# Supplementary material for: Proteomics informed by transcriptomics for a qualitative and quantitative analysis of the sialoproteome of adult Ornithodoros moubata ticks
Source: Parasit Vectors. 2021 Aug 11;14:396. doi: 10.1186/s13071-021-04892-2 (PMC8356541; doi:10.1186/s13071-021-04892-2)
Supplement: Supplementary file 2 — Additional file 2: Dataset S1. ProteinPilot software report for the spectral library. [file 13071_2021_4892_MOESM2_ESM.xlsx]

## Sheet: Metadata
_RESULTS_version	5
RESULTS_SEARCH_STAT_search_begin_time_clock	2020-07-06 07:04:53
RESULTS_SEARCH_STAT_search_end_time_clock	2020-07-06 07:46:04
RESULTS_SEARCH_STAT_search_time_duration	8664-12-26
RESULTS_SEARCH_STAT_stage_signal_processing_begin_time_clock	2020-07-06 07:04:53
RESULTS_SEARCH_STAT_stage_signal_processing_end_time_clock	2020-07-06 07:39:25
RESULTS_SEARCH_STAT_stage_signal_processing_time_duration	7572-09-28
RESULTS_SEARCH_STAT_stage_waiting_begin_time_clock	2020-07-06 07:39:25
RESULTS_SEARCH_STAT_stage_waiting_end_time_clock	2020-07-06 07:39:26
RESULTS_SEARCH_STAT_stage_waiting_time_duration	1901-04-07
RESULTS_SEARCH_STAT_stage_searching_begin_time_clock	2020-07-06 07:39:26
RESULTS_SEARCH_STAT_stage_searching_end_time_clock	2020-07-06 07:45:39
RESULTS_SEARCH_STAT_stage_searching_time_duration	2921-04-23
RESULTS_SEARCH_STAT_stage_fdr_begin_time_clock	2020-07-06 07:45:39
RESULTS_SEARCH_STAT_stage_fdr_end_time_clock	2020-07-06 07:46:04
RESULTS_SEARCH_STAT_stage_fdr_time_duration	1967-12-01
RESULTS_SEARCH_STAT_task_fraglet_exe_begin_time_clock	2020-07-06 07:39:28
RESULTS_SEARCH_STAT_task_fraglet_exe_end_time_clock	2020-07-06 07:42:18
RESULTS_SEARCH_STAT_task_fraglet_exe_time_duration	170106
RESULTS_SEARCH_STAT_task_fraglet_exe_time_cpu	6311-02-09
RESULTS_SEARCH_STAT_task_progroup_begin_time_clock	2020-07-06 07:42:18
RESULTS_SEARCH_STAT_task_progroup_end_time_clock	2020-07-06 07:45:39
RESULTS_SEARCH_STAT_task_progroup_time_duration	200412
RESULTS_SEARCH_STAT_task_progroup_time_cpu	2866-02-18
RESULTS_SEARCH_STAT_computer_memory	2255-01-27
RESULTS_SEARCH_STAT_computer_name	MAKINON
RESULTS_SEARCH_STAT_num_proteins	160628
RESULTS_SEARCH_STAT_num_residues	00:00:00
RESULTS_SEARCH_STAT_number_cores	1900-01-16
RESULTS_SEARCH_STAT_number_licensed_tasks	1900-02-01
RESULTS_SEARCH_STAT_number_processors	32
RESULTS_SEARCH_STAT_os	Windows 10 Enterprise 2016 LTSB (6.2.9200)
RESULTS_SEARCH_1_time_cpu	24593
RESULTS_SEARCH_1_time_duration	24624
RESULTS_SEARCH_1_version	5.0.2.5174
RESULTS_SEARCH_1_xml:id	SEARCH:1:637296158934996653_0
RESULTS_SEARCH_1_PARAMETERS_chemical_data_edited	TRUE
RESULTS_SEARCH_1_PARAMETERS_do_multiprecursor_search	TRUE
RESULTS_SEARCH_1_PARAMETERS_do_reverse_search	TRUE
RESULTS_SEARCH_1_PARAMETERS_max_quant_labels	35
RESULTS_SEARCH_1_PARAMETERS_maxresults	15
RESULTS_SEARCH_1_PARAMETERS_separate_searches	FALSE
RESULTS_SEARCH_1_PARAMETERS_MSTOLERANCE_type	dalton
RESULTS_SEARCH_1_PARAMETERS_MSTOLERANCE_value	0.05
RESULTS_SEARCH_1_PARAMETERS_MSMSTOLERANCE_type	dalton
RESULTS_SEARCH_1_PARAMETERS_MSMSTOLERANCE_value	0.1
RESULTS_SEARCH_1_PARAMETERS_MS_STANDARD_DEVIATION_type	dalton
RESULTS_SEARCH_1_PARAMETERS_MS_STANDARD_DEVIATION_value	0.0011
RESULTS_SEARCH_1_PARAMETERS_MSMS_STANDARD_DEVIATION_type	dalton
RESULTS_SEARCH_1_PARAMETERS_MSMS_STANDARD_DEVIATION_value	0.01
RESULTS_SEARCH_1_PARAMETERS_FASTA_filename	D:\AB SCIEX\ProteinPilot Data\SearchDatabases\OM_transcriptoma_consenso_proteins_95_renamed.fasta
RESULTS_SEARCH_1_PARAMETERS_AUTO_CALIBRATION_ms	TRUE
RESULTS_SEARCH_1_PARAMETERS_AUTO_CALIBRATION_msexport	FALSE
RESULTS_SEARCH_1_PARAMETERS_AUTO_CALIBRATION_msms	TRUE
RESULTS_SEARCH_1_PARAMETERS_AUTO_CALIBRATION_msmstolsdratio	2.75
RESULTS_SEARCH_1_PARAMETERS_AUTO_CALIBRATION_mstolsdratio	7
RESULTS_SEARCH_1_PARAMETERS_AUTO_CALIBRATION_squareroot	TRUE
RESULTS_SEARCH_1_PARAMETERS_AUTO_CALIBRATION_type	dalton
RESULTS_SEARCH_1_PARAMETERS_AUTO_CALIBRATION_MCP_d_s_s_f	0.0666667
RESULTS_SEARCH_1_PARAMETERS_AUTO_CALIBRATION_MCP_d_s_w_f	3
RESULTS_SEARCH_1_PARAMETERS_AUTO_CALIBRATION_MCP_m_f_r_mbc	200
RESULTS_SEARCH_1_PARAMETERS_AUTO_CALIBRATION_MCP_m_m_c	10
RESULTS_SEARCH_1_PARAMETERS_AUTO_CALIBRATION_MCP_m_m_f_s	0.25
RESULTS_SEARCH_1_PARAMETERS_AUTO_CALIBRATION_MCP_m_m_p_f	0.33
RESULTS_SEARCH_1_PARAMETERS_AUTO_CALIBRATION_MCP_m_m_p_rms_f	1
RESULTS_SEARCH_1_PARAMETERS_AUTO_CALIBRATION_MCP_m_p_t_f	1
RESULTS_SEARCH_1_PARAMETERS_AUTO_CALIBRATION_MCP_m_r_h_n_b	15
RESULTS_SEARCH_1_PARAMETERS_AUTO_CALIBRATION_MCP_m_z_n_s	99
RESULTS_SEARCH_1_PARAMETERS_AUTO_CALIBRATION_MCP_m_z_s_mn_f_r	0.0666667
RESULTS_SEARCH_1_PARAMETERS_AUTO_CALIBRATION_MCP_m_z_s_mx_f_r	0.1
RESULTS_SEARCH_1_PARAMETERS_MS_AUTO_CALIBRATION_OUT_avres	4.35825e-09
RESULTS_SEARCH_1_PARAMETERS_MS_AUTO_CALIBRATION_OUT_c0	6.73721e-05
RESULTS_SEARCH_1_PARAMETERS_MS_AUTO_CALIBRATION_OUT_c1minus1	-5.50516e-06
RESULTS_SEARCH_1_PARAMETERS_MS_AUTO_CALIBRATION_OUT_c2	0
RESULTS_SEARCH_1_PARAMETERS_MS_AUTO_CALIBRATION_OUT_file	1
RESULTS_SEARCH_1_PARAMETERS_MS_AUTO_CALIBRATION_OUT_partnumber	1
RESULTS_SEARCH_1_PARAMETERS_MS_AUTO_CALIBRATION_OUT_polyorder	1
RESULTS_SEARCH_1_PARAMETERS_MS_AUTO_CALIBRATION_OUT_sample	1
RESULTS_SEARCH_1_PARAMETERS_MS_AUTO_CALIBRATION_OUT_squareroot	TRUE
RESULTS_SEARCH_1_PARAMETERS_MSMS_AUTO_CALIBRATION_OUT_avres	-8.67974e-08
RESULTS_SEARCH_1_PARAMETERS_MSMS_AUTO_CALIBRATION_OUT_c0	4.16754e-05
RESULTS_SEARCH_1_PARAMETERS_MSMS_AUTO_CALIBRATION_OUT_c1minus1	-5.81158e-06
RESULTS_SEARCH_1_PARAMETERS_MSMS_AUTO_CALIBRATION_OUT_c2	0
RESULTS_SEARCH_1_PARAMETERS_MSMS_AUTO_CALIBRATION_OUT_file	1
RESULTS_SEARCH_1_PARAMETERS_MSMS_AUTO_CALIBRATION_OUT_partnumber	1
RESULTS_SEARCH_1_PARAMETERS_MSMS_AUTO_CALIBRATION_OUT_polyorder	1
RESULTS_SEARCH_1_PARAMETERS_MSMS_AUTO_CALIBRATION_OUT_sample	1
RESULTS_SEARCH_1_PARAMETERS_MSMS_AUTO_CALIBRATION_OUT_squareroot	TRUE
RESULTS_SEARCH_1_PARAMETERS_MAX_PRECURSORS_FRAGLET	5
RESULTS_SEARCH_1_PARAMETERS_MAX_PRECURSORS_TAGLET	1
RESULTS_SEARCH_1_PARAMETERS_PRECURSORS_DR_FRAGLET	10
RESULTS_SEARCH_1_PARAMETERS_PRECURSORS_DR_TAGLET	3
RESULTS_SEARCH_1_PARAMETERS_DEFAULT_CHARGE_STATE_1_charge	2
RESULTS_SEARCH_1_PARAMETERS_DEFAULT_CHARGE_STATE_1_probability	1
RESULTS_SEARCH_1_PARAMETERS_DEFAULT_CHARGE_STATE_2_charge	3
RESULTS_SEARCH_1_PARAMETERS_DEFAULT_CHARGE_STATE_2_probability	1
RESULTS_SEARCH_1_PARAMETERS_DEFAULT_CHARGE_STATE_3_charge	4
RESULTS_SEARCH_1_PARAMETERS_DEFAULT_CHARGE_STATE_3_probability	1
RESULTS_SEARCH_1_PARAMETERS_VERSION	5.0.2.0, 5346
RESULTS_SEARCH_1_PARAMETERS_PARAGON_VERSION	5.0.2.0, 5174
RESULTS_SEARCH_1_PARAMETERS_APPLICATION	ProteinPilot(tm) Software
RESULTS_SEARCH_1_PARAMETERS_PROGROUP_alternativedispositionmaximumfoldprobabilitydrop	100
RESULTS_SEARCH_1_PARAMETERS_PROGROUP_alternativedispositionmaximumfoldscoredrop	2
RESULTS_SEARCH_1_PARAMETERS_PROGROUP_autodiscordantpeptidethreshold	0.3
RESULTS_SEARCH_1_PARAMETERS_PROGROUP_bayesconfidencecalclulation	TRUE
RESULTS_SEARCH_1_PARAMETERS_PROGROUP_calibrateconfidence	TRUE
RESULTS_SEARCH_1_PARAMETERS_PROGROUP_compresspeptides	FALSE
RESULTS_SEARCH_1_PARAMETERS_PROGROUP_confidencepercentthresholdforexcludingothersfromquant	15
RESULTS_SEARCH_1_PARAMETERS_PROGROUP_confidencepercentthresholdforincludingselfinquant	15
RESULTS_SEARCH_1_PARAMETERS_PROGROUP_donotstoremspeaklists	FALSE
RESULTS_SEARCH_1_PARAMETERS_PROGROUP_fasta	D:\AB SCIEX\ProteinPilot Data\SearchDatabases\OM_transcriptoma_consenso_proteins_95_renamed.fasta
RESULTS_SEARCH_1_PARAMETERS_PROGROUP_featuregroupminpepconf	0.66
RESULTS_SEARCH_1_PARAMETERS_PROGROUP_featuregroupminups	0.47
RESULTS_SEARCH_1_PARAMETERS_PROGROUP_focusingintersection	4
RESULTS_SEARCH_1_PARAMETERS_PROGROUP_focusingminimummatchconfidence	0.1
RESULTS_SEARCH_1_PARAMETERS_PROGROUP_focusingminunusedprotscore	0.1
RESULTS_SEARCH_1_PARAMETERS_PROGROUP_focusingsubsetcutoff	6
RESULTS_SEARCH_1_PARAMETERS_PROGROUP_intersection	1.3
RESULTS_SEARCH_1_PARAMETERS_PROGROUP_minimummatchconfidencecutoff	0.001
RESULTS_SEARCH_1_PARAMETERS_PROGROUP_minunusedprotscore	0.0458
RESULTS_SEARCH_1_PARAMETERS_PROGROUP_subsetcutoff	2
RESULTS_SEARCH_1_PARAMETERS_PROGROUP_uniprotservicehttpssupported	TRUE
RESULTS_SEARCH_1_PARAMETERS_PROGROUP_unusedprotscorethresholdforexcludingothersfromquant	1.3
RESULTS_SEARCH_1_PARAMETERS_PEAKLIST_count	1819
RESULTS_SEARCH_1_PARAMETERS_PEAKLIST_filenumber	1
RESULTS_SEARCH_1_PARAMETERS_PEAKLIST_original_count	1821
RESULTS_SEARCH_1_PARAMETERS_PEAKLIST_originalfilename	D:\6600plus_Data\RP\RP_190731-controlOM1.wiff
RESULTS_SEARCH_1_PARAMETERS_PEAKLIST_partnumber	1
RESULTS_SEARCH_1_PARAMETERS_QUANT_TYPE_background_correction	FALSE
RESULTS_SEARCH_1_PARAMETERS_QUANT_TYPE_bias_correction	TRUE
RESULTS_SEARCH_1_PARAMETERS_QUANT_TYPE_keep_extreme_peptides_over_fraction	00:00:00
RESULTS_SEARCH_1_PARAMETERS_QUANT_TYPE_low_confidence_check	TRUE
RESULTS_SEARCH_1_PARAMETERS_QUANT_TYPE_low_intensity_check	TRUE
RESULTS_SEARCH_1_PARAMETERS_QUANT_TYPE_median_statistic	TRUE
RESULTS_SEARCH_1_PARAMETERS_QUANT_TYPE_mod_check	TRUE
RESULTS_SEARCH_1_PARAMETERS_QUANT_TYPE_quant_threshold	-1
RESULTS_SEARCH_1_PARAMETERS_QUANT_TYPE_quant_threshold_sn	9
RESULTS_SEARCH_1_PARAMETERS_QUANT_TYPE_separate_searches	FALSE
RESULTS_SEARCH_1_PARAMETERS_QUANT_TYPE_shared_msms_check	TRUE
RESULTS_SEARCH_1_PARAMETERS_PARAGON_METHOD_SETTINGS_UI_SAMPLE_TYPE	Identification
RESULTS_SEARCH_1_PARAMETERS_PARAGON_METHOD_SETTINGS_UI_CYS_ALKYLATION	Iodoacetamide
RESULTS_SEARCH_1_PARAMETERS_PARAGON_METHOD_SETTINGS_UI_DIGESTION	Trypsin
RESULTS_SEARCH_1_PARAMETERS_PARAGON_METHOD_SETTINGS_UI_INSTRUMENT	TripleTOF 6600
RESULTS_SEARCH_1_PARAMETERS_PARAGON_METHOD_SETTINGS_UI_SEARCH_EFFORT	Rapid
RESULTS_SEARCH_1_PARAMETERS_PARAGON_METHOD_SETTINGS_UI_USER_NAME	MAKINON\Proteomica
RESULTS_SEARCH_1_PARAMETERS_PARAGON_METHOD_SETTINGS_UI_MACHINE_NAME	MAKINON
RESULTS_SEARCH_1_PARAMETERS_PARAGON_METHOD_SETTINGS_UI_SEARCH_ID	6.37296e+17
RESULTS_SEARCH_1_PARAMETERS_PARAGON_METHOD_SETTINGS_UI_START_TIME	2020-07-06 07:04:53
RESULTS_SEARCH_1_PARAMETERS_PARAGON_METHOD_SETTINGS_UI_MIN_UNUSED_PROTSCORE	0.0458
RESULTS_SEARCH_1_PARAMETERS_PARAGON_METHOD_SETTINGS_UI_PSPEP	TRUE
RESULTS_SEARCH_2_time_cpu	25125
RESULTS_SEARCH_2_time_duration	25160
RESULTS_SEARCH_2_version	5.0.2.5174
RESULTS_SEARCH_2_xml:id	SEARCH:1:637296158934996653_1
RESULTS_SEARCH_2_PARAMETERS_chemical_data_edited	TRUE
RESULTS_SEARCH_2_PARAMETERS_do_multiprecursor_search	TRUE
RESULTS_SEARCH_2_PARAMETERS_do_reverse_search	TRUE
RESULTS_SEARCH_2_PARAMETERS_max_quant_labels	1900-02-04
RESULTS_SEARCH_2_PARAMETERS_maxresults	15
RESULTS_SEARCH_2_PARAMETERS_separate_searches	FALSE
RESULTS_SEARCH_2_PARAMETERS_MSTOLERANCE_type	dalton
RESULTS_SEARCH_2_PARAMETERS_MSTOLERANCE_value	0.05
RESULTS_SEARCH_2_PARAMETERS_MSMSTOLERANCE_type	dalton
RESULTS_SEARCH_2_PARAMETERS_MSMSTOLERANCE_value	0.1
RESULTS_SEARCH_2_PARAMETERS_MS_STANDARD_DEVIATION_type	dalton
RESULTS_SEARCH_2_PARAMETERS_MS_STANDARD_DEVIATION_value	0.0011
RESULTS_SEARCH_2_PARAMETERS_MSMS_STANDARD_DEVIATION_type	dalton
RESULTS_SEARCH_2_PARAMETERS_MSMS_STANDARD_DEVIATION_value	0.01
RESULTS_SEARCH_2_PARAMETERS_FASTA_filename	D:\AB SCIEX\ProteinPilot Data\SearchDatabases\OM_transcriptoma_consenso_proteins_95_renamed.fasta
RESULTS_SEARCH_2_PARAMETERS_AUTO_CALIBRATION_ms	TRUE
RESULTS_SEARCH_2_PARAMETERS_AUTO_CALIBRATION_msexport	FALSE
RESULTS_SEARCH_2_PARAMETERS_AUTO_CALIBRATION_msms	TRUE
RESULTS_SEARCH_2_PARAMETERS_AUTO_CALIBRATION_msmstolsdratio	2.75
RESULTS_SEARCH_2_PARAMETERS_AUTO_CALIBRATION_mstolsdratio	7
RESULTS_SEARCH_2_PARAMETERS_AUTO_CALIBRATION_squareroot	TRUE
RESULTS_SEARCH_2_PARAMETERS_AUTO_CALIBRATION_type	dalton
RESULTS_SEARCH_2_PARAMETERS_AUTO_CALIBRATION_MCP_d_s_s_f	0.0666667
RESULTS_SEARCH_2_PARAMETERS_AUTO_CALIBRATION_MCP_d_s_w_f	3
RESULTS_SEARCH_2_PARAMETERS_AUTO_CALIBRATION_MCP_m_f_r_mbc	200
RESULTS_SEARCH_2_PARAMETERS_AUTO_CALIBRATION_MCP_m_m_c	10
RESULTS_SEARCH_2_PARAMETERS_AUTO_CALIBRATION_MCP_m_m_f_s	0.25
RESULTS_SEARCH_2_PARAMETERS_AUTO_CALIBRATION_MCP_m_m_p_f	0.33
RESULTS_SEARCH_2_PARAMETERS_AUTO_CALIBRATION_MCP_m_m_p_rms_f	1
RESULTS_SEARCH_2_PARAMETERS_AUTO_CALIBRATION_MCP_m_p_t_f	1
RESULTS_SEARCH_2_PARAMETERS_AUTO_CALIBRATION_MCP_m_r_h_n_b	15
RESULTS_SEARCH_2_PARAMETERS_AUTO_CALIBRATION_MCP_m_z_n_s	99
RESULTS_SEARCH_2_PARAMETERS_AUTO_CALIBRATION_MCP_m_z_s_mn_f_r	0.0666667
RESULTS_SEARCH_2_PARAMETERS_AUTO_CALIBRATION_MCP_m_z_s_mx_f_r	0.1
RESULTS_SEARCH_2_PARAMETERS_MS_AUTO_CALIBRATION_OUT_avres	-1.25698e-10
RESULTS_SEARCH_2_PARAMETERS_MS_AUTO_CALIBRATION_OUT_c0	3.32917e-05
RESULTS_SEARCH_2_PARAMETERS_MS_AUTO_CALIBRATION_OUT_c1minus1	-4.20314e-06
RESULTS_SEARCH_2_PARAMETERS_MS_AUTO_CALIBRATION_OUT_c2	0
RESULTS_SEARCH_2_PARAMETERS_MS_AUTO_CALIBRATION_OUT_file	2
RESULTS_SEARCH_2_PARAMETERS_MS_AUTO_CALIBRATION_OUT_partnumber	2
RESULTS_SEARCH_2_PARAMETERS_MS_AUTO_CALIBRATION_OUT_polyorder	1
RESULTS_SEARCH_2_PARAMETERS_MS_AUTO_CALIBRATION_OUT_sample	1
RESULTS_SEARCH_2_PARAMETERS_MS_AUTO_CALIBRATION_OUT_squareroot	TRUE
RESULTS_SEARCH_2_PARAMETERS_MSMS_AUTO_CALIBRATION_OUT_avres	-1.40856e-07
RESULTS_SEARCH_2_PARAMETERS_MSMS_AUTO_CALIBRATION_OUT_c0	4.33452e-05
RESULTS_SEARCH_2_PARAMETERS_MSMS_AUTO_CALIBRATION_OUT_c1minus1	-6.15007e-06
RESULTS_SEARCH_2_PARAMETERS_MSMS_AUTO_CALIBRATION_OUT_c2	0
RESULTS_SEARCH_2_PARAMETERS_MSMS_AUTO_CALIBRATION_OUT_file	1900-01-02
RESULTS_SEARCH_2_PARAMETERS_MSMS_AUTO_CALIBRATION_OUT_partnumber	2
RESULTS_SEARCH_2_PARAMETERS_MSMS_AUTO_CALIBRATION_OUT_polyorder	1
RESULTS_SEARCH_2_PARAMETERS_MSMS_AUTO_CALIBRATION_OUT_sample	1
RESULTS_SEARCH_2_PARAMETERS_MSMS_AUTO_CALIBRATION_OUT_squareroot	TRUE
RESULTS_SEARCH_2_PARAMETERS_MAX_PRECURSORS_FRAGLET	5
RESULTS_SEARCH_2_PARAMETERS_MAX_PRECURSORS_TAGLET	1
RESULTS_SEARCH_2_PARAMETERS_PRECURSORS_DR_FRAGLET	10
RESULTS_SEARCH_2_PARAMETERS_PRECURSORS_DR_TAGLET	3
RESULTS_SEARCH_2_PARAMETERS_DEFAULT_CHARGE_STATE_1_charge	2
RESULTS_SEARCH_2_PARAMETERS_DEFAULT_CHARGE_STATE_1_probability	1
RESULTS_SEARCH_2_PARAMETERS_DEFAULT_CHARGE_STATE_2_charge	3
RESULTS_SEARCH_2_PARAMETERS_DEFAULT_CHARGE_STATE_2_probability	1
RESULTS_SEARCH_2_PARAMETERS_DEFAULT_CHARGE_STATE_3_charge	4
RESULTS_SEARCH_2_PARAMETERS_DEFAULT_CHARGE_STATE_3_probability	1
RESULTS_SEARCH_2_PARAMETERS_VERSION	5.0.2.0, 5346
RESULTS_SEARCH_2_PARAMETERS_PARAGON_VERSION	5.0.2.0, 5174
RESULTS_SEARCH_2_PARAMETERS_APPLICATION	ProteinPilot(tm) Software
RESULTS_SEARCH_2_PARAMETERS_PROGROUP_alternativedispositionmaximumfoldprobabilitydrop	100
RESULTS_SEARCH_2_PARAMETERS_PROGROUP_alternativedispositionmaximumfoldscoredrop	2
RESULTS_SEARCH_2_PARAMETERS_PROGROUP_autodiscordantpeptidethreshold	0.3
RESULTS_SEARCH_2_PARAMETERS_PROGROUP_bayesconfidencecalclulation	TRUE
RESULTS_SEARCH_2_PARAMETERS_PROGROUP_calibrateconfidence	TRUE
RESULTS_SEARCH_2_PARAMETERS_PROGROUP_compresspeptides	FALSE
RESULTS_SEARCH_2_PARAMETERS_PROGROUP_confidencepercentthresholdforexcludingothersfromquant	15
RESULTS_SEARCH_2_PARAMETERS_PROGROUP_confidencepercentthresholdforincludingselfinquant	15
RESULTS_SEARCH_2_PARAMETERS_PROGROUP_donotstoremspeaklists	FALSE
RESULTS_SEARCH_2_PARAMETERS_PROGROUP_fasta	D:\AB SCIEX\ProteinPilot Data\SearchDatabases\OM_transcriptoma_consenso_proteins_95_renamed.fasta
RESULTS_SEARCH_2_PARAMETERS_PROGROUP_featuregroupminpepconf	0.66
RESULTS_SEARCH_2_PARAMETERS_PROGROUP_featuregroupminups	0.47
RESULTS_SEARCH_2_PARAMETERS_PROGROUP_focusingintersection	4
RESULTS_SEARCH_2_PARAMETERS_PROGROUP_focusingminimummatchconfidence	0.1
RESULTS_SEARCH_2_PARAMETERS_PROGROUP_focusingminunusedprotscore	0.1
RESULTS_SEARCH_2_PARAMETERS_PROGROUP_focusingsubsetcutoff	6
RESULTS_SEARCH_2_PARAMETERS_PROGROUP_intersection	1.3
RESULTS_SEARCH_2_PARAMETERS_PROGROUP_minimummatchconfidencecutoff	0.001
RESULTS_SEARCH_2_PARAMETERS_PROGROUP_minunusedprotscore	0.0458
RESULTS_SEARCH_2_PARAMETERS_PROGROUP_subsetcutoff	2
RESULTS_SEARCH_2_PARAMETERS_PROGROUP_uniprotservicehttpssupported	TRUE
RESULTS_SEARCH_2_PARAMETERS_PROGROUP_unusedprotscorethresholdforexcludingothersfromquant	1.3
RESULTS_SEARCH_2_PARAMETERS_PEAKLIST_count	1890
RESULTS_SEARCH_2_PARAMETERS_PEAKLIST_filenumber	2
RESULTS_SEARCH_2_PARAMETERS_PEAKLIST_original_count	1895
RESULTS_SEARCH_2_PARAMETERS_PEAKLIST_originalfilename	D:\6600plus_Data\RP\RP_190731-controlOM2.wiff
RESULTS_SEARCH_2_PARAMETERS_PEAKLIST_partnumber	2
RESULTS_SEARCH_2_PARAMETERS_QUANT_TYPE_background_correction	FALSE
RESULTS_SEARCH_2_PARAMETERS_QUANT_TYPE_bias_correction	TRUE
RESULTS_SEARCH_2_PARAMETERS_QUANT_TYPE_keep_extreme_peptides_over_fraction	0
RESULTS_SEARCH_2_PARAMETERS_QUANT_TYPE_low_confidence_check	TRUE
RESULTS_SEARCH_2_PARAMETERS_QUANT_TYPE_low_intensity_check	TRUE
RESULTS_SEARCH_2_PARAMETERS_QUANT_TYPE_median_statistic	TRUE
RESULTS_SEARCH_2_PARAMETERS_QUANT_TYPE_mod_check	TRUE
RESULTS_SEARCH_2_PARAMETERS_QUANT_TYPE_quant_threshold	-1
RESULTS_SEARCH_2_PARAMETERS_QUANT_TYPE_quant_threshold_sn	9
RESULTS_SEARCH_2_PARAMETERS_QUANT_TYPE_separate_searches	FALSE
RESULTS_SEARCH_2_PARAMETERS_QUANT_TYPE_shared_msms_check	TRUE
RESULTS_SEARCH_2_PARAMETERS_PARAGON_METHOD_SETTINGS_UI_SAMPLE_TYPE	Identification
RESULTS_SEARCH_2_PARAMETERS_PARAGON_METHOD_SETTINGS_UI_CYS_ALKYLATION	Iodoacetamide
RESULTS_SEARCH_2_PARAMETERS_PARAGON_METHOD_SETTINGS_UI_DIGESTION	Trypsin
RESULTS_SEARCH_2_PARAMETERS_PARAGON_METHOD_SETTINGS_UI_INSTRUMENT	TripleTOF 6600
RESULTS_SEARCH_2_PARAMETERS_PARAGON_METHOD_SETTINGS_UI_SEARCH_EFFORT	Rapid
RESULTS_SEARCH_2_PARAMETERS_PARAGON_METHOD_SETTINGS_UI_USER_NAME	MAKINON\Proteomica
RESULTS_SEARCH_2_PARAMETERS_PARAGON_METHOD_SETTINGS_UI_MACHINE_NAME	MAKINON
RESULTS_SEARCH_2_PARAMETERS_PARAGON_METHOD_SETTINGS_UI_SEARCH_ID	6.37296e+17
RESULTS_SEARCH_2_PARAMETERS_PARAGON_METHOD_SETTINGS_UI_START_TIME	2020-07-06 07:04:53
RESULTS_SEARCH_2_PARAMETERS_PARAGON_METHOD_SETTINGS_UI_MIN_UNUSED_PROTSCORE	0.0458
RESULTS_SEARCH_2_PARAMETERS_PARAGON_METHOD_SETTINGS_UI_PSPEP	TRUE
RESULTS_SEARCH_3_time_cpu	22484
RESULTS_SEARCH_3_time_duration	22527
RESULTS_SEARCH_3_version	5.0.2.5174
RESULTS_SEARCH_3_xml:id	SEARCH:1:637296158934996653_2
RESULTS_SEARCH_3_PARAMETERS_chemical_data_edited	TRUE
RESULTS_SEARCH_3_PARAMETERS_do_multiprecursor_search	TRUE
RESULTS_SEARCH_3_PARAMETERS_do_reverse_search	TRUE
RESULTS_SEARCH_3_PARAMETERS_max_quant_labels	1900-02-04
RESULTS_SEARCH_3_PARAMETERS_maxresults	15
RESULTS_SEARCH_3_PARAMETERS_separate_searches	FALSE
RESULTS_SEARCH_3_PARAMETERS_MSTOLERANCE_type	dalton
RESULTS_SEARCH_3_PARAMETERS_MSTOLERANCE_value	0.05
RESULTS_SEARCH_3_PARAMETERS_MSMSTOLERANCE_type	dalton
RESULTS_SEARCH_3_PARAMETERS_MSMSTOLERANCE_value	0.1
RESULTS_SEARCH_3_PARAMETERS_MS_STANDARD_DEVIATION_type	dalton
RESULTS_SEARCH_3_PARAMETERS_MS_STANDARD_DEVIATION_value	0.0011
RESULTS_SEARCH_3_PARAMETERS_MSMS_STANDARD_DEVIATION_type	dalton
RESULTS_SEARCH_3_PARAMETERS_MSMS_STANDARD_DEVIATION_value	0.01
RESULTS_SEARCH_3_PARAMETERS_FASTA_filename	D:\AB SCIEX\ProteinPilot Data\SearchDatabases\OM_transcriptoma_consenso_proteins_95_renamed.fasta
RESULTS_SEARCH_3_PARAMETERS_AUTO_CALIBRATION_ms	TRUE
RESULTS_SEARCH_3_PARAMETERS_AUTO_CALIBRATION_msexport	FALSE
RESULTS_SEARCH_3_PARAMETERS_AUTO_CALIBRATION_msms	TRUE
RESULTS_SEARCH_3_PARAMETERS_AUTO_CALIBRATION_msmstolsdratio	2.75
RESULTS_SEARCH_3_PARAMETERS_AUTO_CALIBRATION_mstolsdratio	7
RESULTS_SEARCH_3_PARAMETERS_AUTO_CALIBRATION_squareroot	TRUE
RESULTS_SEARCH_3_PARAMETERS_AUTO_CALIBRATION_type	dalton
RESULTS_SEARCH_3_PARAMETERS_AUTO_CALIBRATION_MCP_d_s_s_f	0.0666667
RESULTS_SEARCH_3_PARAMETERS_AUTO_CALIBRATION_MCP_d_s_w_f	3
RESULTS_SEARCH_3_PARAMETERS_AUTO_CALIBRATION_MCP_m_f_r_mbc	200
RESULTS_SEARCH_3_PARAMETERS_AUTO_CALIBRATION_MCP_m_m_c	10
RESULTS_SEARCH_3_PARAMETERS_AUTO_CALIBRATION_MCP_m_m_f_s	0.25
RESULTS_SEARCH_3_PARAMETERS_AUTO_CALIBRATION_MCP_m_m_p_f	0.33
RESULTS_SEARCH_3_PARAMETERS_AUTO_CALIBRATION_MCP_m_m_p_rms_f	1
RESULTS_SEARCH_3_PARAMETERS_AUTO_CALIBRATION_MCP_m_p_t_f	1
RESULTS_SEARCH_3_PARAMETERS_AUTO_CALIBRATION_MCP_m_r_h_n_b	15
RESULTS_SEARCH_3_PARAMETERS_AUTO_CALIBRATION_MCP_m_z_n_s	99
RESULTS_SEARCH_3_PARAMETERS_AUTO_CALIBRATION_MCP_m_z_s_mn_f_r	0.0666667
RESULTS_SEARCH_3_PARAMETERS_AUTO_CALIBRATION_MCP_m_z_s_mx_f_r	0.1
RESULTS_SEARCH_3_PARAMETERS_MS_AUTO_CALIBRATION_OUT_avres	-4.19738e-11
RESULTS_SEARCH_3_PARAMETERS_MS_AUTO_CALIBRATION_OUT_c0	5.18787e-05
RESULTS_SEARCH_3_PARAMETERS_MS_AUTO_CALIBRATION_OUT_c1minus1	-5.18834e-06
RESULTS_SEARCH_3_PARAMETERS_MS_AUTO_CALIBRATION_OUT_c2	0
RESULTS_SEARCH_3_PARAMETERS_MS_AUTO_CALIBRATION_OUT_file	3
RESULTS_SEARCH_3_PARAMETERS_MS_AUTO_CALIBRATION_OUT_partnumber	3
RESULTS_SEARCH_3_PARAMETERS_MS_AUTO_CALIBRATION_OUT_polyorder	1
RESULTS_SEARCH_3_PARAMETERS_MS_AUTO_CALIBRATION_OUT_sample	1
RESULTS_SEARCH_3_PARAMETERS_MS_AUTO_CALIBRATION_OUT_squareroot	TRUE
RESULTS_SEARCH_3_PARAMETERS_MSMS_AUTO_CALIBRATION_OUT_avres	-1.012e-07
RESULTS_SEARCH_3_PARAMETERS_MSMS_AUTO_CALIBRATION_OUT_c0	5.25179e-05
RESULTS_SEARCH_3_PARAMETERS_MSMS_AUTO_CALIBRATION_OUT_c1minus1	-6.74945e-06
RESULTS_SEARCH_3_PARAMETERS_MSMS_AUTO_CALIBRATION_OUT_c2	0
RESULTS_SEARCH_3_PARAMETERS_MSMS_AUTO_CALIBRATION_OUT_file	3
RESULTS_SEARCH_3_PARAMETERS_MSMS_AUTO_CALIBRATION_OUT_partnumber	3
RESULTS_SEARCH_3_PARAMETERS_MSMS_AUTO_CALIBRATION_OUT_polyorder	1
RESULTS_SEARCH_3_PARAMETERS_MSMS_AUTO_CALIBRATION_OUT_sample	1
RESULTS_SEARCH_3_PARAMETERS_MSMS_AUTO_CALIBRATION_OUT_squareroot	TRUE
RESULTS_SEARCH_3_PARAMETERS_MAX_PRECURSORS_FRAGLET	5
RESULTS_SEARCH_3_PARAMETERS_MAX_PRECURSORS_TAGLET	1
RESULTS_SEARCH_3_PARAMETERS_PRECURSORS_DR_FRAGLET	10
RESULTS_SEARCH_3_PARAMETERS_PRECURSORS_DR_TAGLET	3
RESULTS_SEARCH_3_PARAMETERS_DEFAULT_CHARGE_STATE_1_charge	2
RESULTS_SEARCH_3_PARAMETERS_DEFAULT_CHARGE_STATE_1_probability	1
RESULTS_SEARCH_3_PARAMETERS_DEFAULT_CHARGE_STATE_2_charge	3
RESULTS_SEARCH_3_PARAMETERS_DEFAULT_CHARGE_STATE_2_probability	1
RESULTS_SEARCH_3_PARAMETERS_DEFAULT_CHARGE_STATE_3_charge	1900-01-04
RESULTS_SEARCH_3_PARAMETERS_DEFAULT_CHARGE_STATE_3_probability	1
RESULTS_SEARCH_3_PARAMETERS_VERSION	5.0.2.0, 5346
RESULTS_SEARCH_3_PARAMETERS_PARAGON_VERSION	5.0.2.0, 5174
RESULTS_SEARCH_3_PARAMETERS_APPLICATION	ProteinPilot(tm) Software
RESULTS_SEARCH_3_PARAMETERS_PROGROUP_alternativedispositionmaximumfoldprobabilitydrop	100
RESULTS_SEARCH_3_PARAMETERS_PROGROUP_alternativedispositionmaximumfoldscoredrop	2
RESULTS_SEARCH_3_PARAMETERS_PROGROUP_autodiscordantpeptidethreshold	0.3
RESULTS_SEARCH_3_PARAMETERS_PROGROUP_bayesconfidencecalclulation	TRUE
RESULTS_SEARCH_3_PARAMETERS_PROGROUP_calibrateconfidence	TRUE
RESULTS_SEARCH_3_PARAMETERS_PROGROUP_compresspeptides	FALSE
RESULTS_SEARCH_3_PARAMETERS_PROGROUP_confidencepercentthresholdforexcludingothersfromquant	15
RESULTS_SEARCH_3_PARAMETERS_PROGROUP_confidencepercentthresholdforincludingselfinquant	15
RESULTS_SEARCH_3_PARAMETERS_PROGROUP_donotstoremspeaklists	FALSE
RESULTS_SEARCH_3_PARAMETERS_PROGROUP_fasta	D:\AB SCIEX\ProteinPilot Data\SearchDatabases\OM_transcriptoma_consenso_proteins_95_renamed.fasta
RESULTS_SEARCH_3_PARAMETERS_PROGROUP_featuregroupminpepconf	0.66
RESULTS_SEARCH_3_PARAMETERS_PROGROUP_featuregroupminups	0.47
RESULTS_SEARCH_3_PARAMETERS_PROGROUP_focusingintersection	4
RESULTS_SEARCH_3_PARAMETERS_PROGROUP_focusingminimummatchconfidence	0.1
RESULTS_SEARCH_3_PARAMETERS_PROGROUP_focusingminunusedprotscore	0.1
RESULTS_SEARCH_3_PARAMETERS_PROGROUP_focusingsubsetcutoff	6
RESULTS_SEARCH_3_PARAMETERS_PROGROUP_intersection	1.3
RESULTS_SEARCH_3_PARAMETERS_PROGROUP_minimummatchconfidencecutoff	0.001
RESULTS_SEARCH_3_PARAMETERS_PROGROUP_minunusedprotscore	0.0458
RESULTS_SEARCH_3_PARAMETERS_PROGROUP_subsetcutoff	2
RESULTS_SEARCH_3_PARAMETERS_PROGROUP_uniprotservicehttpssupported	TRUE
RESULTS_SEARCH_3_PARAMETERS_PROGROUP_unusedprotscorethresholdforexcludingothersfromquant	1.3
RESULTS_SEARCH_3_PARAMETERS_PEAKLIST_count	1807
RESULTS_SEARCH_3_PARAMETERS_PEAKLIST_filenumber	3
RESULTS_SEARCH_3_PARAMETERS_PEAKLIST_original_count	1812
RESULTS_SEARCH_3_PARAMETERS_PEAKLIST_originalfilename	D:\6600plus_Data\RP\RP_190731-controlOM3.wiff
RESULTS_SEARCH_3_PARAMETERS_PEAKLIST_partnumber	3
RESULTS_SEARCH_3_PARAMETERS_QUANT_TYPE_background_correction	FALSE
RESULTS_SEARCH_3_PARAMETERS_QUANT_TYPE_bias_correction	TRUE
RESULTS_SEARCH_3_PARAMETERS_QUANT_TYPE_keep_extreme_peptides_over_fraction	0
RESULTS_SEARCH_3_PARAMETERS_QUANT_TYPE_low_confidence_check	TRUE
RESULTS_SEARCH_3_PARAMETERS_QUANT_TYPE_low_intensity_check	TRUE
RESULTS_SEARCH_3_PARAMETERS_QUANT_TYPE_median_statistic	TRUE
RESULTS_SEARCH_3_PARAMETERS_QUANT_TYPE_mod_check	TRUE
RESULTS_SEARCH_3_PARAMETERS_QUANT_TYPE_quant_threshold	-1
RESULTS_SEARCH_3_PARAMETERS_QUANT_TYPE_quant_threshold_sn	9
RESULTS_SEARCH_3_PARAMETERS_QUANT_TYPE_separate_searches	FALSE
RESULTS_SEARCH_3_PARAMETERS_QUANT_TYPE_shared_msms_check	TRUE
RESULTS_SEARCH_3_PARAMETERS_PARAGON_METHOD_SETTINGS_UI_SAMPLE_TYPE	Identification
RESULTS_SEARCH_3_PARAMETERS_PARAGON_METHOD_SETTINGS_UI_CYS_ALKYLATION	Iodoacetamide
RESULTS_SEARCH_3_PARAMETERS_PARAGON_METHOD_SETTINGS_UI_DIGESTION	Trypsin
RESULTS_SEARCH_3_PARAMETERS_PARAGON_METHOD_SETTINGS_UI_INSTRUMENT	TripleTOF 6600
RESULTS_SEARCH_3_PARAMETERS_PARAGON_METHOD_SETTINGS_UI_SEARCH_EFFORT	Rapid
RESULTS_SEARCH_3_PARAMETERS_PARAGON_METHOD_SETTINGS_UI_USER_NAME	MAKINON\Proteomica
RESULTS_SEARCH_3_PARAMETERS_PARAGON_METHOD_SETTINGS_UI_MACHINE_NAME	MAKINON
RESULTS_SEARCH_3_PARAMETERS_PARAGON_METHOD_SETTINGS_UI_SEARCH_ID	6.37296e+17
RESULTS_SEARCH_3_PARAMETERS_PARAGON_METHOD_SETTINGS_UI_START_TIME	2020-07-06 07:04:53
RESULTS_SEARCH_3_PARAMETERS_PARAGON_METHOD_SETTINGS_UI_MIN_UNUSED_PROTSCORE	0.0458
RESULTS_SEARCH_3_PARAMETERS_PARAGON_METHOD_SETTINGS_UI_PSPEP	TRUE
RESULTS_SEARCH_4_time_cpu	13578
RESULTS_SEARCH_4_time_duration	13599
RESULTS_SEARCH_4_version	5.0.2.5174
RESULTS_SEARCH_4_xml:id	SEARCH:1:637296158934996653_3
RESULTS_SEARCH_4_PARAMETERS_chemical_data_edited	TRUE
RESULTS_SEARCH_4_PARAMETERS_do_multiprecursor_search	TRUE
RESULTS_SEARCH_4_PARAMETERS_do_reverse_search	TRUE
RESULTS_SEARCH_4_PARAMETERS_max_quant_labels	35
RESULTS_SEARCH_4_PARAMETERS_maxresults	15
RESULTS_SEARCH_4_PARAMETERS_separate_searches	FALSE
RESULTS_SEARCH_4_PARAMETERS_MSTOLERANCE_type	dalton
RESULTS_SEARCH_4_PARAMETERS_MSTOLERANCE_value	0.05
RESULTS_SEARCH_4_PARAMETERS_MSMSTOLERANCE_type	dalton
RESULTS_SEARCH_4_PARAMETERS_MSMSTOLERANCE_value	0.1
RESULTS_SEARCH_4_PARAMETERS_MS_STANDARD_DEVIATION_type	dalton
RESULTS_SEARCH_4_PARAMETERS_MS_STANDARD_DEVIATION_value	0.0011
RESULTS_SEARCH_4_PARAMETERS_MSMS_STANDARD_DEVIATION_type	dalton
RESULTS_SEARCH_4_PARAMETERS_MSMS_STANDARD_DEVIATION_value	0.01
RESULTS_SEARCH_4_PARAMETERS_FASTA_filename	D:\AB SCIEX\ProteinPilot Data\SearchDatabases\OM_transcriptoma_consenso_proteins_95_renamed.fasta
RESULTS_SEARCH_4_PARAMETERS_AUTO_CALIBRATION_ms	TRUE
RESULTS_SEARCH_4_PARAMETERS_AUTO_CALIBRATION_msexport	FALSE
RESULTS_SEARCH_4_PARAMETERS_AUTO_CALIBRATION_msms	TRUE
RESULTS_SEARCH_4_PARAMETERS_AUTO_CALIBRATION_msmstolsdratio	2.75
RESULTS_SEARCH_4_PARAMETERS_AUTO_CALIBRATION_mstolsdratio	7
RESULTS_SEARCH_4_PARAMETERS_AUTO_CALIBRATION_squareroot	TRUE
RESULTS_SEARCH_4_PARAMETERS_AUTO_CALIBRATION_type	dalton
RESULTS_SEARCH_4_PARAMETERS_AUTO_CALIBRATION_MCP_d_s_s_f	0.0666667
RESULTS_SEARCH_4_PARAMETERS_AUTO_CALIBRATION_MCP_d_s_w_f	3
RESULTS_SEARCH_4_PARAMETERS_AUTO_CALIBRATION_MCP_m_f_r_mbc	200
RESULTS_SEARCH_4_PARAMETERS_AUTO_CALIBRATION_MCP_m_m_c	10
RESULTS_SEARCH_4_PARAMETERS_AUTO_CALIBRATION_MCP_m_m_f_s	0.25
RESULTS_SEARCH_4_PARAMETERS_AUTO_CALIBRATION_MCP_m_m_p_f	0.33
RESULTS_SEARCH_4_PARAMETERS_AUTO_CALIBRATION_MCP_m_m_p_rms_f	1
RESULTS_SEARCH_4_PARAMETERS_AUTO_CALIBRATION_MCP_m_p_t_f	1
RESULTS_SEARCH_4_PARAMETERS_AUTO_CALIBRATION_MCP_m_r_h_n_b	15
RESULTS_SEARCH_4_PARAMETERS_AUTO_CALIBRATION_MCP_m_z_n_s	99
RESULTS_SEARCH_4_PARAMETERS_AUTO_CALIBRATION_MCP_m_z_s_mn_f_r	0.0666667
RESULTS_SEARCH_4_PARAMETERS_AUTO_CALIBRATION_MCP_m_z_s_mx_f_r	0.1
RESULTS_SEARCH_4_PARAMETERS_MAX_PRECURSORS_FRAGLET	5
RESULTS_SEARCH_4_PARAMETERS_MAX_PRECURSORS_TAGLET	1
RESULTS_SEARCH_4_PARAMETERS_PRECURSORS_DR_FRAGLET	10
RESULTS_SEARCH_4_PARAMETERS_PRECURSORS_DR_TAGLET	3
RESULTS_SEARCH_4_PARAMETERS_DEFAULT_CHARGE_STATE_1_charge	2
RESULTS_SEARCH_4_PARAMETERS_DEFAULT_CHARGE_STATE_1_probability	1
RESULTS_SEARCH_4_PARAMETERS_DEFAULT_CHARGE_STATE_2_charge	3
RESULTS_SEARCH_4_PARAMETERS_DEFAULT_CHARGE_STATE_2_probability	1
RESULTS_SEARCH_4_PARAMETERS_DEFAULT_CHARGE_STATE_3_charge	4
RESULTS_SEARCH_4_PARAMETERS_DEFAULT_CHARGE_STATE_3_probability	1900-01-01
RESULTS_SEARCH_4_PARAMETERS_VERSION	5.0.2.0, 5346
RESULTS_SEARCH_4_PARAMETERS_PARAGON_VERSION	5.0.2.0, 5174
RESULTS_SEARCH_4_PARAMETERS_APPLICATION	ProteinPilot(tm) Software
RESULTS_SEARCH_4_PARAMETERS_PROGROUP_alternativedispositionmaximumfoldprobabilitydrop	100
RESULTS_SEARCH_4_PARAMETERS_PROGROUP_alternativedispositionmaximumfoldscoredrop	2
RESULTS_SEARCH_4_PARAMETERS_PROGROUP_autodiscordantpeptidethreshold	0.3
RESULTS_SEARCH_4_PARAMETERS_PROGROUP_bayesconfidencecalclulation	TRUE
RESULTS_SEARCH_4_PARAMETERS_PROGROUP_calibrateconfidence	TRUE
RESULTS_SEARCH_4_PARAMETERS_PROGROUP_compresspeptides	FALSE
RESULTS_SEARCH_4_PARAMETERS_PROGROUP_confidencepercentthresholdforexcludingothersfromquant	15
RESULTS_SEARCH_4_PARAMETERS_PROGROUP_confidencepercentthresholdforincludingselfinquant	15
RESULTS_SEARCH_4_PARAMETERS_PROGROUP_donotstoremspeaklists	FALSE
RESULTS_SEARCH_4_PARAMETERS_PROGROUP_fasta	D:\AB SCIEX\ProteinPilot Data\SearchDatabases\OM_transcriptoma_consenso_proteins_95_renamed.fasta
RESULTS_SEARCH_4_PARAMETERS_PROGROUP_featuregroupminpepconf	0.66
RESULTS_SEARCH_4_PARAMETERS_PROGROUP_featuregroupminups	0.47
RESULTS_SEARCH_4_PARAMETERS_PROGROUP_focusingintersection	4
RESULTS_SEARCH_4_PARAMETERS_PROGROUP_focusingminimummatchconfidence	0.1
RESULTS_SEARCH_4_PARAMETERS_PROGROUP_focusingminunusedprotscore	0.1
RESULTS_SEARCH_4_PARAMETERS_PROGROUP_focusingsubsetcutoff	6
RESULTS_SEARCH_4_PARAMETERS_PROGROUP_intersection	1.3
RESULTS_SEARCH_4_PARAMETERS_PROGROUP_minimummatchconfidencecutoff	0.001
RESULTS_SEARCH_4_PARAMETERS_PROGROUP_minunusedprotscore	0.0458
RESULTS_SEARCH_4_PARAMETERS_PROGROUP_subsetcutoff	2
RESULTS_SEARCH_4_PARAMETERS_PROGROUP_uniprotservicehttpssupported	TRUE
RESULTS_SEARCH_4_PARAMETERS_PROGROUP_unusedprotscorethresholdforexcludingothersfromquant	1.3
RESULTS_SEARCH_4_PARAMETERS_PEAKLIST_count	845
RESULTS_SEARCH_4_PARAMETERS_PEAKLIST_filenumber	4
RESULTS_SEARCH_4_PARAMETERS_PEAKLIST_original_count	857
RESULTS_SEARCH_4_PARAMETERS_PEAKLIST_originalfilename	D:\6600plus_Data\RP\RP_190731-LibOM.1.wiff
RESULTS_SEARCH_4_PARAMETERS_PEAKLIST_partnumber	4
RESULTS_SEARCH_4_PARAMETERS_QUANT_TYPE_background_correction	FALSE
RESULTS_SEARCH_4_PARAMETERS_QUANT_TYPE_bias_correction	TRUE
RESULTS_SEARCH_4_PARAMETERS_QUANT_TYPE_keep_extreme_peptides_over_fraction	0
RESULTS_SEARCH_4_PARAMETERS_QUANT_TYPE_low_confidence_check	TRUE
RESULTS_SEARCH_4_PARAMETERS_QUANT_TYPE_low_intensity_check	TRUE
RESULTS_SEARCH_4_PARAMETERS_QUANT_TYPE_median_statistic	TRUE
RESULTS_SEARCH_4_PARAMETERS_QUANT_TYPE_mod_check	TRUE
RESULTS_SEARCH_4_PARAMETERS_QUANT_TYPE_quant_threshold	-1
RESULTS_SEARCH_4_PARAMETERS_QUANT_TYPE_quant_threshold_sn	9
RESULTS_SEARCH_4_PARAMETERS_QUANT_TYPE_separate_searches	FALSE
RESULTS_SEARCH_4_PARAMETERS_QUANT_TYPE_shared_msms_check	TRUE
RESULTS_SEARCH_4_PARAMETERS_PARAGON_METHOD_SETTINGS_UI_SAMPLE_TYPE	Identification
RESULTS_SEARCH_4_PARAMETERS_PARAGON_METHOD_SETTINGS_UI_CYS_ALKYLATION	Iodoacetamide
RESULTS_SEARCH_4_PARAMETERS_PARAGON_METHOD_SETTINGS_UI_DIGESTION	Trypsin
RESULTS_SEARCH_4_PARAMETERS_PARAGON_METHOD_SETTINGS_UI_INSTRUMENT	TripleTOF 6600
RESULTS_SEARCH_4_PARAMETERS_PARAGON_METHOD_SETTINGS_UI_SEARCH_EFFORT	Rapid
RESULTS_SEARCH_4_PARAMETERS_PARAGON_METHOD_SETTINGS_UI_USER_NAME	MAKINON\Proteomica
RESULTS_SEARCH_4_PARAMETERS_PARAGON_METHOD_SETTINGS_UI_MACHINE_NAME	MAKINON
RESULTS_SEARCH_4_PARAMETERS_PARAGON_METHOD_SETTINGS_UI_SEARCH_ID	6.37296e+17
RESULTS_SEARCH_4_PARAMETERS_PARAGON_METHOD_SETTINGS_UI_START_TIME	2020-07-06 07:04:53
RESULTS_SEARCH_4_PARAMETERS_PARAGON_METHOD_SETTINGS_UI_MIN_UNUSED_PROTSCORE	0.0458
RESULTS_SEARCH_4_PARAMETERS_PARAGON_METHOD_SETTINGS_UI_PSPEP	TRUE
RESULTS_SEARCH_5_time_cpu	21781
RESULTS_SEARCH_5_time_duration	21794
RESULTS_SEARCH_5_version	5.0.2.5174
RESULTS_SEARCH_5_xml:id	SEARCH:1:637296158934996653_4
RESULTS_SEARCH_5_PARAMETERS_chemical_data_edited	TRUE
RESULTS_SEARCH_5_PARAMETERS_do_multiprecursor_search	TRUE
RESULTS_SEARCH_5_PARAMETERS_do_reverse_search	TRUE
RESULTS_SEARCH_5_PARAMETERS_max_quant_labels	35
RESULTS_SEARCH_5_PARAMETERS_maxresults	15
RESULTS_SEARCH_5_PARAMETERS_separate_searches	FALSE
RESULTS_SEARCH_5_PARAMETERS_MSTOLERANCE_type	dalton
RESULTS_SEARCH_5_PARAMETERS_MSTOLERANCE_value	0.05
RESULTS_SEARCH_5_PARAMETERS_MSMSTOLERANCE_type	dalton
RESULTS_SEARCH_5_PARAMETERS_MSMSTOLERANCE_value	0.1
RESULTS_SEARCH_5_PARAMETERS_MS_STANDARD_DEVIATION_type	dalton
RESULTS_SEARCH_5_PARAMETERS_MS_STANDARD_DEVIATION_value	0.0011
RESULTS_SEARCH_5_PARAMETERS_MSMS_STANDARD_DEVIATION_type	dalton
RESULTS_SEARCH_5_PARAMETERS_MSMS_STANDARD_DEVIATION_value	0.01
RESULTS_SEARCH_5_PARAMETERS_FASTA_filename	D:\AB SCIEX\ProteinPilot Data\SearchDatabases\OM_transcriptoma_consenso_proteins_95_renamed.fasta
RESULTS_SEARCH_5_PARAMETERS_AUTO_CALIBRATION_ms	TRUE
RESULTS_SEARCH_5_PARAMETERS_AUTO_CALIBRATION_msexport	FALSE
RESULTS_SEARCH_5_PARAMETERS_AUTO_CALIBRATION_msms	TRUE
RESULTS_SEARCH_5_PARAMETERS_AUTO_CALIBRATION_msmstolsdratio	2.75
RESULTS_SEARCH_5_PARAMETERS_AUTO_CALIBRATION_mstolsdratio	7
RESULTS_SEARCH_5_PARAMETERS_AUTO_CALIBRATION_squareroot	TRUE
RESULTS_SEARCH_5_PARAMETERS_AUTO_CALIBRATION_type	dalton
RESULTS_SEARCH_5_PARAMETERS_AUTO_CALIBRATION_MCP_d_s_s_f	0.0666667
RESULTS_SEARCH_5_PARAMETERS_AUTO_CALIBRATION_MCP_d_s_w_f	3
RESULTS_SEARCH_5_PARAMETERS_AUTO_CALIBRATION_MCP_m_f_r_mbc	200
RESULTS_SEARCH_5_PARAMETERS_AUTO_CALIBRATION_MCP_m_m_c	10
RESULTS_SEARCH_5_PARAMETERS_AUTO_CALIBRATION_MCP_m_m_f_s	0.25
RESULTS_SEARCH_5_PARAMETERS_AUTO_CALIBRATION_MCP_m_m_p_f	0.33
RESULTS_SEARCH_5_PARAMETERS_AUTO_CALIBRATION_MCP_m_m_p_rms_f	1
RESULTS_SEARCH_5_PARAMETERS_AUTO_CALIBRATION_MCP_m_p_t_f	1
RESULTS_SEARCH_5_PARAMETERS_AUTO_CALIBRATION_MCP_m_r_h_n_b	15
RESULTS_SEARCH_5_PARAMETERS_AUTO_CALIBRATION_MCP_m_z_n_s	99
RESULTS_SEARCH_5_PARAMETERS_AUTO_CALIBRATION_MCP_m_z_s_mn_f_r	0.0666667
RESULTS_SEARCH_5_PARAMETERS_AUTO_CALIBRATION_MCP_m_z_s_mx_f_r	0.1
RESULTS_SEARCH_5_PARAMETERS_MAX_PRECURSORS_FRAGLET	5
RESULTS_SEARCH_5_PARAMETERS_MAX_PRECURSORS_TAGLET	1
RESULTS_SEARCH_5_PARAMETERS_PRECURSORS_DR_FRAGLET	10
RESULTS_SEARCH_5_PARAMETERS_PRECURSORS_DR_TAGLET	3
RESULTS_SEARCH_5_PARAMETERS_DEFAULT_CHARGE_STATE_1_charge	2
RESULTS_SEARCH_5_PARAMETERS_DEFAULT_CHARGE_STATE_1_probability	1900-01-01
RESULTS_SEARCH_5_PARAMETERS_DEFAULT_CHARGE_STATE_2_charge	3
RESULTS_SEARCH_5_PARAMETERS_DEFAULT_CHARGE_STATE_2_probability	1
RESULTS_SEARCH_5_PARAMETERS_DEFAULT_CHARGE_STATE_3_charge	4
RESULTS_SEARCH_5_PARAMETERS_DEFAULT_CHARGE_STATE_3_probability	1
RESULTS_SEARCH_5_PARAMETERS_VERSION	5.0.2.0, 5346
RESULTS_SEARCH_5_PARAMETERS_PARAGON_VERSION	5.0.2.0, 5174
RESULTS_SEARCH_5_PARAMETERS_APPLICATION	ProteinPilot(tm) Software
RESULTS_SEARCH_5_PARAMETERS_PROGROUP_alternativedispositionmaximumfoldprobabilitydrop	100
RESULTS_SEARCH_5_PARAMETERS_PROGROUP_alternativedispositionmaximumfoldscoredrop	2
RESULTS_SEARCH_5_PARAMETERS_PROGROUP_autodiscordantpeptidethreshold	0.3
RESULTS_SEARCH_5_PARAMETERS_PROGROUP_bayesconfidencecalclulation	TRUE
RESULTS_SEARCH_5_PARAMETERS_PROGROUP_calibrateconfidence	TRUE
RESULTS_SEARCH_5_PARAMETERS_PROGROUP_compresspeptides	FALSE
RESULTS_SEARCH_5_PARAMETERS_PROGROUP_confidencepercentthresholdforexcludingothersfromquant	15
RESULTS_SEARCH_5_PARAMETERS_PROGROUP_confidencepercentthresholdforincludingselfinquant	15
RESULTS_SEARCH_5_PARAMETERS_PROGROUP_donotstoremspeaklists	FALSE
RESULTS_SEARCH_5_PARAMETERS_PROGROUP_fasta	D:\AB SCIEX\ProteinPilot Data\SearchDatabases\OM_transcriptoma_consenso_proteins_95_renamed.fasta
RESULTS_SEARCH_5_PARAMETERS_PROGROUP_featuregroupminpepconf	0.66
RESULTS_SEARCH_5_PARAMETERS_PROGROUP_featuregroupminups	0.47
RESULTS_SEARCH_5_PARAMETERS_PROGROUP_focusingintersection	4
RESULTS_SEARCH_5_PARAMETERS_PROGROUP_focusingminimummatchconfidence	0.1
RESULTS_SEARCH_5_PARAMETERS_PROGROUP_focusingminunusedprotscore	0.1
RESULTS_SEARCH_5_PARAMETERS_PROGROUP_focusingsubsetcutoff	6
RESULTS_SEARCH_5_PARAMETERS_PROGROUP_intersection	1.3
RESULTS_SEARCH_5_PARAMETERS_PROGROUP_minimummatchconfidencecutoff	0.001
RESULTS_SEARCH_5_PARAMETERS_PROGROUP_minunusedprotscore	0.0458
RESULTS_SEARCH_5_PARAMETERS_PROGROUP_subsetcutoff	2
RESULTS_SEARCH_5_PARAMETERS_PROGROUP_uniprotservicehttpssupported	TRUE
RESULTS_SEARCH_5_PARAMETERS_PROGROUP_unusedprotscorethresholdforexcludingothersfromquant	1.3
RESULTS_SEARCH_5_PARAMETERS_PEAKLIST_count	908
RESULTS_SEARCH_5_PARAMETERS_PEAKLIST_filenumber	5
RESULTS_SEARCH_5_PARAMETERS_PEAKLIST_original_count	910
RESULTS_SEARCH_5_PARAMETERS_PEAKLIST_originalfilename	D:\6600plus_Data\RP\RP_190731-LibOM.2.wiff
RESULTS_SEARCH_5_PARAMETERS_PEAKLIST_partnumber	5
RESULTS_SEARCH_5_PARAMETERS_QUANT_TYPE_background_correction	FALSE
RESULTS_SEARCH_5_PARAMETERS_QUANT_TYPE_bias_correction	TRUE
RESULTS_SEARCH_5_PARAMETERS_QUANT_TYPE_keep_extreme_peptides_over_fraction	0
RESULTS_SEARCH_5_PARAMETERS_QUANT_TYPE_low_confidence_check	TRUE
RESULTS_SEARCH_5_PARAMETERS_QUANT_TYPE_low_intensity_check	TRUE
RESULTS_SEARCH_5_PARAMETERS_QUANT_TYPE_median_statistic	TRUE
RESULTS_SEARCH_5_PARAMETERS_QUANT_TYPE_mod_check	TRUE
RESULTS_SEARCH_5_PARAMETERS_QUANT_TYPE_quant_threshold	-1
RESULTS_SEARCH_5_PARAMETERS_QUANT_TYPE_quant_threshold_sn	9
RESULTS_SEARCH_5_PARAMETERS_QUANT_TYPE_separate_searches	FALSE
RESULTS_SEARCH_5_PARAMETERS_QUANT_TYPE_shared_msms_check	TRUE
RESULTS_SEARCH_5_PARAMETERS_PARAGON_METHOD_SETTINGS_UI_SAMPLE_TYPE	Identification
RESULTS_SEARCH_5_PARAMETERS_PARAGON_METHOD_SETTINGS_UI_CYS_ALKYLATION	Iodoacetamide
RESULTS_SEARCH_5_PARAMETERS_PARAGON_METHOD_SETTINGS_UI_DIGESTION	Trypsin
RESULTS_SEARCH_5_PARAMETERS_PARAGON_METHOD_SETTINGS_UI_INSTRUMENT	TripleTOF 6600
RESULTS_SEARCH_5_PARAMETERS_PARAGON_METHOD_SETTINGS_UI_SEARCH_EFFORT	Rapid
RESULTS_SEARCH_5_PARAMETERS_PARAGON_METHOD_SETTINGS_UI_USER_NAME	MAKINON\Proteomica
RESULTS_SEARCH_5_PARAMETERS_PARAGON_METHOD_SETTINGS_UI_MACHINE_NAME	MAKINON
RESULTS_SEARCH_5_PARAMETERS_PARAGON_METHOD_SETTINGS_UI_SEARCH_ID	6.37296e+17
RESULTS_SEARCH_5_PARAMETERS_PARAGON_METHOD_SETTINGS_UI_START_TIME	2020-07-06 07:04:53
RESULTS_SEARCH_5_PARAMETERS_PARAGON_METHOD_SETTINGS_UI_MIN_UNUSED_PROTSCORE	0.0458
RESULTS_SEARCH_5_PARAMETERS_PARAGON_METHOD_SETTINGS_UI_PSPEP	TRUE
RESULTS_SEARCH_6_time_cpu	15203
RESULTS_SEARCH_6_time_duration	15227
RESULTS_SEARCH_6_version	5.0.2.5174
RESULTS_SEARCH_6_xml:id	SEARCH:1:637296158934996653_5
RESULTS_SEARCH_6_PARAMETERS_chemical_data_edited	TRUE
RESULTS_SEARCH_6_PARAMETERS_do_multiprecursor_search	TRUE
RESULTS_SEARCH_6_PARAMETERS_do_reverse_search	TRUE
RESULTS_SEARCH_6_PARAMETERS_max_quant_labels	35
RESULTS_SEARCH_6_PARAMETERS_maxresults	15
RESULTS_SEARCH_6_PARAMETERS_separate_searches	FALSE
RESULTS_SEARCH_6_PARAMETERS_MSTOLERANCE_type	dalton
RESULTS_SEARCH_6_PARAMETERS_MSTOLERANCE_value	0.05
RESULTS_SEARCH_6_PARAMETERS_MSMSTOLERANCE_type	dalton
RESULTS_SEARCH_6_PARAMETERS_MSMSTOLERANCE_value	0.1
RESULTS_SEARCH_6_PARAMETERS_MS_STANDARD_DEVIATION_type	dalton
RESULTS_SEARCH_6_PARAMETERS_MS_STANDARD_DEVIATION_value	0.0011
RESULTS_SEARCH_6_PARAMETERS_MSMS_STANDARD_DEVIATION_type	dalton
RESULTS_SEARCH_6_PARAMETERS_MSMS_STANDARD_DEVIATION_value	0.01
RESULTS_SEARCH_6_PARAMETERS_FASTA_filename	D:\AB SCIEX\ProteinPilot Data\SearchDatabases\OM_transcriptoma_consenso_proteins_95_renamed.fasta
RESULTS_SEARCH_6_PARAMETERS_AUTO_CALIBRATION_ms	TRUE
RESULTS_SEARCH_6_PARAMETERS_AUTO_CALIBRATION_msexport	FALSE
RESULTS_SEARCH_6_PARAMETERS_AUTO_CALIBRATION_msms	TRUE
RESULTS_SEARCH_6_PARAMETERS_AUTO_CALIBRATION_msmstolsdratio	2.75
RESULTS_SEARCH_6_PARAMETERS_AUTO_CALIBRATION_mstolsdratio	7
RESULTS_SEARCH_6_PARAMETERS_AUTO_CALIBRATION_squareroot	TRUE
RESULTS_SEARCH_6_PARAMETERS_AUTO_CALIBRATION_type	dalton
RESULTS_SEARCH_6_PARAMETERS_AUTO_CALIBRATION_MCP_d_s_s_f	0.0666667
RESULTS_SEARCH_6_PARAMETERS_AUTO_CALIBRATION_MCP_d_s_w_f	3
RESULTS_SEARCH_6_PARAMETERS_AUTO_CALIBRATION_MCP_m_f_r_mbc	200
RESULTS_SEARCH_6_PARAMETERS_AUTO_CALIBRATION_MCP_m_m_c	10
RESULTS_SEARCH_6_PARAMETERS_AUTO_CALIBRATION_MCP_m_m_f_s	0.25
RESULTS_SEARCH_6_PARAMETERS_AUTO_CALIBRATION_MCP_m_m_p_f	0.33
RESULTS_SEARCH_6_PARAMETERS_AUTO_CALIBRATION_MCP_m_m_p_rms_f	1
RESULTS_SEARCH_6_PARAMETERS_AUTO_CALIBRATION_MCP_m_p_t_f	1
RESULTS_SEARCH_6_PARAMETERS_AUTO_CALIBRATION_MCP_m_r_h_n_b	15
RESULTS_SEARCH_6_PARAMETERS_AUTO_CALIBRATION_MCP_m_z_n_s	99
RESULTS_SEARCH_6_PARAMETERS_AUTO_CALIBRATION_MCP_m_z_s_mn_f_r	0.0666667
RESULTS_SEARCH_6_PARAMETERS_AUTO_CALIBRATION_MCP_m_z_s_mx_f_r	0.1
RESULTS_SEARCH_6_PARAMETERS_MS_AUTO_CALIBRATION_OUT_avres	2.98691e-09
RESULTS_SEARCH_6_PARAMETERS_MS_AUTO_CALIBRATION_OUT_c0	6.51269e-05
RESULTS_SEARCH_6_PARAMETERS_MS_AUTO_CALIBRATION_OUT_c1minus1	-5.74046e-06
RESULTS_SEARCH_6_PARAMETERS_MS_AUTO_CALIBRATION_OUT_c2	0
RESULTS_SEARCH_6_PARAMETERS_MS_AUTO_CALIBRATION_OUT_file	6
RESULTS_SEARCH_6_PARAMETERS_MS_AUTO_CALIBRATION_OUT_partnumber	6
RESULTS_SEARCH_6_PARAMETERS_MS_AUTO_CALIBRATION_OUT_polyorder	1
RESULTS_SEARCH_6_PARAMETERS_MS_AUTO_CALIBRATION_OUT_sample	1
RESULTS_SEARCH_6_PARAMETERS_MS_AUTO_CALIBRATION_OUT_squareroot	TRUE
RESULTS_SEARCH_6_PARAMETERS_MSMS_AUTO_CALIBRATION_OUT_avres	-6.00667e-08
RESULTS_SEARCH_6_PARAMETERS_MSMS_AUTO_CALIBRATION_OUT_c0	4.55211e-05
RESULTS_SEARCH_6_PARAMETERS_MSMS_AUTO_CALIBRATION_OUT_c1minus1	-6.18088e-06
RESULTS_SEARCH_6_PARAMETERS_MSMS_AUTO_CALIBRATION_OUT_c2	0
RESULTS_SEARCH_6_PARAMETERS_MSMS_AUTO_CALIBRATION_OUT_file	6
RESULTS_SEARCH_6_PARAMETERS_MSMS_AUTO_CALIBRATION_OUT_partnumber	6
RESULTS_SEARCH_6_PARAMETERS_MSMS_AUTO_CALIBRATION_OUT_polyorder	1
RESULTS_SEARCH_6_PARAMETERS_MSMS_AUTO_CALIBRATION_OUT_sample	1
RESULTS_SEARCH_6_PARAMETERS_MSMS_AUTO_CALIBRATION_OUT_squareroot	TRUE
RESULTS_SEARCH_6_PARAMETERS_MAX_PRECURSORS_FRAGLET	5
RESULTS_SEARCH_6_PARAMETERS_MAX_PRECURSORS_TAGLET	1
RESULTS_SEARCH_6_PARAMETERS_PRECURSORS_DR_FRAGLET	10
RESULTS_SEARCH_6_PARAMETERS_PRECURSORS_DR_TAGLET	3
RESULTS_SEARCH_6_PARAMETERS_DEFAULT_CHARGE_STATE_1_charge	2
RESULTS_SEARCH_6_PARAMETERS_DEFAULT_CHARGE_STATE_1_probability	1
RESULTS_SEARCH_6_PARAMETERS_DEFAULT_CHARGE_STATE_2_charge	3
RESULTS_SEARCH_6_PARAMETERS_DEFAULT_CHARGE_STATE_2_probability	1
RESULTS_SEARCH_6_PARAMETERS_DEFAULT_CHARGE_STATE_3_charge	4
RESULTS_SEARCH_6_PARAMETERS_DEFAULT_CHARGE_STATE_3_probability	1
RESULTS_SEARCH_6_PARAMETERS_VERSION	5.0.2.0, 5346
RESULTS_SEARCH_6_PARAMETERS_PARAGON_VERSION	5.0.2.0, 5174
RESULTS_SEARCH_6_PARAMETERS_APPLICATION	ProteinPilot(tm) Software
RESULTS_SEARCH_6_PARAMETERS_PROGROUP_alternativedispositionmaximumfoldprobabilitydrop	1900-04-09
RESULTS_SEARCH_6_PARAMETERS_PROGROUP_alternativedispositionmaximumfoldscoredrop	2
RESULTS_SEARCH_6_PARAMETERS_PROGROUP_autodiscordantpeptidethreshold	0.3
RESULTS_SEARCH_6_PARAMETERS_PROGROUP_bayesconfidencecalclulation	TRUE
RESULTS_SEARCH_6_PARAMETERS_PROGROUP_calibrateconfidence	TRUE
RESULTS_SEARCH_6_PARAMETERS_PROGROUP_compresspeptides	FALSE
RESULTS_SEARCH_6_PARAMETERS_PROGROUP_confidencepercentthresholdforexcludingothersfromquant	15
RESULTS_SEARCH_6_PARAMETERS_PROGROUP_confidencepercentthresholdforincludingselfinquant	15
RESULTS_SEARCH_6_PARAMETERS_PROGROUP_donotstoremspeaklists	FALSE
RESULTS_SEARCH_6_PARAMETERS_PROGROUP_fasta	D:\AB SCIEX\ProteinPilot Data\SearchDatabases\OM_transcriptoma_consenso_proteins_95_renamed.fasta
RESULTS_SEARCH_6_PARAMETERS_PROGROUP_featuregroupminpepconf	0.66
RESULTS_SEARCH_6_PARAMETERS_PROGROUP_featuregroupminups	0.47
RESULTS_SEARCH_6_PARAMETERS_PROGROUP_focusingintersection	4
RESULTS_SEARCH_6_PARAMETERS_PROGROUP_focusingminimummatchconfidence	0.1
RESULTS_SEARCH_6_PARAMETERS_PROGROUP_focusingminunusedprotscore	0.1
RESULTS_SEARCH_6_PARAMETERS_PROGROUP_focusingsubsetcutoff	6
RESULTS_SEARCH_6_PARAMETERS_PROGROUP_intersection	1.3
RESULTS_SEARCH_6_PARAMETERS_PROGROUP_minimummatchconfidencecutoff	0.001
RESULTS_SEARCH_6_PARAMETERS_PROGROUP_minunusedprotscore	0.0458
RESULTS_SEARCH_6_PARAMETERS_PROGROUP_subsetcutoff	2
RESULTS_SEARCH_6_PARAMETERS_PROGROUP_uniprotservicehttpssupported	TRUE
RESULTS_SEARCH_6_PARAMETERS_PROGROUP_unusedprotscorethresholdforexcludingothersfromquant	1.3
RESULTS_SEARCH_6_PARAMETERS_PEAKLIST_count	1401
RESULTS_SEARCH_6_PARAMETERS_PEAKLIST_filenumber	6
RESULTS_SEARCH_6_PARAMETERS_PEAKLIST_original_count	1405
RESULTS_SEARCH_6_PARAMETERS_PEAKLIST_originalfilename	D:\6600plus_Data\RP\RP_190731-LibOM.3.wiff
RESULTS_SEARCH_6_PARAMETERS_PEAKLIST_partnumber	6
RESULTS_SEARCH_6_PARAMETERS_QUANT_TYPE_background_correction	FALSE
RESULTS_SEARCH_6_PARAMETERS_QUANT_TYPE_bias_correction	TRUE
RESULTS_SEARCH_6_PARAMETERS_QUANT_TYPE_keep_extreme_peptides_over_fraction	0
RESULTS_SEARCH_6_PARAMETERS_QUANT_TYPE_low_confidence_check	TRUE
RESULTS_SEARCH_6_PARAMETERS_QUANT_TYPE_low_intensity_check	TRUE
RESULTS_SEARCH_6_PARAMETERS_QUANT_TYPE_median_statistic	TRUE
RESULTS_SEARCH_6_PARAMETERS_QUANT_TYPE_mod_check	TRUE
RESULTS_SEARCH_6_PARAMETERS_QUANT_TYPE_quant_threshold	-1
RESULTS_SEARCH_6_PARAMETERS_QUANT_TYPE_quant_threshold_sn	9
RESULTS_SEARCH_6_PARAMETERS_QUANT_TYPE_separate_searches	FALSE
RESULTS_SEARCH_6_PARAMETERS_QUANT_TYPE_shared_msms_check	TRUE
RESULTS_SEARCH_6_PARAMETERS_PARAGON_METHOD_SETTINGS_UI_SAMPLE_TYPE	Identification
RESULTS_SEARCH_6_PARAMETERS_PARAGON_METHOD_SETTINGS_UI_CYS_ALKYLATION	Iodoacetamide
RESULTS_SEARCH_6_PARAMETERS_PARAGON_METHOD_SETTINGS_UI_DIGESTION	Trypsin
RESULTS_SEARCH_6_PARAMETERS_PARAGON_METHOD_SETTINGS_UI_INSTRUMENT	TripleTOF 6600
RESULTS_SEARCH_6_PARAMETERS_PARAGON_METHOD_SETTINGS_UI_SEARCH_EFFORT	Rapid
RESULTS_SEARCH_6_PARAMETERS_PARAGON_METHOD_SETTINGS_UI_USER_NAME	MAKINON\Proteomica
RESULTS_SEARCH_6_PARAMETERS_PARAGON_METHOD_SETTINGS_UI_MACHINE_NAME	MAKINON
RESULTS_SEARCH_6_PARAMETERS_PARAGON_METHOD_SETTINGS_UI_SEARCH_ID	6.37296e+17
RESULTS_SEARCH_6_PARAMETERS_PARAGON_METHOD_SETTINGS_UI_START_TIME	2020-07-06 07:04:53
RESULTS_SEARCH_6_PARAMETERS_PARAGON_METHOD_SETTINGS_UI_MIN_UNUSED_PROTSCORE	0.0458
RESULTS_SEARCH_6_PARAMETERS_PARAGON_METHOD_SETTINGS_UI_PSPEP	TRUE
RESULTS_SEARCH_7_time_cpu	60390
RESULTS_SEARCH_7_time_duration	60433
RESULTS_SEARCH_7_version	5.0.2.5174
RESULTS_SEARCH_7_xml:id	SEARCH:1:637296158934996653_6
RESULTS_SEARCH_7_PARAMETERS_chemical_data_edited	TRUE
RESULTS_SEARCH_7_PARAMETERS_do_multiprecursor_search	TRUE
RESULTS_SEARCH_7_PARAMETERS_do_reverse_search	TRUE
RESULTS_SEARCH_7_PARAMETERS_max_quant_labels	35
RESULTS_SEARCH_7_PARAMETERS_maxresults	15
RESULTS_SEARCH_7_PARAMETERS_separate_searches	FALSE
RESULTS_SEARCH_7_PARAMETERS_MSTOLERANCE_type	dalton
RESULTS_SEARCH_7_PARAMETERS_MSTOLERANCE_value	0.05
RESULTS_SEARCH_7_PARAMETERS_MSMSTOLERANCE_type	dalton
RESULTS_SEARCH_7_PARAMETERS_MSMSTOLERANCE_value	0.1
RESULTS_SEARCH_7_PARAMETERS_MS_STANDARD_DEVIATION_type	dalton
RESULTS_SEARCH_7_PARAMETERS_MS_STANDARD_DEVIATION_value	0.0011
RESULTS_SEARCH_7_PARAMETERS_MSMS_STANDARD_DEVIATION_type	dalton
RESULTS_SEARCH_7_PARAMETERS_MSMS_STANDARD_DEVIATION_value	0.01
RESULTS_SEARCH_7_PARAMETERS_FASTA_filename	D:\AB SCIEX\ProteinPilot Data\SearchDatabases\OM_transcriptoma_consenso_proteins_95_renamed.fasta
RESULTS_SEARCH_7_PARAMETERS_AUTO_CALIBRATION_ms	TRUE
RESULTS_SEARCH_7_PARAMETERS_AUTO_CALIBRATION_msexport	FALSE
RESULTS_SEARCH_7_PARAMETERS_AUTO_CALIBRATION_msms	TRUE
RESULTS_SEARCH_7_PARAMETERS_AUTO_CALIBRATION_msmstolsdratio	2.75
RESULTS_SEARCH_7_PARAMETERS_AUTO_CALIBRATION_mstolsdratio	7
RESULTS_SEARCH_7_PARAMETERS_AUTO_CALIBRATION_squareroot	TRUE
RESULTS_SEARCH_7_PARAMETERS_AUTO_CALIBRATION_type	dalton
RESULTS_SEARCH_7_PARAMETERS_AUTO_CALIBRATION_MCP_d_s_s_f	0.0666667
RESULTS_SEARCH_7_PARAMETERS_AUTO_CALIBRATION_MCP_d_s_w_f	3
RESULTS_SEARCH_7_PARAMETERS_AUTO_CALIBRATION_MCP_m_f_r_mbc	200
RESULTS_SEARCH_7_PARAMETERS_AUTO_CALIBRATION_MCP_m_m_c	10
RESULTS_SEARCH_7_PARAMETERS_AUTO_CALIBRATION_MCP_m_m_f_s	0.25
RESULTS_SEARCH_7_PARAMETERS_AUTO_CALIBRATION_MCP_m_m_p_f	0.33
RESULTS_SEARCH_7_PARAMETERS_AUTO_CALIBRATION_MCP_m_m_p_rms_f	1
RESULTS_SEARCH_7_PARAMETERS_AUTO_CALIBRATION_MCP_m_p_t_f	1
RESULTS_SEARCH_7_PARAMETERS_AUTO_CALIBRATION_MCP_m_r_h_n_b	15
RESULTS_SEARCH_7_PARAMETERS_AUTO_CALIBRATION_MCP_m_z_n_s	1900-04-08
RESULTS_SEARCH_7_PARAMETERS_AUTO_CALIBRATION_MCP_m_z_s_mn_f_r	0.0666667
RESULTS_SEARCH_7_PARAMETERS_AUTO_CALIBRATION_MCP_m_z_s_mx_f_r	0.1
RESULTS_SEARCH_7_PARAMETERS_MS_AUTO_CALIBRATION_OUT_avres	-7.62087e-08
RESULTS_SEARCH_7_PARAMETERS_MS_AUTO_CALIBRATION_OUT_c0	-6.58028e-05
RESULTS_SEARCH_7_PARAMETERS_MS_AUTO_CALIBRATION_OUT_c1minus1	3.03724e-06
RESULTS_SEARCH_7_PARAMETERS_MS_AUTO_CALIBRATION_OUT_c2	0
RESULTS_SEARCH_7_PARAMETERS_MS_AUTO_CALIBRATION_OUT_file	7
RESULTS_SEARCH_7_PARAMETERS_MS_AUTO_CALIBRATION_OUT_partnumber	7
RESULTS_SEARCH_7_PARAMETERS_MS_AUTO_CALIBRATION_OUT_polyorder	1
RESULTS_SEARCH_7_PARAMETERS_MS_AUTO_CALIBRATION_OUT_sample	1
RESULTS_SEARCH_7_PARAMETERS_MS_AUTO_CALIBRATION_OUT_squareroot	TRUE
RESULTS_SEARCH_7_PARAMETERS_MSMS_AUTO_CALIBRATION_OUT_avres	-7.27767e-08
RESULTS_SEARCH_7_PARAMETERS_MSMS_AUTO_CALIBRATION_OUT_c0	2.70607e-05
RESULTS_SEARCH_7_PARAMETERS_MSMS_AUTO_CALIBRATION_OUT_c1minus1	2.89731e-07
RESULTS_SEARCH_7_PARAMETERS_MSMS_AUTO_CALIBRATION_OUT_c2	0
RESULTS_SEARCH_7_PARAMETERS_MSMS_AUTO_CALIBRATION_OUT_file	7
RESULTS_SEARCH_7_PARAMETERS_MSMS_AUTO_CALIBRATION_OUT_partnumber	7
RESULTS_SEARCH_7_PARAMETERS_MSMS_AUTO_CALIBRATION_OUT_polyorder	1
RESULTS_SEARCH_7_PARAMETERS_MSMS_AUTO_CALIBRATION_OUT_sample	1900-01-01
RESULTS_SEARCH_7_PARAMETERS_MSMS_AUTO_CALIBRATION_OUT_squareroot	TRUE
RESULTS_SEARCH_7_PARAMETERS_MAX_PRECURSORS_FRAGLET	5
RESULTS_SEARCH_7_PARAMETERS_MAX_PRECURSORS_TAGLET	1
RESULTS_SEARCH_7_PARAMETERS_PRECURSORS_DR_FRAGLET	10
RESULTS_SEARCH_7_PARAMETERS_PRECURSORS_DR_TAGLET	3
RESULTS_SEARCH_7_PARAMETERS_DEFAULT_CHARGE_STATE_1_charge	2
RESULTS_SEARCH_7_PARAMETERS_DEFAULT_CHARGE_STATE_1_probability	1
RESULTS_SEARCH_7_PARAMETERS_DEFAULT_CHARGE_STATE_2_charge	3
RESULTS_SEARCH_7_PARAMETERS_DEFAULT_CHARGE_STATE_2_probability	1
RESULTS_SEARCH_7_PARAMETERS_DEFAULT_CHARGE_STATE_3_charge	4
RESULTS_SEARCH_7_PARAMETERS_DEFAULT_CHARGE_STATE_3_probability	1
RESULTS_SEARCH_7_PARAMETERS_VERSION	5.0.2.0, 5346
RESULTS_SEARCH_7_PARAMETERS_PARAGON_VERSION	5.0.2.0, 5174
RESULTS_SEARCH_7_PARAMETERS_APPLICATION	ProteinPilot(tm) Software
RESULTS_SEARCH_7_PARAMETERS_PROGROUP_alternativedispositionmaximumfoldprobabilitydrop	100
RESULTS_SEARCH_7_PARAMETERS_PROGROUP_alternativedispositionmaximumfoldscoredrop	2
RESULTS_SEARCH_7_PARAMETERS_PROGROUP_autodiscordantpeptidethreshold	0.3
RESULTS_SEARCH_7_PARAMETERS_PROGROUP_bayesconfidencecalclulation	TRUE
RESULTS_SEARCH_7_PARAMETERS_PROGROUP_calibrateconfidence	TRUE
RESULTS_SEARCH_7_PARAMETERS_PROGROUP_compresspeptides	FALSE
RESULTS_SEARCH_7_PARAMETERS_PROGROUP_confidencepercentthresholdforexcludingothersfromquant	15
RESULTS_SEARCH_7_PARAMETERS_PROGROUP_confidencepercentthresholdforincludingselfinquant	15
RESULTS_SEARCH_7_PARAMETERS_PROGROUP_donotstoremspeaklists	FALSE
RESULTS_SEARCH_7_PARAMETERS_PROGROUP_fasta	D:\AB SCIEX\ProteinPilot Data\SearchDatabases\OM_transcriptoma_consenso_proteins_95_renamed.fasta
RESULTS_SEARCH_7_PARAMETERS_PROGROUP_featuregroupminpepconf	0.66
RESULTS_SEARCH_7_PARAMETERS_PROGROUP_featuregroupminups	0.47
RESULTS_SEARCH_7_PARAMETERS_PROGROUP_focusingintersection	4
RESULTS_SEARCH_7_PARAMETERS_PROGROUP_focusingminimummatchconfidence	0.1
RESULTS_SEARCH_7_PARAMETERS_PROGROUP_focusingminunusedprotscore	0.1
RESULTS_SEARCH_7_PARAMETERS_PROGROUP_focusingsubsetcutoff	6
RESULTS_SEARCH_7_PARAMETERS_PROGROUP_intersection	1.3
RESULTS_SEARCH_7_PARAMETERS_PROGROUP_minimummatchconfidencecutoff	0.001
RESULTS_SEARCH_7_PARAMETERS_PROGROUP_minunusedprotscore	0.0458
RESULTS_SEARCH_7_PARAMETERS_PROGROUP_subsetcutoff	2
RESULTS_SEARCH_7_PARAMETERS_PROGROUP_uniprotservicehttpssupported	TRUE
RESULTS_SEARCH_7_PARAMETERS_PROGROUP_unusedprotscorethresholdforexcludingothersfromquant	1.3
RESULTS_SEARCH_7_PARAMETERS_PEAKLIST_count	3662
RESULTS_SEARCH_7_PARAMETERS_PEAKLIST_filenumber	7
RESULTS_SEARCH_7_PARAMETERS_PEAKLIST_original_count	3662
RESULTS_SEARCH_7_PARAMETERS_PEAKLIST_originalfilename	D:\6600plus_Data\RP\RP_200701_libOM machos.wiff
RESULTS_SEARCH_7_PARAMETERS_PEAKLIST_partnumber	7
RESULTS_SEARCH_7_PARAMETERS_QUANT_TYPE_background_correction	FALSE
RESULTS_SEARCH_7_PARAMETERS_QUANT_TYPE_bias_correction	TRUE
RESULTS_SEARCH_7_PARAMETERS_QUANT_TYPE_keep_extreme_peptides_over_fraction	0
RESULTS_SEARCH_7_PARAMETERS_QUANT_TYPE_low_confidence_check	TRUE
RESULTS_SEARCH_7_PARAMETERS_QUANT_TYPE_low_intensity_check	TRUE
RESULTS_SEARCH_7_PARAMETERS_QUANT_TYPE_median_statistic	TRUE
RESULTS_SEARCH_7_PARAMETERS_QUANT_TYPE_mod_check	TRUE
RESULTS_SEARCH_7_PARAMETERS_QUANT_TYPE_quant_threshold	-1
RESULTS_SEARCH_7_PARAMETERS_QUANT_TYPE_quant_threshold_sn	9
RESULTS_SEARCH_7_PARAMETERS_QUANT_TYPE_separate_searches	FALSE
RESULTS_SEARCH_7_PARAMETERS_QUANT_TYPE_shared_msms_check	TRUE
RESULTS_SEARCH_7_PARAMETERS_PARAGON_METHOD_SETTINGS_UI_SAMPLE_TYPE	Identification
RESULTS_SEARCH_7_PARAMETERS_PARAGON_METHOD_SETTINGS_UI_CYS_ALKYLATION	Iodoacetamide
RESULTS_SEARCH_7_PARAMETERS_PARAGON_METHOD_SETTINGS_UI_DIGESTION	Trypsin
RESULTS_SEARCH_7_PARAMETERS_PARAGON_METHOD_SETTINGS_UI_INSTRUMENT	TripleTOF 6600
RESULTS_SEARCH_7_PARAMETERS_PARAGON_METHOD_SETTINGS_UI_SEARCH_EFFORT	Rapid
RESULTS_SEARCH_7_PARAMETERS_PARAGON_METHOD_SETTINGS_UI_USER_NAME	MAKINON\Proteomica
RESULTS_SEARCH_7_PARAMETERS_PARAGON_METHOD_SETTINGS_UI_MACHINE_NAME	MAKINON
RESULTS_SEARCH_7_PARAMETERS_PARAGON_METHOD_SETTINGS_UI_SEARCH_ID	6.37296e+17
RESULTS_SEARCH_7_PARAMETERS_PARAGON_METHOD_SETTINGS_UI_START_TIME	2020-07-06 07:04:53
RESULTS_SEARCH_7_PARAMETERS_PARAGON_METHOD_SETTINGS_UI_MIN_UNUSED_PROTSCORE	0.0458
RESULTS_SEARCH_7_PARAMETERS_PARAGON_METHOD_SETTINGS_UI_PSPEP	TRUE
RESULTS_SEARCH_8_time_cpu	73718
RESULTS_SEARCH_8_time_duration	73733
RESULTS_SEARCH_8_version	5.0.2.5174
RESULTS_SEARCH_8_xml:id	SEARCH:1:637296158934996653_7
RESULTS_SEARCH_8_PARAMETERS_chemical_data_edited	TRUE
RESULTS_SEARCH_8_PARAMETERS_do_multiprecursor_search	TRUE
RESULTS_SEARCH_8_PARAMETERS_do_reverse_search	TRUE
RESULTS_SEARCH_8_PARAMETERS_max_quant_labels	35
RESULTS_SEARCH_8_PARAMETERS_maxresults	15
RESULTS_SEARCH_8_PARAMETERS_separate_searches	FALSE
RESULTS_SEARCH_8_PARAMETERS_MSTOLERANCE_type	dalton
RESULTS_SEARCH_8_PARAMETERS_MSTOLERANCE_value	0.05
RESULTS_SEARCH_8_PARAMETERS_MSMSTOLERANCE_type	dalton
RESULTS_SEARCH_8_PARAMETERS_MSMSTOLERANCE_value	0.1
RESULTS_SEARCH_8_PARAMETERS_MS_STANDARD_DEVIATION_type	dalton
RESULTS_SEARCH_8_PARAMETERS_MS_STANDARD_DEVIATION_value	0.0011
RESULTS_SEARCH_8_PARAMETERS_MSMS_STANDARD_DEVIATION_type	dalton
RESULTS_SEARCH_8_PARAMETERS_MSMS_STANDARD_DEVIATION_value	0.01
RESULTS_SEARCH_8_PARAMETERS_FASTA_filename	D:\AB SCIEX\ProteinPilot Data\SearchDatabases\OM_transcriptoma_consenso_proteins_95_renamed.fasta
RESULTS_SEARCH_8_PARAMETERS_AUTO_CALIBRATION_ms	TRUE
RESULTS_SEARCH_8_PARAMETERS_AUTO_CALIBRATION_msexport	FALSE
RESULTS_SEARCH_8_PARAMETERS_AUTO_CALIBRATION_msms	TRUE
RESULTS_SEARCH_8_PARAMETERS_AUTO_CALIBRATION_msmstolsdratio	2.75
RESULTS_SEARCH_8_PARAMETERS_AUTO_CALIBRATION_mstolsdratio	7
RESULTS_SEARCH_8_PARAMETERS_AUTO_CALIBRATION_squareroot	TRUE
RESULTS_SEARCH_8_PARAMETERS_AUTO_CALIBRATION_type	dalton
RESULTS_SEARCH_8_PARAMETERS_AUTO_CALIBRATION_MCP_d_s_s_f	0.0666667
RESULTS_SEARCH_8_PARAMETERS_AUTO_CALIBRATION_MCP_d_s_w_f	3
RESULTS_SEARCH_8_PARAMETERS_AUTO_CALIBRATION_MCP_m_f_r_mbc	200
RESULTS_SEARCH_8_PARAMETERS_AUTO_CALIBRATION_MCP_m_m_c	10
RESULTS_SEARCH_8_PARAMETERS_AUTO_CALIBRATION_MCP_m_m_f_s	0.25
RESULTS_SEARCH_8_PARAMETERS_AUTO_CALIBRATION_MCP_m_m_p_f	0.33
RESULTS_SEARCH_8_PARAMETERS_AUTO_CALIBRATION_MCP_m_m_p_rms_f	1
RESULTS_SEARCH_8_PARAMETERS_AUTO_CALIBRATION_MCP_m_p_t_f	1
RESULTS_SEARCH_8_PARAMETERS_AUTO_CALIBRATION_MCP_m_r_h_n_b	15
RESULTS_SEARCH_8_PARAMETERS_AUTO_CALIBRATION_MCP_m_z_n_s	1900-04-08
RESULTS_SEARCH_8_PARAMETERS_AUTO_CALIBRATION_MCP_m_z_s_mn_f_r	0.0666667
RESULTS_SEARCH_8_PARAMETERS_AUTO_CALIBRATION_MCP_m_z_s_mx_f_r	0.1
RESULTS_SEARCH_8_PARAMETERS_MS_AUTO_CALIBRATION_OUT_avres	9.02679e-09
RESULTS_SEARCH_8_PARAMETERS_MS_AUTO_CALIBRATION_OUT_c0	-4.95509e-05
RESULTS_SEARCH_8_PARAMETERS_MS_AUTO_CALIBRATION_OUT_c1minus1	2.37818e-06
RESULTS_SEARCH_8_PARAMETERS_MS_AUTO_CALIBRATION_OUT_c2	0
RESULTS_SEARCH_8_PARAMETERS_MS_AUTO_CALIBRATION_OUT_file	7
RESULTS_SEARCH_8_PARAMETERS_MS_AUTO_CALIBRATION_OUT_partnumber	8
RESULTS_SEARCH_8_PARAMETERS_MS_AUTO_CALIBRATION_OUT_polyorder	1
RESULTS_SEARCH_8_PARAMETERS_MS_AUTO_CALIBRATION_OUT_sample	1
RESULTS_SEARCH_8_PARAMETERS_MS_AUTO_CALIBRATION_OUT_squareroot	TRUE
RESULTS_SEARCH_8_PARAMETERS_MSMS_AUTO_CALIBRATION_OUT_avres	-1.11218e-07
RESULTS_SEARCH_8_PARAMETERS_MSMS_AUTO_CALIBRATION_OUT_c0	1.80363e-05
RESULTS_SEARCH_8_PARAMETERS_MSMS_AUTO_CALIBRATION_OUT_c1minus1	1.05969e-06
RESULTS_SEARCH_8_PARAMETERS_MSMS_AUTO_CALIBRATION_OUT_c2	0
RESULTS_SEARCH_8_PARAMETERS_MSMS_AUTO_CALIBRATION_OUT_file	7
RESULTS_SEARCH_8_PARAMETERS_MSMS_AUTO_CALIBRATION_OUT_partnumber	8
RESULTS_SEARCH_8_PARAMETERS_MSMS_AUTO_CALIBRATION_OUT_polyorder	1
RESULTS_SEARCH_8_PARAMETERS_MSMS_AUTO_CALIBRATION_OUT_sample	1
RESULTS_SEARCH_8_PARAMETERS_MSMS_AUTO_CALIBRATION_OUT_squareroot	TRUE
RESULTS_SEARCH_8_PARAMETERS_MAX_PRECURSORS_FRAGLET	5
RESULTS_SEARCH_8_PARAMETERS_MAX_PRECURSORS_TAGLET	1
RESULTS_SEARCH_8_PARAMETERS_PRECURSORS_DR_FRAGLET	10
RESULTS_SEARCH_8_PARAMETERS_PRECURSORS_DR_TAGLET	3
RESULTS_SEARCH_8_PARAMETERS_DEFAULT_CHARGE_STATE_1_charge	2
RESULTS_SEARCH_8_PARAMETERS_DEFAULT_CHARGE_STATE_1_probability	1
RESULTS_SEARCH_8_PARAMETERS_DEFAULT_CHARGE_STATE_2_charge	3
RESULTS_SEARCH_8_PARAMETERS_DEFAULT_CHARGE_STATE_2_probability	1
RESULTS_SEARCH_8_PARAMETERS_DEFAULT_CHARGE_STATE_3_charge	4
RESULTS_SEARCH_8_PARAMETERS_DEFAULT_CHARGE_STATE_3_probability	1
RESULTS_SEARCH_8_PARAMETERS_VERSION	5.0.2.0, 5346
RESULTS_SEARCH_8_PARAMETERS_PARAGON_VERSION	5.0.2.0, 5174
RESULTS_SEARCH_8_PARAMETERS_APPLICATION	ProteinPilot(tm) Software
RESULTS_SEARCH_8_PARAMETERS_PROGROUP_alternativedispositionmaximumfoldprobabilitydrop	100
RESULTS_SEARCH_8_PARAMETERS_PROGROUP_alternativedispositionmaximumfoldscoredrop	2
RESULTS_SEARCH_8_PARAMETERS_PROGROUP_autodiscordantpeptidethreshold	0.3
RESULTS_SEARCH_8_PARAMETERS_PROGROUP_bayesconfidencecalclulation	TRUE
RESULTS_SEARCH_8_PARAMETERS_PROGROUP_calibrateconfidence	TRUE
RESULTS_SEARCH_8_PARAMETERS_PROGROUP_compresspeptides	FALSE
RESULTS_SEARCH_8_PARAMETERS_PROGROUP_confidencepercentthresholdforexcludingothersfromquant	15
RESULTS_SEARCH_8_PARAMETERS_PROGROUP_confidencepercentthresholdforincludingselfinquant	15
RESULTS_SEARCH_8_PARAMETERS_PROGROUP_donotstoremspeaklists	FALSE
RESULTS_SEARCH_8_PARAMETERS_PROGROUP_fasta	D:\AB SCIEX\ProteinPilot Data\SearchDatabases\OM_transcriptoma_consenso_proteins_95_renamed.fasta
RESULTS_SEARCH_8_PARAMETERS_PROGROUP_featuregroupminpepconf	0.66
RESULTS_SEARCH_8_PARAMETERS_PROGROUP_featuregroupminups	0.47
RESULTS_SEARCH_8_PARAMETERS_PROGROUP_focusingintersection	4
RESULTS_SEARCH_8_PARAMETERS_PROGROUP_focusingminimummatchconfidence	0.1
RESULTS_SEARCH_8_PARAMETERS_PROGROUP_focusingminunusedprotscore	0.1
RESULTS_SEARCH_8_PARAMETERS_PROGROUP_focusingsubsetcutoff	6
RESULTS_SEARCH_8_PARAMETERS_PROGROUP_intersection	1.3
RESULTS_SEARCH_8_PARAMETERS_PROGROUP_minimummatchconfidencecutoff	0.001
RESULTS_SEARCH_8_PARAMETERS_PROGROUP_minunusedprotscore	0.0458
RESULTS_SEARCH_8_PARAMETERS_PROGROUP_subsetcutoff	2
RESULTS_SEARCH_8_PARAMETERS_PROGROUP_uniprotservicehttpssupported	TRUE
RESULTS_SEARCH_8_PARAMETERS_PROGROUP_unusedprotscorethresholdforexcludingothersfromquant	1.3
RESULTS_SEARCH_8_PARAMETERS_PEAKLIST_count	3577
RESULTS_SEARCH_8_PARAMETERS_PEAKLIST_filenumber	7
RESULTS_SEARCH_8_PARAMETERS_PEAKLIST_original_count	3577
RESULTS_SEARCH_8_PARAMETERS_PEAKLIST_originalfilename	D:\6600plus_Data\RP\RP_200701_libOM machos.wiff
RESULTS_SEARCH_8_PARAMETERS_PEAKLIST_partnumber	8
RESULTS_SEARCH_8_PARAMETERS_QUANT_TYPE_background_correction	FALSE
RESULTS_SEARCH_8_PARAMETERS_QUANT_TYPE_bias_correction	TRUE
RESULTS_SEARCH_8_PARAMETERS_QUANT_TYPE_keep_extreme_peptides_over_fraction	0
RESULTS_SEARCH_8_PARAMETERS_QUANT_TYPE_low_confidence_check	TRUE
RESULTS_SEARCH_8_PARAMETERS_QUANT_TYPE_low_intensity_check	TRUE
RESULTS_SEARCH_8_PARAMETERS_QUANT_TYPE_median_statistic	TRUE
RESULTS_SEARCH_8_PARAMETERS_QUANT_TYPE_mod_check	TRUE
RESULTS_SEARCH_8_PARAMETERS_QUANT_TYPE_quant_threshold	-1
RESULTS_SEARCH_8_PARAMETERS_QUANT_TYPE_quant_threshold_sn	9
RESULTS_SEARCH_8_PARAMETERS_QUANT_TYPE_separate_searches	FALSE
RESULTS_SEARCH_8_PARAMETERS_QUANT_TYPE_shared_msms_check	TRUE
RESULTS_SEARCH_8_PARAMETERS_PARAGON_METHOD_SETTINGS_UI_SAMPLE_TYPE	Identification
RESULTS_SEARCH_8_PARAMETERS_PARAGON_METHOD_SETTINGS_UI_CYS_ALKYLATION	Iodoacetamide
RESULTS_SEARCH_8_PARAMETERS_PARAGON_METHOD_SETTINGS_UI_DIGESTION	Trypsin
RESULTS_SEARCH_8_PARAMETERS_PARAGON_METHOD_SETTINGS_UI_INSTRUMENT	TripleTOF 6600
RESULTS_SEARCH_8_PARAMETERS_PARAGON_METHOD_SETTINGS_UI_SEARCH_EFFORT	Rapid
RESULTS_SEARCH_8_PARAMETERS_PARAGON_METHOD_SETTINGS_UI_USER_NAME	MAKINON\Proteomica
RESULTS_SEARCH_8_PARAMETERS_PARAGON_METHOD_SETTINGS_UI_MACHINE_NAME	MAKINON
RESULTS_SEARCH_8_PARAMETERS_PARAGON_METHOD_SETTINGS_UI_SEARCH_ID	6.37296e+17
RESULTS_SEARCH_8_PARAMETERS_PARAGON_METHOD_SETTINGS_UI_START_TIME	2020-07-06 07:04:53
RESULTS_SEARCH_8_PARAMETERS_PARAGON_METHOD_SETTINGS_UI_MIN_UNUSED_PROTSCORE	0.0458
RESULTS_SEARCH_8_PARAMETERS_PARAGON_METHOD_SETTINGS_UI_PSPEP	TRUE
RESULTS_SEARCH_9_time_cpu	102109
RESULTS_SEARCH_9_time_duration	102112
RESULTS_SEARCH_9_version	5.0.2.5174
RESULTS_SEARCH_9_xml:id	SEARCH:1:637296158934996653_8
RESULTS_SEARCH_9_PARAMETERS_chemical_data_edited	TRUE
RESULTS_SEARCH_9_PARAMETERS_do_multiprecursor_search	TRUE
RESULTS_SEARCH_9_PARAMETERS_do_reverse_search	TRUE
RESULTS_SEARCH_9_PARAMETERS_max_quant_labels	35
RESULTS_SEARCH_9_PARAMETERS_maxresults	15
RESULTS_SEARCH_9_PARAMETERS_separate_searches	FALSE
RESULTS_SEARCH_9_PARAMETERS_MSTOLERANCE_type	dalton
RESULTS_SEARCH_9_PARAMETERS_MSTOLERANCE_value	0.05
RESULTS_SEARCH_9_PARAMETERS_MSMSTOLERANCE_type	dalton
RESULTS_SEARCH_9_PARAMETERS_MSMSTOLERANCE_value	0.1
RESULTS_SEARCH_9_PARAMETERS_MS_STANDARD_DEVIATION_type	dalton
RESULTS_SEARCH_9_PARAMETERS_MS_STANDARD_DEVIATION_value	0.0011
RESULTS_SEARCH_9_PARAMETERS_MSMS_STANDARD_DEVIATION_type	dalton
RESULTS_SEARCH_9_PARAMETERS_MSMS_STANDARD_DEVIATION_value	0.01
RESULTS_SEARCH_9_PARAMETERS_FASTA_filename	D:\AB SCIEX\ProteinPilot Data\SearchDatabases\OM_transcriptoma_consenso_proteins_95_renamed.fasta
RESULTS_SEARCH_9_PARAMETERS_AUTO_CALIBRATION_ms	TRUE
RESULTS_SEARCH_9_PARAMETERS_AUTO_CALIBRATION_msexport	FALSE
RESULTS_SEARCH_9_PARAMETERS_AUTO_CALIBRATION_msms	TRUE
RESULTS_SEARCH_9_PARAMETERS_AUTO_CALIBRATION_msmstolsdratio	2.75
RESULTS_SEARCH_9_PARAMETERS_AUTO_CALIBRATION_mstolsdratio	7
RESULTS_SEARCH_9_PARAMETERS_AUTO_CALIBRATION_squareroot	TRUE
RESULTS_SEARCH_9_PARAMETERS_AUTO_CALIBRATION_type	dalton
RESULTS_SEARCH_9_PARAMETERS_AUTO_CALIBRATION_MCP_d_s_s_f	0.0666667
RESULTS_SEARCH_9_PARAMETERS_AUTO_CALIBRATION_MCP_d_s_w_f	3
RESULTS_SEARCH_9_PARAMETERS_AUTO_CALIBRATION_MCP_m_f_r_mbc	200
RESULTS_SEARCH_9_PARAMETERS_AUTO_CALIBRATION_MCP_m_m_c	10
RESULTS_SEARCH_9_PARAMETERS_AUTO_CALIBRATION_MCP_m_m_f_s	0.25
RESULTS_SEARCH_9_PARAMETERS_AUTO_CALIBRATION_MCP_m_m_p_f	0.33
RESULTS_SEARCH_9_PARAMETERS_AUTO_CALIBRATION_MCP_m_m_p_rms_f	1
RESULTS_SEARCH_9_PARAMETERS_AUTO_CALIBRATION_MCP_m_p_t_f	1
RESULTS_SEARCH_9_PARAMETERS_AUTO_CALIBRATION_MCP_m_r_h_n_b	15
RESULTS_SEARCH_9_PARAMETERS_AUTO_CALIBRATION_MCP_m_z_n_s	99
RESULTS_SEARCH_9_PARAMETERS_AUTO_CALIBRATION_MCP_m_z_s_mn_f_r	0.0666667
RESULTS_SEARCH_9_PARAMETERS_AUTO_CALIBRATION_MCP_m_z_s_mx_f_r	0.1
RESULTS_SEARCH_9_PARAMETERS_MS_AUTO_CALIBRATION_OUT_avres	2.37029e-08
RESULTS_SEARCH_9_PARAMETERS_MS_AUTO_CALIBRATION_OUT_c0	-9.51039e-05
RESULTS_SEARCH_9_PARAMETERS_MS_AUTO_CALIBRATION_OUT_c1minus1	4.27147e-06
RESULTS_SEARCH_9_PARAMETERS_MS_AUTO_CALIBRATION_OUT_c2	0
RESULTS_SEARCH_9_PARAMETERS_MS_AUTO_CALIBRATION_OUT_file	7
RESULTS_SEARCH_9_PARAMETERS_MS_AUTO_CALIBRATION_OUT_partnumber	9
RESULTS_SEARCH_9_PARAMETERS_MS_AUTO_CALIBRATION_OUT_polyorder	1
RESULTS_SEARCH_9_PARAMETERS_MS_AUTO_CALIBRATION_OUT_sample	1
RESULTS_SEARCH_9_PARAMETERS_MS_AUTO_CALIBRATION_OUT_squareroot	TRUE
RESULTS_SEARCH_9_PARAMETERS_MSMS_AUTO_CALIBRATION_OUT_avres	-4.32643e-08
RESULTS_SEARCH_9_PARAMETERS_MSMS_AUTO_CALIBRATION_OUT_c0	2.40408e-05
RESULTS_SEARCH_9_PARAMETERS_MSMS_AUTO_CALIBRATION_OUT_c1minus1	8.27099e-07
RESULTS_SEARCH_9_PARAMETERS_MSMS_AUTO_CALIBRATION_OUT_c2	0
RESULTS_SEARCH_9_PARAMETERS_MSMS_AUTO_CALIBRATION_OUT_file	7
RESULTS_SEARCH_9_PARAMETERS_MSMS_AUTO_CALIBRATION_OUT_partnumber	9
RESULTS_SEARCH_9_PARAMETERS_MSMS_AUTO_CALIBRATION_OUT_polyorder	1900-01-01
RESULTS_SEARCH_9_PARAMETERS_MSMS_AUTO_CALIBRATION_OUT_sample	1
RESULTS_SEARCH_9_PARAMETERS_MSMS_AUTO_CALIBRATION_OUT_squareroot	TRUE
RESULTS_SEARCH_9_PARAMETERS_MAX_PRECURSORS_FRAGLET	5
RESULTS_SEARCH_9_PARAMETERS_MAX_PRECURSORS_TAGLET	1
RESULTS_SEARCH_9_PARAMETERS_PRECURSORS_DR_FRAGLET	10
RESULTS_SEARCH_9_PARAMETERS_PRECURSORS_DR_TAGLET	3
RESULTS_SEARCH_9_PARAMETERS_DEFAULT_CHARGE_STATE_1_charge	2
RESULTS_SEARCH_9_PARAMETERS_DEFAULT_CHARGE_STATE_1_probability	1
RESULTS_SEARCH_9_PARAMETERS_DEFAULT_CHARGE_STATE_2_charge	3
RESULTS_SEARCH_9_PARAMETERS_DEFAULT_CHARGE_STATE_2_probability	1
RESULTS_SEARCH_9_PARAMETERS_DEFAULT_CHARGE_STATE_3_charge	4
RESULTS_SEARCH_9_PARAMETERS_DEFAULT_CHARGE_STATE_3_probability	1
RESULTS_SEARCH_9_PARAMETERS_VERSION	5.0.2.0, 5346
RESULTS_SEARCH_9_PARAMETERS_PARAGON_VERSION	5.0.2.0, 5174
RESULTS_SEARCH_9_PARAMETERS_APPLICATION	ProteinPilot(tm) Software
RESULTS_SEARCH_9_PARAMETERS_PROGROUP_alternativedispositionmaximumfoldprobabilitydrop	100
RESULTS_SEARCH_9_PARAMETERS_PROGROUP_alternativedispositionmaximumfoldscoredrop	2
RESULTS_SEARCH_9_PARAMETERS_PROGROUP_autodiscordantpeptidethreshold	0.3
RESULTS_SEARCH_9_PARAMETERS_PROGROUP_bayesconfidencecalclulation	TRUE
RESULTS_SEARCH_9_PARAMETERS_PROGROUP_calibrateconfidence	TRUE
RESULTS_SEARCH_9_PARAMETERS_PROGROUP_compresspeptides	FALSE
RESULTS_SEARCH_9_PARAMETERS_PROGROUP_confidencepercentthresholdforexcludingothersfromquant	15
RESULTS_SEARCH_9_PARAMETERS_PROGROUP_confidencepercentthresholdforincludingselfinquant	15
RESULTS_SEARCH_9_PARAMETERS_PROGROUP_donotstoremspeaklists	FALSE
RESULTS_SEARCH_9_PARAMETERS_PROGROUP_fasta	D:\AB SCIEX\ProteinPilot Data\SearchDatabases\OM_transcriptoma_consenso_proteins_95_renamed.fasta
RESULTS_SEARCH_9_PARAMETERS_PROGROUP_featuregroupminpepconf	0.66
RESULTS_SEARCH_9_PARAMETERS_PROGROUP_featuregroupminups	0.47
RESULTS_SEARCH_9_PARAMETERS_PROGROUP_focusingintersection	1900-01-04
RESULTS_SEARCH_9_PARAMETERS_PROGROUP_focusingminimummatchconfidence	0.1
RESULTS_SEARCH_9_PARAMETERS_PROGROUP_focusingminunusedprotscore	0.1
RESULTS_SEARCH_9_PARAMETERS_PROGROUP_focusingsubsetcutoff	6
RESULTS_SEARCH_9_PARAMETERS_PROGROUP_intersection	1.3
RESULTS_SEARCH_9_PARAMETERS_PROGROUP_minimummatchconfidencecutoff	0.001
RESULTS_SEARCH_9_PARAMETERS_PROGROUP_minunusedprotscore	0.0458
RESULTS_SEARCH_9_PARAMETERS_PROGROUP_subsetcutoff	2
RESULTS_SEARCH_9_PARAMETERS_PROGROUP_uniprotservicehttpssupported	TRUE
RESULTS_SEARCH_9_PARAMETERS_PROGROUP_unusedprotscorethresholdforexcludingothersfromquant	1.3
RESULTS_SEARCH_9_PARAMETERS_PEAKLIST_count	3601
RESULTS_SEARCH_9_PARAMETERS_PEAKLIST_filenumber	7
RESULTS_SEARCH_9_PARAMETERS_PEAKLIST_original_count	3601
RESULTS_SEARCH_9_PARAMETERS_PEAKLIST_originalfilename	D:\6600plus_Data\RP\RP_200701_libOM machos.wiff
RESULTS_SEARCH_9_PARAMETERS_PEAKLIST_partnumber	9
RESULTS_SEARCH_9_PARAMETERS_QUANT_TYPE_background_correction	FALSE
RESULTS_SEARCH_9_PARAMETERS_QUANT_TYPE_bias_correction	TRUE
RESULTS_SEARCH_9_PARAMETERS_QUANT_TYPE_keep_extreme_peptides_over_fraction	0
RESULTS_SEARCH_9_PARAMETERS_QUANT_TYPE_low_confidence_check	TRUE
RESULTS_SEARCH_9_PARAMETERS_QUANT_TYPE_low_intensity_check	TRUE
RESULTS_SEARCH_9_PARAMETERS_QUANT_TYPE_median_statistic	TRUE
RESULTS_SEARCH_9_PARAMETERS_QUANT_TYPE_mod_check	TRUE
RESULTS_SEARCH_9_PARAMETERS_QUANT_TYPE_quant_threshold	-1
RESULTS_SEARCH_9_PARAMETERS_QUANT_TYPE_quant_threshold_sn	9
RESULTS_SEARCH_9_PARAMETERS_QUANT_TYPE_separate_searches	FALSE
RESULTS_SEARCH_9_PARAMETERS_QUANT_TYPE_shared_msms_check	TRUE
RESULTS_SEARCH_9_PARAMETERS_PARAGON_METHOD_SETTINGS_UI_SAMPLE_TYPE	Identification
RESULTS_SEARCH_9_PARAMETERS_PARAGON_METHOD_SETTINGS_UI_CYS_ALKYLATION	Iodoacetamide
RESULTS_SEARCH_9_PARAMETERS_PARAGON_METHOD_SETTINGS_UI_DIGESTION	Trypsin
RESULTS_SEARCH_9_PARAMETERS_PARAGON_METHOD_SETTINGS_UI_INSTRUMENT	TripleTOF 6600
RESULTS_SEARCH_9_PARAMETERS_PARAGON_METHOD_SETTINGS_UI_SEARCH_EFFORT	Rapid
RESULTS_SEARCH_9_PARAMETERS_PARAGON_METHOD_SETTINGS_UI_USER_NAME	MAKINON\Proteomica
RESULTS_SEARCH_9_PARAMETERS_PARAGON_METHOD_SETTINGS_UI_MACHINE_NAME	MAKINON
RESULTS_SEARCH_9_PARAMETERS_PARAGON_METHOD_SETTINGS_UI_SEARCH_ID	6.37296e+17
RESULTS_SEARCH_9_PARAMETERS_PARAGON_METHOD_SETTINGS_UI_START_TIME	2020-07-06 07:04:53
RESULTS_SEARCH_9_PARAMETERS_PARAGON_METHOD_SETTINGS_UI_MIN_UNUSED_PROTSCORE	0.0458
RESULTS_SEARCH_9_PARAMETERS_PARAGON_METHOD_SETTINGS_UI_PSPEP	TRUE
RESULTS_SEARCH_10_time_cpu	103984
RESULTS_SEARCH_10_time_duration	104019
RESULTS_SEARCH_10_version	5.0.2.5174
RESULTS_SEARCH_10_xml:id	SEARCH:1:637296158934996653_9
RESULTS_SEARCH_10_PARAMETERS_chemical_data_edited	TRUE
RESULTS_SEARCH_10_PARAMETERS_do_multiprecursor_search	TRUE
RESULTS_SEARCH_10_PARAMETERS_do_reverse_search	TRUE
RESULTS_SEARCH_10_PARAMETERS_max_quant_labels	35
RESULTS_SEARCH_10_PARAMETERS_maxresults	15
RESULTS_SEARCH_10_PARAMETERS_separate_searches	FALSE
RESULTS_SEARCH_10_PARAMETERS_MSTOLERANCE_type	dalton
RESULTS_SEARCH_10_PARAMETERS_MSTOLERANCE_value	0.05
RESULTS_SEARCH_10_PARAMETERS_MSMSTOLERANCE_type	dalton
RESULTS_SEARCH_10_PARAMETERS_MSMSTOLERANCE_value	0.1
RESULTS_SEARCH_10_PARAMETERS_MS_STANDARD_DEVIATION_type	dalton
RESULTS_SEARCH_10_PARAMETERS_MS_STANDARD_DEVIATION_value	0.0011
RESULTS_SEARCH_10_PARAMETERS_MSMS_STANDARD_DEVIATION_type	dalton
RESULTS_SEARCH_10_PARAMETERS_MSMS_STANDARD_DEVIATION_value	0.01
RESULTS_SEARCH_10_PARAMETERS_FASTA_filename	D:\AB SCIEX\ProteinPilot Data\SearchDatabases\OM_transcriptoma_consenso_proteins_95_renamed.fasta
RESULTS_SEARCH_10_PARAMETERS_AUTO_CALIBRATION_ms	TRUE
RESULTS_SEARCH_10_PARAMETERS_AUTO_CALIBRATION_msexport	FALSE
RESULTS_SEARCH_10_PARAMETERS_AUTO_CALIBRATION_msms	TRUE
RESULTS_SEARCH_10_PARAMETERS_AUTO_CALIBRATION_msmstolsdratio	2.75
RESULTS_SEARCH_10_PARAMETERS_AUTO_CALIBRATION_mstolsdratio	7
RESULTS_SEARCH_10_PARAMETERS_AUTO_CALIBRATION_squareroot	TRUE
RESULTS_SEARCH_10_PARAMETERS_AUTO_CALIBRATION_type	dalton
RESULTS_SEARCH_10_PARAMETERS_AUTO_CALIBRATION_MCP_d_s_s_f	0.0666667
RESULTS_SEARCH_10_PARAMETERS_AUTO_CALIBRATION_MCP_d_s_w_f	3
RESULTS_SEARCH_10_PARAMETERS_AUTO_CALIBRATION_MCP_m_f_r_mbc	200
RESULTS_SEARCH_10_PARAMETERS_AUTO_CALIBRATION_MCP_m_m_c	10
RESULTS_SEARCH_10_PARAMETERS_AUTO_CALIBRATION_MCP_m_m_f_s	0.25
RESULTS_SEARCH_10_PARAMETERS_AUTO_CALIBRATION_MCP_m_m_p_f	0.33
RESULTS_SEARCH_10_PARAMETERS_AUTO_CALIBRATION_MCP_m_m_p_rms_f	1
RESULTS_SEARCH_10_PARAMETERS_AUTO_CALIBRATION_MCP_m_p_t_f	1
RESULTS_SEARCH_10_PARAMETERS_AUTO_CALIBRATION_MCP_m_r_h_n_b	15
RESULTS_SEARCH_10_PARAMETERS_AUTO_CALIBRATION_MCP_m_z_n_s	99
RESULTS_SEARCH_10_PARAMETERS_AUTO_CALIBRATION_MCP_m_z_s_mn_f_r	0.0666667
RESULTS_SEARCH_10_PARAMETERS_AUTO_CALIBRATION_MCP_m_z_s_mx_f_r	0.1
RESULTS_SEARCH_10_PARAMETERS_MS_AUTO_CALIBRATION_OUT_avres	-1.94001e-09
RESULTS_SEARCH_10_PARAMETERS_MS_AUTO_CALIBRATION_OUT_c0	-4.9558e-05
RESULTS_SEARCH_10_PARAMETERS_MS_AUTO_CALIBRATION_OUT_c1minus1	2.60976e-06
RESULTS_SEARCH_10_PARAMETERS_MS_AUTO_CALIBRATION_OUT_c2	0
RESULTS_SEARCH_10_PARAMETERS_MS_AUTO_CALIBRATION_OUT_file	7
RESULTS_SEARCH_10_PARAMETERS_MS_AUTO_CALIBRATION_OUT_partnumber	10
RESULTS_SEARCH_10_PARAMETERS_MS_AUTO_CALIBRATION_OUT_polyorder	1
RESULTS_SEARCH_10_PARAMETERS_MS_AUTO_CALIBRATION_OUT_sample	1
RESULTS_SEARCH_10_PARAMETERS_MS_AUTO_CALIBRATION_OUT_squareroot	TRUE
RESULTS_SEARCH_10_PARAMETERS_MSMS_AUTO_CALIBRATION_OUT_avres	-6.29837e-08
RESULTS_SEARCH_10_PARAMETERS_MSMS_AUTO_CALIBRATION_OUT_c0	-1.5073e-05
RESULTS_SEARCH_10_PARAMETERS_MSMS_AUTO_CALIBRATION_OUT_c1minus1	2.35696e-06
RESULTS_SEARCH_10_PARAMETERS_MSMS_AUTO_CALIBRATION_OUT_c2	0
RESULTS_SEARCH_10_PARAMETERS_MSMS_AUTO_CALIBRATION_OUT_file	7
RESULTS_SEARCH_10_PARAMETERS_MSMS_AUTO_CALIBRATION_OUT_partnumber	10
RESULTS_SEARCH_10_PARAMETERS_MSMS_AUTO_CALIBRATION_OUT_polyorder	1
RESULTS_SEARCH_10_PARAMETERS_MSMS_AUTO_CALIBRATION_OUT_sample	1
RESULTS_SEARCH_10_PARAMETERS_MSMS_AUTO_CALIBRATION_OUT_squareroot	TRUE
RESULTS_SEARCH_10_PARAMETERS_MAX_PRECURSORS_FRAGLET	5
RESULTS_SEARCH_10_PARAMETERS_MAX_PRECURSORS_TAGLET	1
RESULTS_SEARCH_10_PARAMETERS_PRECURSORS_DR_FRAGLET	10
RESULTS_SEARCH_10_PARAMETERS_PRECURSORS_DR_TAGLET	1900-01-03
RESULTS_SEARCH_10_PARAMETERS_DEFAULT_CHARGE_STATE_1_charge	2
RESULTS_SEARCH_10_PARAMETERS_DEFAULT_CHARGE_STATE_1_probability	1
RESULTS_SEARCH_10_PARAMETERS_DEFAULT_CHARGE_STATE_2_charge	3
RESULTS_SEARCH_10_PARAMETERS_DEFAULT_CHARGE_STATE_2_probability	1
RESULTS_SEARCH_10_PARAMETERS_DEFAULT_CHARGE_STATE_3_charge	4
RESULTS_SEARCH_10_PARAMETERS_DEFAULT_CHARGE_STATE_3_probability	1
RESULTS_SEARCH_10_PARAMETERS_VERSION	5.0.2.0, 5346
RESULTS_SEARCH_10_PARAMETERS_PARAGON_VERSION	5.0.2.0, 5174
RESULTS_SEARCH_10_PARAMETERS_APPLICATION	ProteinPilot(tm) Software
RESULTS_SEARCH_10_PARAMETERS_PROGROUP_alternativedispositionmaximumfoldprobabilitydrop	100
RESULTS_SEARCH_10_PARAMETERS_PROGROUP_alternativedispositionmaximumfoldscoredrop	2
RESULTS_SEARCH_10_PARAMETERS_PROGROUP_autodiscordantpeptidethreshold	0.3
RESULTS_SEARCH_10_PARAMETERS_PROGROUP_bayesconfidencecalclulation	TRUE
RESULTS_SEARCH_10_PARAMETERS_PROGROUP_calibrateconfidence	TRUE
RESULTS_SEARCH_10_PARAMETERS_PROGROUP_compresspeptides	FALSE
RESULTS_SEARCH_10_PARAMETERS_PROGROUP_confidencepercentthresholdforexcludingothersfromquant	1900-01-15
RESULTS_SEARCH_10_PARAMETERS_PROGROUP_confidencepercentthresholdforincludingselfinquant	15
RESULTS_SEARCH_10_PARAMETERS_PROGROUP_donotstoremspeaklists	FALSE
RESULTS_SEARCH_10_PARAMETERS_PROGROUP_fasta	D:\AB SCIEX\ProteinPilot Data\SearchDatabases\OM_transcriptoma_consenso_proteins_95_renamed.fasta
RESULTS_SEARCH_10_PARAMETERS_PROGROUP_featuregroupminpepconf	0.66
RESULTS_SEARCH_10_PARAMETERS_PROGROUP_featuregroupminups	0.47
RESULTS_SEARCH_10_PARAMETERS_PROGROUP_focusingintersection	4
RESULTS_SEARCH_10_PARAMETERS_PROGROUP_focusingminimummatchconfidence	0.1
RESULTS_SEARCH_10_PARAMETERS_PROGROUP_focusingminunusedprotscore	0.1
RESULTS_SEARCH_10_PARAMETERS_PROGROUP_focusingsubsetcutoff	6
RESULTS_SEARCH_10_PARAMETERS_PROGROUP_intersection	1.3
RESULTS_SEARCH_10_PARAMETERS_PROGROUP_minimummatchconfidencecutoff	0.001
RESULTS_SEARCH_10_PARAMETERS_PROGROUP_minunusedprotscore	0.0458
RESULTS_SEARCH_10_PARAMETERS_PROGROUP_subsetcutoff	2
RESULTS_SEARCH_10_PARAMETERS_PROGROUP_uniprotservicehttpssupported	TRUE
RESULTS_SEARCH_10_PARAMETERS_PROGROUP_unusedprotscorethresholdforexcludingothersfromquant	1.3
RESULTS_SEARCH_10_PARAMETERS_PEAKLIST_count	3612
RESULTS_SEARCH_10_PARAMETERS_PEAKLIST_filenumber	7
RESULTS_SEARCH_10_PARAMETERS_PEAKLIST_original_count	3612
RESULTS_SEARCH_10_PARAMETERS_PEAKLIST_originalfilename	D:\6600plus_Data\RP\RP_200701_libOM machos.wiff
RESULTS_SEARCH_10_PARAMETERS_PEAKLIST_partnumber	10
RESULTS_SEARCH_10_PARAMETERS_QUANT_TYPE_background_correction	FALSE
RESULTS_SEARCH_10_PARAMETERS_QUANT_TYPE_bias_correction	TRUE
RESULTS_SEARCH_10_PARAMETERS_QUANT_TYPE_keep_extreme_peptides_over_fraction	0
RESULTS_SEARCH_10_PARAMETERS_QUANT_TYPE_low_confidence_check	TRUE
RESULTS_SEARCH_10_PARAMETERS_QUANT_TYPE_low_intensity_check	TRUE
RESULTS_SEARCH_10_PARAMETERS_QUANT_TYPE_median_statistic	TRUE
RESULTS_SEARCH_10_PARAMETERS_QUANT_TYPE_mod_check	TRUE
RESULTS_SEARCH_10_PARAMETERS_QUANT_TYPE_quant_threshold	-1
RESULTS_SEARCH_10_PARAMETERS_QUANT_TYPE_quant_threshold_sn	9
RESULTS_SEARCH_10_PARAMETERS_QUANT_TYPE_separate_searches	FALSE
RESULTS_SEARCH_10_PARAMETERS_QUANT_TYPE_shared_msms_check	TRUE
RESULTS_SEARCH_10_PARAMETERS_PARAGON_METHOD_SETTINGS_UI_SAMPLE_TYPE	Identification
RESULTS_SEARCH_10_PARAMETERS_PARAGON_METHOD_SETTINGS_UI_CYS_ALKYLATION	Iodoacetamide
RESULTS_SEARCH_10_PARAMETERS_PARAGON_METHOD_SETTINGS_UI_DIGESTION	Trypsin
RESULTS_SEARCH_10_PARAMETERS_PARAGON_METHOD_SETTINGS_UI_INSTRUMENT	TripleTOF 6600
RESULTS_SEARCH_10_PARAMETERS_PARAGON_METHOD_SETTINGS_UI_SEARCH_EFFORT	Rapid
RESULTS_SEARCH_10_PARAMETERS_PARAGON_METHOD_SETTINGS_UI_USER_NAME	MAKINON\Proteomica
RESULTS_SEARCH_10_PARAMETERS_PARAGON_METHOD_SETTINGS_UI_MACHINE_NAME	MAKINON
RESULTS_SEARCH_10_PARAMETERS_PARAGON_METHOD_SETTINGS_UI_SEARCH_ID	6.37296e+17
RESULTS_SEARCH_10_PARAMETERS_PARAGON_METHOD_SETTINGS_UI_START_TIME	2020-07-06 07:04:53
RESULTS_SEARCH_10_PARAMETERS_PARAGON_METHOD_SETTINGS_UI_MIN_UNUSED_PROTSCORE	0.0458
RESULTS_SEARCH_10_PARAMETERS_PARAGON_METHOD_SETTINGS_UI_PSPEP	TRUE
RESULTS_SEARCH_11_time_cpu	102890
RESULTS_SEARCH_11_time_duration	102928
RESULTS_SEARCH_11_version	5.0.2.5174
RESULTS_SEARCH_11_xml:id	SEARCH:1:637296158934996653_10
RESULTS_SEARCH_11_PARAMETERS_chemical_data_edited	TRUE
RESULTS_SEARCH_11_PARAMETERS_do_multiprecursor_search	TRUE
RESULTS_SEARCH_11_PARAMETERS_do_reverse_search	TRUE
RESULTS_SEARCH_11_PARAMETERS_max_quant_labels	35
RESULTS_SEARCH_11_PARAMETERS_maxresults	15
RESULTS_SEARCH_11_PARAMETERS_separate_searches	FALSE
RESULTS_SEARCH_11_PARAMETERS_MSTOLERANCE_type	dalton
RESULTS_SEARCH_11_PARAMETERS_MSTOLERANCE_value	0.05
RESULTS_SEARCH_11_PARAMETERS_MSMSTOLERANCE_type	dalton
RESULTS_SEARCH_11_PARAMETERS_MSMSTOLERANCE_value	0.1
RESULTS_SEARCH_11_PARAMETERS_MS_STANDARD_DEVIATION_type	dalton
RESULTS_SEARCH_11_PARAMETERS_MS_STANDARD_DEVIATION_value	0.0011
RESULTS_SEARCH_11_PARAMETERS_MSMS_STANDARD_DEVIATION_type	dalton
RESULTS_SEARCH_11_PARAMETERS_MSMS_STANDARD_DEVIATION_value	0.01
RESULTS_SEARCH_11_PARAMETERS_FASTA_filename	D:\AB SCIEX\ProteinPilot Data\SearchDatabases\OM_transcriptoma_consenso_proteins_95_renamed.fasta
RESULTS_SEARCH_11_PARAMETERS_AUTO_CALIBRATION_ms	TRUE
RESULTS_SEARCH_11_PARAMETERS_AUTO_CALIBRATION_msexport	FALSE
RESULTS_SEARCH_11_PARAMETERS_AUTO_CALIBRATION_msms	TRUE
RESULTS_SEARCH_11_PARAMETERS_AUTO_CALIBRATION_msmstolsdratio	2.75
RESULTS_SEARCH_11_PARAMETERS_AUTO_CALIBRATION_mstolsdratio	7
RESULTS_SEARCH_11_PARAMETERS_AUTO_CALIBRATION_squareroot	TRUE
RESULTS_SEARCH_11_PARAMETERS_AUTO_CALIBRATION_type	dalton
RESULTS_SEARCH_11_PARAMETERS_AUTO_CALIBRATION_MCP_d_s_s_f	0.0666667
RESULTS_SEARCH_11_PARAMETERS_AUTO_CALIBRATION_MCP_d_s_w_f	3
RESULTS_SEARCH_11_PARAMETERS_AUTO_CALIBRATION_MCP_m_f_r_mbc	200
RESULTS_SEARCH_11_PARAMETERS_AUTO_CALIBRATION_MCP_m_m_c	10
RESULTS_SEARCH_11_PARAMETERS_AUTO_CALIBRATION_MCP_m_m_f_s	0.25
RESULTS_SEARCH_11_PARAMETERS_AUTO_CALIBRATION_MCP_m_m_p_f	0.33
RESULTS_SEARCH_11_PARAMETERS_AUTO_CALIBRATION_MCP_m_m_p_rms_f	1
RESULTS_SEARCH_11_PARAMETERS_AUTO_CALIBRATION_MCP_m_p_t_f	1
RESULTS_SEARCH_11_PARAMETERS_AUTO_CALIBRATION_MCP_m_r_h_n_b	15
RESULTS_SEARCH_11_PARAMETERS_AUTO_CALIBRATION_MCP_m_z_n_s	99
RESULTS_SEARCH_11_PARAMETERS_AUTO_CALIBRATION_MCP_m_z_s_mn_f_r	0.0666667
RESULTS_SEARCH_11_PARAMETERS_AUTO_CALIBRATION_MCP_m_z_s_mx_f_r	0.1
RESULTS_SEARCH_11_PARAMETERS_MS_AUTO_CALIBRATION_OUT_avres	-5.57145e-11
RESULTS_SEARCH_11_PARAMETERS_MS_AUTO_CALIBRATION_OUT_c0	-6.02183e-05
RESULTS_SEARCH_11_PARAMETERS_MS_AUTO_CALIBRATION_OUT_c1minus1	2.94618e-06
RESULTS_SEARCH_11_PARAMETERS_MS_AUTO_CALIBRATION_OUT_c2	0
RESULTS_SEARCH_11_PARAMETERS_MS_AUTO_CALIBRATION_OUT_file	7
RESULTS_SEARCH_11_PARAMETERS_MS_AUTO_CALIBRATION_OUT_partnumber	11
RESULTS_SEARCH_11_PARAMETERS_MS_AUTO_CALIBRATION_OUT_polyorder	1
RESULTS_SEARCH_11_PARAMETERS_MS_AUTO_CALIBRATION_OUT_sample	1
RESULTS_SEARCH_11_PARAMETERS_MS_AUTO_CALIBRATION_OUT_squareroot	TRUE
RESULTS_SEARCH_11_PARAMETERS_MSMS_AUTO_CALIBRATION_OUT_avres	-5.7932e-08
RESULTS_SEARCH_11_PARAMETERS_MSMS_AUTO_CALIBRATION_OUT_c0	2.03297e-05
RESULTS_SEARCH_11_PARAMETERS_MSMS_AUTO_CALIBRATION_OUT_c1minus1	6.25361e-07
RESULTS_SEARCH_11_PARAMETERS_MSMS_AUTO_CALIBRATION_OUT_c2	0
RESULTS_SEARCH_11_PARAMETERS_MSMS_AUTO_CALIBRATION_OUT_file	7
RESULTS_SEARCH_11_PARAMETERS_MSMS_AUTO_CALIBRATION_OUT_partnumber	11
RESULTS_SEARCH_11_PARAMETERS_MSMS_AUTO_CALIBRATION_OUT_polyorder	1
RESULTS_SEARCH_11_PARAMETERS_MSMS_AUTO_CALIBRATION_OUT_sample	1
RESULTS_SEARCH_11_PARAMETERS_MSMS_AUTO_CALIBRATION_OUT_squareroot	TRUE
RESULTS_SEARCH_11_PARAMETERS_MAX_PRECURSORS_FRAGLET	5
RESULTS_SEARCH_11_PARAMETERS_MAX_PRECURSORS_TAGLET	1
RESULTS_SEARCH_11_PARAMETERS_PRECURSORS_DR_FRAGLET	10
RESULTS_SEARCH_11_PARAMETERS_PRECURSORS_DR_TAGLET	3
RESULTS_SEARCH_11_PARAMETERS_DEFAULT_CHARGE_STATE_1_charge	2
RESULTS_SEARCH_11_PARAMETERS_DEFAULT_CHARGE_STATE_1_probability	1
RESULTS_SEARCH_11_PARAMETERS_DEFAULT_CHARGE_STATE_2_charge	3
RESULTS_SEARCH_11_PARAMETERS_DEFAULT_CHARGE_STATE_2_probability	1
RESULTS_SEARCH_11_PARAMETERS_DEFAULT_CHARGE_STATE_3_charge	4
RESULTS_SEARCH_11_PARAMETERS_DEFAULT_CHARGE_STATE_3_probability	1
RESULTS_SEARCH_11_PARAMETERS_VERSION	5.0.2.0, 5346
RESULTS_SEARCH_11_PARAMETERS_PARAGON_VERSION	5.0.2.0, 5174
RESULTS_SEARCH_11_PARAMETERS_APPLICATION	ProteinPilot(tm) Software
RESULTS_SEARCH_11_PARAMETERS_PROGROUP_alternativedispositionmaximumfoldprobabilitydrop	100
RESULTS_SEARCH_11_PARAMETERS_PROGROUP_alternativedispositionmaximumfoldscoredrop	2
RESULTS_SEARCH_11_PARAMETERS_PROGROUP_autodiscordantpeptidethreshold	0.3
RESULTS_SEARCH_11_PARAMETERS_PROGROUP_bayesconfidencecalclulation	TRUE
RESULTS_SEARCH_11_PARAMETERS_PROGROUP_calibrateconfidence	TRUE
RESULTS_SEARCH_11_PARAMETERS_PROGROUP_compresspeptides	FALSE
RESULTS_SEARCH_11_PARAMETERS_PROGROUP_confidencepercentthresholdforexcludingothersfromquant	15
RESULTS_SEARCH_11_PARAMETERS_PROGROUP_confidencepercentthresholdforincludingselfinquant	15
RESULTS_SEARCH_11_PARAMETERS_PROGROUP_donotstoremspeaklists	FALSE
RESULTS_SEARCH_11_PARAMETERS_PROGROUP_fasta	D:\AB SCIEX\ProteinPilot Data\SearchDatabases\OM_transcriptoma_consenso_proteins_95_renamed.fasta
RESULTS_SEARCH_11_PARAMETERS_PROGROUP_featuregroupminpepconf	0.66
RESULTS_SEARCH_11_PARAMETERS_PROGROUP_featuregroupminups	0.47
RESULTS_SEARCH_11_PARAMETERS_PROGROUP_focusingintersection	4
RESULTS_SEARCH_11_PARAMETERS_PROGROUP_focusingminimummatchconfidence	0.1
RESULTS_SEARCH_11_PARAMETERS_PROGROUP_focusingminunusedprotscore	0.1
RESULTS_SEARCH_11_PARAMETERS_PROGROUP_focusingsubsetcutoff	6
RESULTS_SEARCH_11_PARAMETERS_PROGROUP_intersection	1.3
RESULTS_SEARCH_11_PARAMETERS_PROGROUP_minimummatchconfidencecutoff	0.001
RESULTS_SEARCH_11_PARAMETERS_PROGROUP_minunusedprotscore	0.0458
RESULTS_SEARCH_11_PARAMETERS_PROGROUP_subsetcutoff	2
RESULTS_SEARCH_11_PARAMETERS_PROGROUP_uniprotservicehttpssupported	TRUE
RESULTS_SEARCH_11_PARAMETERS_PROGROUP_unusedprotscorethresholdforexcludingothersfromquant	1.3
RESULTS_SEARCH_11_PARAMETERS_PEAKLIST_count	3640
RESULTS_SEARCH_11_PARAMETERS_PEAKLIST_filenumber	7
RESULTS_SEARCH_11_PARAMETERS_PEAKLIST_original_count	3640
RESULTS_SEARCH_11_PARAMETERS_PEAKLIST_originalfilename	D:\6600plus_Data\RP\RP_200701_libOM machos.wiff
RESULTS_SEARCH_11_PARAMETERS_PEAKLIST_partnumber	11
RESULTS_SEARCH_11_PARAMETERS_QUANT_TYPE_background_correction	FALSE
RESULTS_SEARCH_11_PARAMETERS_QUANT_TYPE_bias_correction	TRUE
RESULTS_SEARCH_11_PARAMETERS_QUANT_TYPE_keep_extreme_peptides_over_fraction	0
RESULTS_SEARCH_11_PARAMETERS_QUANT_TYPE_low_confidence_check	TRUE
RESULTS_SEARCH_11_PARAMETERS_QUANT_TYPE_low_intensity_check	TRUE
RESULTS_SEARCH_11_PARAMETERS_QUANT_TYPE_median_statistic	TRUE
RESULTS_SEARCH_11_PARAMETERS_QUANT_TYPE_mod_check	TRUE
RESULTS_SEARCH_11_PARAMETERS_QUANT_TYPE_quant_threshold	-1
RESULTS_SEARCH_11_PARAMETERS_QUANT_TYPE_quant_threshold_sn	9
RESULTS_SEARCH_11_PARAMETERS_QUANT_TYPE_separate_searches	FALSE
RESULTS_SEARCH_11_PARAMETERS_QUANT_TYPE_shared_msms_check	TRUE
RESULTS_SEARCH_11_PARAMETERS_PARAGON_METHOD_SETTINGS_UI_SAMPLE_TYPE	Identification
RESULTS_SEARCH_11_PARAMETERS_PARAGON_METHOD_SETTINGS_UI_CYS_ALKYLATION	Iodoacetamide
RESULTS_SEARCH_11_PARAMETERS_PARAGON_METHOD_SETTINGS_UI_DIGESTION	Trypsin
RESULTS_SEARCH_11_PARAMETERS_PARAGON_METHOD_SETTINGS_UI_INSTRUMENT	TripleTOF 6600
RESULTS_SEARCH_11_PARAMETERS_PARAGON_METHOD_SETTINGS_UI_SEARCH_EFFORT	Rapid
RESULTS_SEARCH_11_PARAMETERS_PARAGON_METHOD_SETTINGS_UI_USER_NAME	MAKINON\Proteomica
RESULTS_SEARCH_11_PARAMETERS_PARAGON_METHOD_SETTINGS_UI_MACHINE_NAME	MAKINON
RESULTS_SEARCH_11_PARAMETERS_PARAGON_METHOD_SETTINGS_UI_SEARCH_ID	6.37296e+17
RESULTS_SEARCH_11_PARAMETERS_PARAGON_METHOD_SETTINGS_UI_START_TIME	2020-07-06 07:04:53
RESULTS_SEARCH_11_PARAMETERS_PARAGON_METHOD_SETTINGS_UI_MIN_UNUSED_PROTSCORE	0.0458
RESULTS_SEARCH_11_PARAMETERS_PARAGON_METHOD_SETTINGS_UI_PSPEP	TRUE
RESULTS_SEARCH_12_time_cpu	84656
RESULTS_SEARCH_12_time_duration	84739
RESULTS_SEARCH_12_version	5.0.2.5174
RESULTS_SEARCH_12_xml:id	SEARCH:1:637296158934996653_11
RESULTS_SEARCH_12_PARAMETERS_chemical_data_edited	TRUE
RESULTS_SEARCH_12_PARAMETERS_do_multiprecursor_search	TRUE
RESULTS_SEARCH_12_PARAMETERS_do_reverse_search	TRUE
RESULTS_SEARCH_12_PARAMETERS_max_quant_labels	35
RESULTS_SEARCH_12_PARAMETERS_maxresults	15
RESULTS_SEARCH_12_PARAMETERS_separate_searches	FALSE
RESULTS_SEARCH_12_PARAMETERS_MSTOLERANCE_type	dalton
RESULTS_SEARCH_12_PARAMETERS_MSTOLERANCE_value	0.05
RESULTS_SEARCH_12_PARAMETERS_MSMSTOLERANCE_type	dalton
RESULTS_SEARCH_12_PARAMETERS_MSMSTOLERANCE_value	0.1
RESULTS_SEARCH_12_PARAMETERS_MS_STANDARD_DEVIATION_type	dalton
RESULTS_SEARCH_12_PARAMETERS_MS_STANDARD_DEVIATION_value	0.0011
RESULTS_SEARCH_12_PARAMETERS_MSMS_STANDARD_DEVIATION_type	dalton
RESULTS_SEARCH_12_PARAMETERS_MSMS_STANDARD_DEVIATION_value	0.01
RESULTS_SEARCH_12_PARAMETERS_FASTA_filename	D:\AB SCIEX\ProteinPilot Data\SearchDatabases\OM_transcriptoma_consenso_proteins_95_renamed.fasta
RESULTS_SEARCH_12_PARAMETERS_AUTO_CALIBRATION_ms	TRUE
RESULTS_SEARCH_12_PARAMETERS_AUTO_CALIBRATION_msexport	FALSE
RESULTS_SEARCH_12_PARAMETERS_AUTO_CALIBRATION_msms	TRUE
RESULTS_SEARCH_12_PARAMETERS_AUTO_CALIBRATION_msmstolsdratio	2.75
RESULTS_SEARCH_12_PARAMETERS_AUTO_CALIBRATION_mstolsdratio	7
RESULTS_SEARCH_12_PARAMETERS_AUTO_CALIBRATION_squareroot	TRUE
RESULTS_SEARCH_12_PARAMETERS_AUTO_CALIBRATION_type	dalton
RESULTS_SEARCH_12_PARAMETERS_AUTO_CALIBRATION_MCP_d_s_s_f	0.0666667
RESULTS_SEARCH_12_PARAMETERS_AUTO_CALIBRATION_MCP_d_s_w_f	3
RESULTS_SEARCH_12_PARAMETERS_AUTO_CALIBRATION_MCP_m_f_r_mbc	200
RESULTS_SEARCH_12_PARAMETERS_AUTO_CALIBRATION_MCP_m_m_c	10
RESULTS_SEARCH_12_PARAMETERS_AUTO_CALIBRATION_MCP_m_m_f_s	0.25
RESULTS_SEARCH_12_PARAMETERS_AUTO_CALIBRATION_MCP_m_m_p_f	0.33
RESULTS_SEARCH_12_PARAMETERS_AUTO_CALIBRATION_MCP_m_m_p_rms_f	1
RESULTS_SEARCH_12_PARAMETERS_AUTO_CALIBRATION_MCP_m_p_t_f	1
RESULTS_SEARCH_12_PARAMETERS_AUTO_CALIBRATION_MCP_m_r_h_n_b	15
RESULTS_SEARCH_12_PARAMETERS_AUTO_CALIBRATION_MCP_m_z_n_s	99
RESULTS_SEARCH_12_PARAMETERS_AUTO_CALIBRATION_MCP_m_z_s_mn_f_r	0.0666667
RESULTS_SEARCH_12_PARAMETERS_AUTO_CALIBRATION_MCP_m_z_s_mx_f_r	0.1
RESULTS_SEARCH_12_PARAMETERS_MS_AUTO_CALIBRATION_OUT_avres	-2.2989e-08
RESULTS_SEARCH_12_PARAMETERS_MS_AUTO_CALIBRATION_OUT_c0	-7.09206e-05
RESULTS_SEARCH_12_PARAMETERS_MS_AUTO_CALIBRATION_OUT_c1minus1	3.02606e-06
RESULTS_SEARCH_12_PARAMETERS_MS_AUTO_CALIBRATION_OUT_c2	0
RESULTS_SEARCH_12_PARAMETERS_MS_AUTO_CALIBRATION_OUT_file	7
RESULTS_SEARCH_12_PARAMETERS_MS_AUTO_CALIBRATION_OUT_partnumber	12
RESULTS_SEARCH_12_PARAMETERS_MS_AUTO_CALIBRATION_OUT_polyorder	1
RESULTS_SEARCH_12_PARAMETERS_MS_AUTO_CALIBRATION_OUT_sample	1
RESULTS_SEARCH_12_PARAMETERS_MS_AUTO_CALIBRATION_OUT_squareroot	TRUE
RESULTS_SEARCH_12_PARAMETERS_MSMS_AUTO_CALIBRATION_OUT_avres	-6.79248e-08
RESULTS_SEARCH_12_PARAMETERS_MSMS_AUTO_CALIBRATION_OUT_c0	1.25696e-05
RESULTS_SEARCH_12_PARAMETERS_MSMS_AUTO_CALIBRATION_OUT_c1minus1	8.20777e-07
RESULTS_SEARCH_12_PARAMETERS_MSMS_AUTO_CALIBRATION_OUT_c2	0
RESULTS_SEARCH_12_PARAMETERS_MSMS_AUTO_CALIBRATION_OUT_file	7
RESULTS_SEARCH_12_PARAMETERS_MSMS_AUTO_CALIBRATION_OUT_partnumber	1900-01-12
RESULTS_SEARCH_12_PARAMETERS_MSMS_AUTO_CALIBRATION_OUT_polyorder	1
RESULTS_SEARCH_12_PARAMETERS_MSMS_AUTO_CALIBRATION_OUT_sample	1
RESULTS_SEARCH_12_PARAMETERS_MSMS_AUTO_CALIBRATION_OUT_squareroot	TRUE
RESULTS_SEARCH_12_PARAMETERS_MAX_PRECURSORS_FRAGLET	5
RESULTS_SEARCH_12_PARAMETERS_MAX_PRECURSORS_TAGLET	1
RESULTS_SEARCH_12_PARAMETERS_PRECURSORS_DR_FRAGLET	10
RESULTS_SEARCH_12_PARAMETERS_PRECURSORS_DR_TAGLET	3
RESULTS_SEARCH_12_PARAMETERS_DEFAULT_CHARGE_STATE_1_charge	2
RESULTS_SEARCH_12_PARAMETERS_DEFAULT_CHARGE_STATE_1_probability	1
RESULTS_SEARCH_12_PARAMETERS_DEFAULT_CHARGE_STATE_2_charge	3
RESULTS_SEARCH_12_PARAMETERS_DEFAULT_CHARGE_STATE_2_probability	1
RESULTS_SEARCH_12_PARAMETERS_DEFAULT_CHARGE_STATE_3_charge	4
RESULTS_SEARCH_12_PARAMETERS_DEFAULT_CHARGE_STATE_3_probability	1
RESULTS_SEARCH_12_PARAMETERS_VERSION	5.0.2.0, 5346
RESULTS_SEARCH_12_PARAMETERS_PARAGON_VERSION	5.0.2.0, 5174
RESULTS_SEARCH_12_PARAMETERS_APPLICATION	ProteinPilot(tm) Software
RESULTS_SEARCH_12_PARAMETERS_PROGROUP_alternativedispositionmaximumfoldprobabilitydrop	100
RESULTS_SEARCH_12_PARAMETERS_PROGROUP_alternativedispositionmaximumfoldscoredrop	2
RESULTS_SEARCH_12_PARAMETERS_PROGROUP_autodiscordantpeptidethreshold	0.3
RESULTS_SEARCH_12_PARAMETERS_PROGROUP_bayesconfidencecalclulation	TRUE
RESULTS_SEARCH_12_PARAMETERS_PROGROUP_calibrateconfidence	TRUE
RESULTS_SEARCH_12_PARAMETERS_PROGROUP_compresspeptides	FALSE
RESULTS_SEARCH_12_PARAMETERS_PROGROUP_confidencepercentthresholdforexcludingothersfromquant	15
RESULTS_SEARCH_12_PARAMETERS_PROGROUP_confidencepercentthresholdforincludingselfinquant	15
RESULTS_SEARCH_12_PARAMETERS_PROGROUP_donotstoremspeaklists	FALSE
RESULTS_SEARCH_12_PARAMETERS_PROGROUP_fasta	D:\AB SCIEX\ProteinPilot Data\SearchDatabases\OM_transcriptoma_consenso_proteins_95_renamed.fasta
RESULTS_SEARCH_12_PARAMETERS_PROGROUP_featuregroupminpepconf	0.66
RESULTS_SEARCH_12_PARAMETERS_PROGROUP_featuregroupminups	0.47
RESULTS_SEARCH_12_PARAMETERS_PROGROUP_focusingintersection	4
RESULTS_SEARCH_12_PARAMETERS_PROGROUP_focusingminimummatchconfidence	0.1
RESULTS_SEARCH_12_PARAMETERS_PROGROUP_focusingminunusedprotscore	0.1
RESULTS_SEARCH_12_PARAMETERS_PROGROUP_focusingsubsetcutoff	6
RESULTS_SEARCH_12_PARAMETERS_PROGROUP_intersection	1.3
RESULTS_SEARCH_12_PARAMETERS_PROGROUP_minimummatchconfidencecutoff	0.001
RESULTS_SEARCH_12_PARAMETERS_PROGROUP_minunusedprotscore	0.0458
RESULTS_SEARCH_12_PARAMETERS_PROGROUP_subsetcutoff	2
RESULTS_SEARCH_12_PARAMETERS_PROGROUP_uniprotservicehttpssupported	TRUE
RESULTS_SEARCH_12_PARAMETERS_PROGROUP_unusedprotscorethresholdforexcludingothersfromquant	1.3
RESULTS_SEARCH_12_PARAMETERS_PEAKLIST_count	3622
RESULTS_SEARCH_12_PARAMETERS_PEAKLIST_filenumber	7
RESULTS_SEARCH_12_PARAMETERS_PEAKLIST_original_count	3622
RESULTS_SEARCH_12_PARAMETERS_PEAKLIST_originalfilename	D:\6600plus_Data\RP\RP_200701_libOM machos.wiff
RESULTS_SEARCH_12_PARAMETERS_PEAKLIST_partnumber	12
RESULTS_SEARCH_12_PARAMETERS_QUANT_TYPE_background_correction	FALSE
RESULTS_SEARCH_12_PARAMETERS_QUANT_TYPE_bias_correction	TRUE
RESULTS_SEARCH_12_PARAMETERS_QUANT_TYPE_keep_extreme_peptides_over_fraction	0
RESULTS_SEARCH_12_PARAMETERS_QUANT_TYPE_low_confidence_check	TRUE
RESULTS_SEARCH_12_PARAMETERS_QUANT_TYPE_low_intensity_check	TRUE
RESULTS_SEARCH_12_PARAMETERS_QUANT_TYPE_median_statistic	TRUE
RESULTS_SEARCH_12_PARAMETERS_QUANT_TYPE_mod_check	TRUE
RESULTS_SEARCH_12_PARAMETERS_QUANT_TYPE_quant_threshold	-1
RESULTS_SEARCH_12_PARAMETERS_QUANT_TYPE_quant_threshold_sn	9
RESULTS_SEARCH_12_PARAMETERS_QUANT_TYPE_separate_searches	FALSE
RESULTS_SEARCH_12_PARAMETERS_QUANT_TYPE_shared_msms_check	TRUE
RESULTS_SEARCH_12_PARAMETERS_PARAGON_METHOD_SETTINGS_UI_SAMPLE_TYPE	Identification
RESULTS_SEARCH_12_PARAMETERS_PARAGON_METHOD_SETTINGS_UI_CYS_ALKYLATION	Iodoacetamide
RESULTS_SEARCH_12_PARAMETERS_PARAGON_METHOD_SETTINGS_UI_DIGESTION	Trypsin
RESULTS_SEARCH_12_PARAMETERS_PARAGON_METHOD_SETTINGS_UI_INSTRUMENT	TripleTOF 6600
RESULTS_SEARCH_12_PARAMETERS_PARAGON_METHOD_SETTINGS_UI_SEARCH_EFFORT	Rapid
RESULTS_SEARCH_12_PARAMETERS_PARAGON_METHOD_SETTINGS_UI_USER_NAME	MAKINON\Proteomica
RESULTS_SEARCH_12_PARAMETERS_PARAGON_METHOD_SETTINGS_UI_MACHINE_NAME	MAKINON
RESULTS_SEARCH_12_PARAMETERS_PARAGON_METHOD_SETTINGS_UI_SEARCH_ID	6.37296e+17
RESULTS_SEARCH_12_PARAMETERS_PARAGON_METHOD_SETTINGS_UI_START_TIME	2020-07-06 07:04:53
RESULTS_SEARCH_12_PARAMETERS_PARAGON_METHOD_SETTINGS_UI_MIN_UNUSED_PROTSCORE	0.0458
RESULTS_SEARCH_12_PARAMETERS_PARAGON_METHOD_SETTINGS_UI_PSPEP	TRUE
RESULTS_SEARCH_13_time_cpu	64968
RESULTS_SEARCH_13_time_duration	2077-12-23
RESULTS_SEARCH_13_version	5.0.2.5174
RESULTS_SEARCH_13_xml:id	SEARCH:1:637296158934996653_12
RESULTS_SEARCH_13_PARAMETERS_chemical_data_edited	TRUE
RESULTS_SEARCH_13_PARAMETERS_do_multiprecursor_search	TRUE
RESULTS_SEARCH_13_PARAMETERS_do_reverse_search	TRUE
RESULTS_SEARCH_13_PARAMETERS_max_quant_labels	35
RESULTS_SEARCH_13_PARAMETERS_maxresults	15
RESULTS_SEARCH_13_PARAMETERS_separate_searches	FALSE
RESULTS_SEARCH_13_PARAMETERS_MSTOLERANCE_type	dalton
RESULTS_SEARCH_13_PARAMETERS_MSTOLERANCE_value	0.05
RESULTS_SEARCH_13_PARAMETERS_MSMSTOLERANCE_type	dalton
RESULTS_SEARCH_13_PARAMETERS_MSMSTOLERANCE_value	0.1
RESULTS_SEARCH_13_PARAMETERS_MS_STANDARD_DEVIATION_type	dalton
RESULTS_SEARCH_13_PARAMETERS_MS_STANDARD_DEVIATION_value	0.0011
RESULTS_SEARCH_13_PARAMETERS_MSMS_STANDARD_DEVIATION_type	dalton
RESULTS_SEARCH_13_PARAMETERS_MSMS_STANDARD_DEVIATION_value	0.01
RESULTS_SEARCH_13_PARAMETERS_FASTA_filename	D:\AB SCIEX\ProteinPilot Data\SearchDatabases\OM_transcriptoma_consenso_proteins_95_renamed.fasta
RESULTS_SEARCH_13_PARAMETERS_AUTO_CALIBRATION_ms	TRUE
RESULTS_SEARCH_13_PARAMETERS_AUTO_CALIBRATION_msexport	FALSE
RESULTS_SEARCH_13_PARAMETERS_AUTO_CALIBRATION_msms	TRUE
RESULTS_SEARCH_13_PARAMETERS_AUTO_CALIBRATION_msmstolsdratio	2.75
RESULTS_SEARCH_13_PARAMETERS_AUTO_CALIBRATION_mstolsdratio	7
RESULTS_SEARCH_13_PARAMETERS_AUTO_CALIBRATION_squareroot	TRUE
RESULTS_SEARCH_13_PARAMETERS_AUTO_CALIBRATION_type	dalton
RESULTS_SEARCH_13_PARAMETERS_AUTO_CALIBRATION_MCP_d_s_s_f	0.0666667
RESULTS_SEARCH_13_PARAMETERS_AUTO_CALIBRATION_MCP_d_s_w_f	3
RESULTS_SEARCH_13_PARAMETERS_AUTO_CALIBRATION_MCP_m_f_r_mbc	200
RESULTS_SEARCH_13_PARAMETERS_AUTO_CALIBRATION_MCP_m_m_c	1900-01-10
RESULTS_SEARCH_13_PARAMETERS_AUTO_CALIBRATION_MCP_m_m_f_s	0.25
RESULTS_SEARCH_13_PARAMETERS_AUTO_CALIBRATION_MCP_m_m_p_f	0.33
RESULTS_SEARCH_13_PARAMETERS_AUTO_CALIBRATION_MCP_m_m_p_rms_f	1
RESULTS_SEARCH_13_PARAMETERS_AUTO_CALIBRATION_MCP_m_p_t_f	1
RESULTS_SEARCH_13_PARAMETERS_AUTO_CALIBRATION_MCP_m_r_h_n_b	15
RESULTS_SEARCH_13_PARAMETERS_AUTO_CALIBRATION_MCP_m_z_n_s	99
RESULTS_SEARCH_13_PARAMETERS_AUTO_CALIBRATION_MCP_m_z_s_mn_f_r	0.0666667
RESULTS_SEARCH_13_PARAMETERS_AUTO_CALIBRATION_MCP_m_z_s_mx_f_r	0.1
RESULTS_SEARCH_13_PARAMETERS_MS_AUTO_CALIBRATION_OUT_avres	-6.25047e-09
RESULTS_SEARCH_13_PARAMETERS_MS_AUTO_CALIBRATION_OUT_c0	-2.28814e-05
RESULTS_SEARCH_13_PARAMETERS_MS_AUTO_CALIBRATION_OUT_c1minus1	1.21489e-06
RESULTS_SEARCH_13_PARAMETERS_MS_AUTO_CALIBRATION_OUT_c2	0
RESULTS_SEARCH_13_PARAMETERS_MS_AUTO_CALIBRATION_OUT_file	7
RESULTS_SEARCH_13_PARAMETERS_MS_AUTO_CALIBRATION_OUT_partnumber	13
RESULTS_SEARCH_13_PARAMETERS_MS_AUTO_CALIBRATION_OUT_polyorder	1
RESULTS_SEARCH_13_PARAMETERS_MS_AUTO_CALIBRATION_OUT_sample	1
RESULTS_SEARCH_13_PARAMETERS_MS_AUTO_CALIBRATION_OUT_squareroot	TRUE
RESULTS_SEARCH_13_PARAMETERS_MSMS_AUTO_CALIBRATION_OUT_avres	-8.15173e-08
RESULTS_SEARCH_13_PARAMETERS_MSMS_AUTO_CALIBRATION_OUT_c0	-9.10428e-06
RESULTS_SEARCH_13_PARAMETERS_MSMS_AUTO_CALIBRATION_OUT_c1minus1	1.74503e-06
RESULTS_SEARCH_13_PARAMETERS_MSMS_AUTO_CALIBRATION_OUT_c2	0
RESULTS_SEARCH_13_PARAMETERS_MSMS_AUTO_CALIBRATION_OUT_file	7
RESULTS_SEARCH_13_PARAMETERS_MSMS_AUTO_CALIBRATION_OUT_partnumber	13
RESULTS_SEARCH_13_PARAMETERS_MSMS_AUTO_CALIBRATION_OUT_polyorder	1900-01-01
RESULTS_SEARCH_13_PARAMETERS_MSMS_AUTO_CALIBRATION_OUT_sample	1
RESULTS_SEARCH_13_PARAMETERS_MSMS_AUTO_CALIBRATION_OUT_squareroot	TRUE
RESULTS_SEARCH_13_PARAMETERS_MAX_PRECURSORS_FRAGLET	5
RESULTS_SEARCH_13_PARAMETERS_MAX_PRECURSORS_TAGLET	1
RESULTS_SEARCH_13_PARAMETERS_PRECURSORS_DR_FRAGLET	10
RESULTS_SEARCH_13_PARAMETERS_PRECURSORS_DR_TAGLET	3
RESULTS_SEARCH_13_PARAMETERS_DEFAULT_CHARGE_STATE_1_charge	2
RESULTS_SEARCH_13_PARAMETERS_DEFAULT_CHARGE_STATE_1_probability	1
RESULTS_SEARCH_13_PARAMETERS_DEFAULT_CHARGE_STATE_2_charge	3
RESULTS_SEARCH_13_PARAMETERS_DEFAULT_CHARGE_STATE_2_probability	1
RESULTS_SEARCH_13_PARAMETERS_DEFAULT_CHARGE_STATE_3_charge	4
RESULTS_SEARCH_13_PARAMETERS_DEFAULT_CHARGE_STATE_3_probability	1
RESULTS_SEARCH_13_PARAMETERS_VERSION	5.0.2.0, 5346
RESULTS_SEARCH_13_PARAMETERS_PARAGON_VERSION	5.0.2.0, 5174
RESULTS_SEARCH_13_PARAMETERS_APPLICATION	ProteinPilot(tm) Software
RESULTS_SEARCH_13_PARAMETERS_PROGROUP_alternativedispositionmaximumfoldprobabilitydrop	100
RESULTS_SEARCH_13_PARAMETERS_PROGROUP_alternativedispositionmaximumfoldscoredrop	2
RESULTS_SEARCH_13_PARAMETERS_PROGROUP_autodiscordantpeptidethreshold	0.3
RESULTS_SEARCH_13_PARAMETERS_PROGROUP_bayesconfidencecalclulation	TRUE
RESULTS_SEARCH_13_PARAMETERS_PROGROUP_calibrateconfidence	TRUE
RESULTS_SEARCH_13_PARAMETERS_PROGROUP_compresspeptides	FALSE
RESULTS_SEARCH_13_PARAMETERS_PROGROUP_confidencepercentthresholdforexcludingothersfromquant	15
RESULTS_SEARCH_13_PARAMETERS_PROGROUP_confidencepercentthresholdforincludingselfinquant	15
RESULTS_SEARCH_13_PARAMETERS_PROGROUP_donotstoremspeaklists	FALSE
RESULTS_SEARCH_13_PARAMETERS_PROGROUP_fasta	D:\AB SCIEX\ProteinPilot Data\SearchDatabases\OM_transcriptoma_consenso_proteins_95_renamed.fasta
RESULTS_SEARCH_13_PARAMETERS_PROGROUP_featuregroupminpepconf	0.66
RESULTS_SEARCH_13_PARAMETERS_PROGROUP_featuregroupminups	0.47
RESULTS_SEARCH_13_PARAMETERS_PROGROUP_focusingintersection	4
RESULTS_SEARCH_13_PARAMETERS_PROGROUP_focusingminimummatchconfidence	0.1
RESULTS_SEARCH_13_PARAMETERS_PROGROUP_focusingminunusedprotscore	0.1
RESULTS_SEARCH_13_PARAMETERS_PROGROUP_focusingsubsetcutoff	6
RESULTS_SEARCH_13_PARAMETERS_PROGROUP_intersection	1.3
RESULTS_SEARCH_13_PARAMETERS_PROGROUP_minimummatchconfidencecutoff	0.001
RESULTS_SEARCH_13_PARAMETERS_PROGROUP_minunusedprotscore	0.0458
RESULTS_SEARCH_13_PARAMETERS_PROGROUP_subsetcutoff	2
RESULTS_SEARCH_13_PARAMETERS_PROGROUP_uniprotservicehttpssupported	TRUE
RESULTS_SEARCH_13_PARAMETERS_PROGROUP_unusedprotscorethresholdforexcludingothersfromquant	1.3
RESULTS_SEARCH_13_PARAMETERS_PEAKLIST_count	3627
RESULTS_SEARCH_13_PARAMETERS_PEAKLIST_filenumber	7
RESULTS_SEARCH_13_PARAMETERS_PEAKLIST_original_count	3627
RESULTS_SEARCH_13_PARAMETERS_PEAKLIST_originalfilename	D:\6600plus_Data\RP\RP_200701_libOM machos.wiff
RESULTS_SEARCH_13_PARAMETERS_PEAKLIST_partnumber	13
RESULTS_SEARCH_13_PARAMETERS_QUANT_TYPE_background_correction	FALSE
RESULTS_SEARCH_13_PARAMETERS_QUANT_TYPE_bias_correction	TRUE
RESULTS_SEARCH_13_PARAMETERS_QUANT_TYPE_keep_extreme_peptides_over_fraction	0
RESULTS_SEARCH_13_PARAMETERS_QUANT_TYPE_low_confidence_check	TRUE
RESULTS_SEARCH_13_PARAMETERS_QUANT_TYPE_low_intensity_check	TRUE
RESULTS_SEARCH_13_PARAMETERS_QUANT_TYPE_median_statistic	TRUE
RESULTS_SEARCH_13_PARAMETERS_QUANT_TYPE_mod_check	TRUE
RESULTS_SEARCH_13_PARAMETERS_QUANT_TYPE_quant_threshold	-1
RESULTS_SEARCH_13_PARAMETERS_QUANT_TYPE_quant_threshold_sn	9
RESULTS_SEARCH_13_PARAMETERS_QUANT_TYPE_separate_searches	FALSE
RESULTS_SEARCH_13_PARAMETERS_QUANT_TYPE_shared_msms_check	TRUE
RESULTS_SEARCH_13_PARAMETERS_PARAGON_METHOD_SETTINGS_UI_SAMPLE_TYPE	Identification
RESULTS_SEARCH_13_PARAMETERS_PARAGON_METHOD_SETTINGS_UI_CYS_ALKYLATION	Iodoacetamide
RESULTS_SEARCH_13_PARAMETERS_PARAGON_METHOD_SETTINGS_UI_DIGESTION	Trypsin
RESULTS_SEARCH_13_PARAMETERS_PARAGON_METHOD_SETTINGS_UI_INSTRUMENT	TripleTOF 6600
RESULTS_SEARCH_13_PARAMETERS_PARAGON_METHOD_SETTINGS_UI_SEARCH_EFFORT	Rapid
RESULTS_SEARCH_13_PARAMETERS_PARAGON_METHOD_SETTINGS_UI_USER_NAME	MAKINON\Proteomica
RESULTS_SEARCH_13_PARAMETERS_PARAGON_METHOD_SETTINGS_UI_MACHINE_NAME	MAKINON
RESULTS_SEARCH_13_PARAMETERS_PARAGON_METHOD_SETTINGS_UI_SEARCH_ID	6.37296e+17
RESULTS_SEARCH_13_PARAMETERS_PARAGON_METHOD_SETTINGS_UI_START_TIME	2020-07-06 07:04:53
RESULTS_SEARCH_13_PARAMETERS_PARAGON_METHOD_SETTINGS_UI_MIN_UNUSED_PROTSCORE	0.0458
RESULTS_SEARCH_13_PARAMETERS_PARAGON_METHOD_SETTINGS_UI_PSPEP	TRUE
RESULTS_SEARCH_14_time_cpu	77843
RESULTS_SEARCH_14_time_duration	77910
RESULTS_SEARCH_14_version	5.0.2.5174
RESULTS_SEARCH_14_xml:id	SEARCH:1:637296158934996653_13
RESULTS_SEARCH_14_PARAMETERS_chemical_data_edited	TRUE
RESULTS_SEARCH_14_PARAMETERS_do_multiprecursor_search	TRUE
RESULTS_SEARCH_14_PARAMETERS_do_reverse_search	TRUE
RESULTS_SEARCH_14_PARAMETERS_max_quant_labels	35
RESULTS_SEARCH_14_PARAMETERS_maxresults	15
RESULTS_SEARCH_14_PARAMETERS_separate_searches	FALSE
RESULTS_SEARCH_14_PARAMETERS_MSTOLERANCE_type	dalton
RESULTS_SEARCH_14_PARAMETERS_MSTOLERANCE_value	0.05
RESULTS_SEARCH_14_PARAMETERS_MSMSTOLERANCE_type	dalton
RESULTS_SEARCH_14_PARAMETERS_MSMSTOLERANCE_value	0.1
RESULTS_SEARCH_14_PARAMETERS_MS_STANDARD_DEVIATION_type	dalton
RESULTS_SEARCH_14_PARAMETERS_MS_STANDARD_DEVIATION_value	0.0011
RESULTS_SEARCH_14_PARAMETERS_MSMS_STANDARD_DEVIATION_type	dalton
RESULTS_SEARCH_14_PARAMETERS_MSMS_STANDARD_DEVIATION_value	0.01
RESULTS_SEARCH_14_PARAMETERS_FASTA_filename	D:\AB SCIEX\ProteinPilot Data\SearchDatabases\OM_transcriptoma_consenso_proteins_95_renamed.fasta
RESULTS_SEARCH_14_PARAMETERS_AUTO_CALIBRATION_ms	TRUE
RESULTS_SEARCH_14_PARAMETERS_AUTO_CALIBRATION_msexport	FALSE
RESULTS_SEARCH_14_PARAMETERS_AUTO_CALIBRATION_msms	TRUE
RESULTS_SEARCH_14_PARAMETERS_AUTO_CALIBRATION_msmstolsdratio	2.75
RESULTS_SEARCH_14_PARAMETERS_AUTO_CALIBRATION_mstolsdratio	7
RESULTS_SEARCH_14_PARAMETERS_AUTO_CALIBRATION_squareroot	TRUE
RESULTS_SEARCH_14_PARAMETERS_AUTO_CALIBRATION_type	dalton
RESULTS_SEARCH_14_PARAMETERS_AUTO_CALIBRATION_MCP_d_s_s_f	0.0666667
RESULTS_SEARCH_14_PARAMETERS_AUTO_CALIBRATION_MCP_d_s_w_f	3
RESULTS_SEARCH_14_PARAMETERS_AUTO_CALIBRATION_MCP_m_f_r_mbc	1900-07-18
RESULTS_SEARCH_14_PARAMETERS_AUTO_CALIBRATION_MCP_m_m_c	10
RESULTS_SEARCH_14_PARAMETERS_AUTO_CALIBRATION_MCP_m_m_f_s	0.25
RESULTS_SEARCH_14_PARAMETERS_AUTO_CALIBRATION_MCP_m_m_p_f	0.33
RESULTS_SEARCH_14_PARAMETERS_AUTO_CALIBRATION_MCP_m_m_p_rms_f	1
RESULTS_SEARCH_14_PARAMETERS_AUTO_CALIBRATION_MCP_m_p_t_f	1
RESULTS_SEARCH_14_PARAMETERS_AUTO_CALIBRATION_MCP_m_r_h_n_b	15
RESULTS_SEARCH_14_PARAMETERS_AUTO_CALIBRATION_MCP_m_z_n_s	99
RESULTS_SEARCH_14_PARAMETERS_AUTO_CALIBRATION_MCP_m_z_s_mn_f_r	0.0666667
RESULTS_SEARCH_14_PARAMETERS_AUTO_CALIBRATION_MCP_m_z_s_mx_f_r	0.1
RESULTS_SEARCH_14_PARAMETERS_MS_AUTO_CALIBRATION_OUT_avres	-2.16858e-11
RESULTS_SEARCH_14_PARAMETERS_MS_AUTO_CALIBRATION_OUT_c0	-4.14902e-05
RESULTS_SEARCH_14_PARAMETERS_MS_AUTO_CALIBRATION_OUT_c1minus1	1.72064e-06
RESULTS_SEARCH_14_PARAMETERS_MS_AUTO_CALIBRATION_OUT_c2	0
RESULTS_SEARCH_14_PARAMETERS_MS_AUTO_CALIBRATION_OUT_file	7
RESULTS_SEARCH_14_PARAMETERS_MS_AUTO_CALIBRATION_OUT_partnumber	14
RESULTS_SEARCH_14_PARAMETERS_MS_AUTO_CALIBRATION_OUT_polyorder	1
RESULTS_SEARCH_14_PARAMETERS_MS_AUTO_CALIBRATION_OUT_sample	1
RESULTS_SEARCH_14_PARAMETERS_MS_AUTO_CALIBRATION_OUT_squareroot	TRUE
RESULTS_SEARCH_14_PARAMETERS_MSMS_AUTO_CALIBRATION_OUT_avres	-7.75863e-08
RESULTS_SEARCH_14_PARAMETERS_MSMS_AUTO_CALIBRATION_OUT_c0	1.04368e-06
RESULTS_SEARCH_14_PARAMETERS_MSMS_AUTO_CALIBRATION_OUT_c1minus1	1.01662e-06
RESULTS_SEARCH_14_PARAMETERS_MSMS_AUTO_CALIBRATION_OUT_c2	0
RESULTS_SEARCH_14_PARAMETERS_MSMS_AUTO_CALIBRATION_OUT_file	7
RESULTS_SEARCH_14_PARAMETERS_MSMS_AUTO_CALIBRATION_OUT_partnumber	14
RESULTS_SEARCH_14_PARAMETERS_MSMS_AUTO_CALIBRATION_OUT_polyorder	1
RESULTS_SEARCH_14_PARAMETERS_MSMS_AUTO_CALIBRATION_OUT_sample	1900-01-01
RESULTS_SEARCH_14_PARAMETERS_MSMS_AUTO_CALIBRATION_OUT_squareroot	TRUE
RESULTS_SEARCH_14_PARAMETERS_MAX_PRECURSORS_FRAGLET	5
RESULTS_SEARCH_14_PARAMETERS_MAX_PRECURSORS_TAGLET	1
RESULTS_SEARCH_14_PARAMETERS_PRECURSORS_DR_FRAGLET	10
RESULTS_SEARCH_14_PARAMETERS_PRECURSORS_DR_TAGLET	3
RESULTS_SEARCH_14_PARAMETERS_DEFAULT_CHARGE_STATE_1_charge	2
RESULTS_SEARCH_14_PARAMETERS_DEFAULT_CHARGE_STATE_1_probability	1
RESULTS_SEARCH_14_PARAMETERS_DEFAULT_CHARGE_STATE_2_charge	3
RESULTS_SEARCH_14_PARAMETERS_DEFAULT_CHARGE_STATE_2_probability	1
RESULTS_SEARCH_14_PARAMETERS_DEFAULT_CHARGE_STATE_3_charge	4
RESULTS_SEARCH_14_PARAMETERS_DEFAULT_CHARGE_STATE_3_probability	1
RESULTS_SEARCH_14_PARAMETERS_VERSION	5.0.2.0, 5346
RESULTS_SEARCH_14_PARAMETERS_PARAGON_VERSION	5.0.2.0, 5174
RESULTS_SEARCH_14_PARAMETERS_APPLICATION	ProteinPilot(tm) Software
RESULTS_SEARCH_14_PARAMETERS_PROGROUP_alternativedispositionmaximumfoldprobabilitydrop	100
RESULTS_SEARCH_14_PARAMETERS_PROGROUP_alternativedispositionmaximumfoldscoredrop	2
RESULTS_SEARCH_14_PARAMETERS_PROGROUP_autodiscordantpeptidethreshold	0.3
RESULTS_SEARCH_14_PARAMETERS_PROGROUP_bayesconfidencecalclulation	TRUE
RESULTS_SEARCH_14_PARAMETERS_PROGROUP_calibrateconfidence	TRUE
RESULTS_SEARCH_14_PARAMETERS_PROGROUP_compresspeptides	FALSE
RESULTS_SEARCH_14_PARAMETERS_PROGROUP_confidencepercentthresholdforexcludingothersfromquant	15
RESULTS_SEARCH_14_PARAMETERS_PROGROUP_confidencepercentthresholdforincludingselfinquant	15
RESULTS_SEARCH_14_PARAMETERS_PROGROUP_donotstoremspeaklists	FALSE
RESULTS_SEARCH_14_PARAMETERS_PROGROUP_fasta	D:\AB SCIEX\ProteinPilot Data\SearchDatabases\OM_transcriptoma_consenso_proteins_95_renamed.fasta
RESULTS_SEARCH_14_PARAMETERS_PROGROUP_featuregroupminpepconf	0.66
RESULTS_SEARCH_14_PARAMETERS_PROGROUP_featuregroupminups	0.47
RESULTS_SEARCH_14_PARAMETERS_PROGROUP_focusingintersection	4
RESULTS_SEARCH_14_PARAMETERS_PROGROUP_focusingminimummatchconfidence	0.1
RESULTS_SEARCH_14_PARAMETERS_PROGROUP_focusingminunusedprotscore	0.1
RESULTS_SEARCH_14_PARAMETERS_PROGROUP_focusingsubsetcutoff	6
RESULTS_SEARCH_14_PARAMETERS_PROGROUP_intersection	1.3
RESULTS_SEARCH_14_PARAMETERS_PROGROUP_minimummatchconfidencecutoff	0.001
RESULTS_SEARCH_14_PARAMETERS_PROGROUP_minunusedprotscore	0.0458
RESULTS_SEARCH_14_PARAMETERS_PROGROUP_subsetcutoff	2
RESULTS_SEARCH_14_PARAMETERS_PROGROUP_uniprotservicehttpssupported	TRUE
RESULTS_SEARCH_14_PARAMETERS_PROGROUP_unusedprotscorethresholdforexcludingothersfromquant	1.3
RESULTS_SEARCH_14_PARAMETERS_PEAKLIST_count	3560
RESULTS_SEARCH_14_PARAMETERS_PEAKLIST_filenumber	7
RESULTS_SEARCH_14_PARAMETERS_PEAKLIST_original_count	3560
RESULTS_SEARCH_14_PARAMETERS_PEAKLIST_originalfilename	D:\6600plus_Data\RP\RP_200701_libOM machos.wiff
RESULTS_SEARCH_14_PARAMETERS_PEAKLIST_partnumber	14
RESULTS_SEARCH_14_PARAMETERS_QUANT_TYPE_background_correction	FALSE
RESULTS_SEARCH_14_PARAMETERS_QUANT_TYPE_bias_correction	TRUE
RESULTS_SEARCH_14_PARAMETERS_QUANT_TYPE_keep_extreme_peptides_over_fraction	0
RESULTS_SEARCH_14_PARAMETERS_QUANT_TYPE_low_confidence_check	TRUE
RESULTS_SEARCH_14_PARAMETERS_QUANT_TYPE_low_intensity_check	TRUE
RESULTS_SEARCH_14_PARAMETERS_QUANT_TYPE_median_statistic	TRUE
RESULTS_SEARCH_14_PARAMETERS_QUANT_TYPE_mod_check	TRUE
RESULTS_SEARCH_14_PARAMETERS_QUANT_TYPE_quant_threshold	-1
RESULTS_SEARCH_14_PARAMETERS_QUANT_TYPE_quant_threshold_sn	9
RESULTS_SEARCH_14_PARAMETERS_QUANT_TYPE_separate_searches	FALSE
RESULTS_SEARCH_14_PARAMETERS_QUANT_TYPE_shared_msms_check	TRUE
RESULTS_SEARCH_14_PARAMETERS_PARAGON_METHOD_SETTINGS_UI_SAMPLE_TYPE	Identification
RESULTS_SEARCH_14_PARAMETERS_PARAGON_METHOD_SETTINGS_UI_CYS_ALKYLATION	Iodoacetamide
RESULTS_SEARCH_14_PARAMETERS_PARAGON_METHOD_SETTINGS_UI_DIGESTION	Trypsin
RESULTS_SEARCH_14_PARAMETERS_PARAGON_METHOD_SETTINGS_UI_INSTRUMENT	TripleTOF 6600
RESULTS_SEARCH_14_PARAMETERS_PARAGON_METHOD_SETTINGS_UI_SEARCH_EFFORT	Rapid
RESULTS_SEARCH_14_PARAMETERS_PARAGON_METHOD_SETTINGS_UI_USER_NAME	MAKINON\Proteomica
RESULTS_SEARCH_14_PARAMETERS_PARAGON_METHOD_SETTINGS_UI_MACHINE_NAME	MAKINON
RESULTS_SEARCH_14_PARAMETERS_PARAGON_METHOD_SETTINGS_UI_SEARCH_ID	6.37296e+17
RESULTS_SEARCH_14_PARAMETERS_PARAGON_METHOD_SETTINGS_UI_START_TIME	2020-07-06 07:04:53
RESULTS_SEARCH_14_PARAMETERS_PARAGON_METHOD_SETTINGS_UI_MIN_UNUSED_PROTSCORE	0.0458
RESULTS_SEARCH_14_PARAMETERS_PARAGON_METHOD_SETTINGS_UI_PSPEP	TRUE
RESULTS_SEARCH_15_time_cpu	102281
RESULTS_SEARCH_15_time_duration	102297
RESULTS_SEARCH_15_version	5.0.2.5174
RESULTS_SEARCH_15_xml:id	SEARCH:1:637296158934996653_14
RESULTS_SEARCH_15_PARAMETERS_chemical_data_edited	TRUE
RESULTS_SEARCH_15_PARAMETERS_do_multiprecursor_search	TRUE
RESULTS_SEARCH_15_PARAMETERS_do_reverse_search	TRUE
RESULTS_SEARCH_15_PARAMETERS_max_quant_labels	35
RESULTS_SEARCH_15_PARAMETERS_maxresults	15
RESULTS_SEARCH_15_PARAMETERS_separate_searches	FALSE
RESULTS_SEARCH_15_PARAMETERS_MSTOLERANCE_type	dalton
RESULTS_SEARCH_15_PARAMETERS_MSTOLERANCE_value	0.2
RESULTS_SEARCH_15_PARAMETERS_MSMSTOLERANCE_type	dalton
RESULTS_SEARCH_15_PARAMETERS_MSMSTOLERANCE_value	0.2
RESULTS_SEARCH_15_PARAMETERS_MS_STANDARD_DEVIATION_type	dalton
RESULTS_SEARCH_15_PARAMETERS_MS_STANDARD_DEVIATION_value	0.0076
RESULTS_SEARCH_15_PARAMETERS_MSMS_STANDARD_DEVIATION_type	dalton
RESULTS_SEARCH_15_PARAMETERS_MSMS_STANDARD_DEVIATION_value	0.015
RESULTS_SEARCH_15_PARAMETERS_FASTA_filename	D:\AB SCIEX\ProteinPilot Data\SearchDatabases\OM_transcriptoma_consenso_proteins_95_renamed.fasta
RESULTS_SEARCH_15_PARAMETERS_AUTO_CALIBRATION_ms	TRUE
RESULTS_SEARCH_15_PARAMETERS_AUTO_CALIBRATION_msexport	FALSE
RESULTS_SEARCH_15_PARAMETERS_AUTO_CALIBRATION_msms	TRUE
RESULTS_SEARCH_15_PARAMETERS_AUTO_CALIBRATION_msmstolsdratio	4
RESULTS_SEARCH_15_PARAMETERS_AUTO_CALIBRATION_mstolsdratio	4
RESULTS_SEARCH_15_PARAMETERS_AUTO_CALIBRATION_squareroot	TRUE
RESULTS_SEARCH_15_PARAMETERS_AUTO_CALIBRATION_type	dalton
RESULTS_SEARCH_15_PARAMETERS_AUTO_CALIBRATION_MCP_d_s_s_f	0.0666667
RESULTS_SEARCH_15_PARAMETERS_AUTO_CALIBRATION_MCP_d_s_w_f	3
RESULTS_SEARCH_15_PARAMETERS_AUTO_CALIBRATION_MCP_m_f_r_mbc	200
RESULTS_SEARCH_15_PARAMETERS_AUTO_CALIBRATION_MCP_m_m_c	10
RESULTS_SEARCH_15_PARAMETERS_AUTO_CALIBRATION_MCP_m_m_f_s	0.25
RESULTS_SEARCH_15_PARAMETERS_AUTO_CALIBRATION_MCP_m_m_p_f	0.33
RESULTS_SEARCH_15_PARAMETERS_AUTO_CALIBRATION_MCP_m_m_p_rms_f	1
RESULTS_SEARCH_15_PARAMETERS_AUTO_CALIBRATION_MCP_m_p_t_f	1
RESULTS_SEARCH_15_PARAMETERS_AUTO_CALIBRATION_MCP_m_r_h_n_b	15
RESULTS_SEARCH_15_PARAMETERS_AUTO_CALIBRATION_MCP_m_z_n_s	99
RESULTS_SEARCH_15_PARAMETERS_AUTO_CALIBRATION_MCP_m_z_s_mn_f_r	0.0666667
RESULTS_SEARCH_15_PARAMETERS_AUTO_CALIBRATION_MCP_m_z_s_mx_f_r	0.1
RESULTS_SEARCH_15_PARAMETERS_MAX_PRECURSORS_FRAGLET	5
RESULTS_SEARCH_15_PARAMETERS_MAX_PRECURSORS_TAGLET	1
RESULTS_SEARCH_15_PARAMETERS_PRECURSORS_DR_FRAGLET	10
RESULTS_SEARCH_15_PARAMETERS_PRECURSORS_DR_TAGLET	3
RESULTS_SEARCH_15_PARAMETERS_DEFAULT_CHARGE_STATE_1_charge	2
RESULTS_SEARCH_15_PARAMETERS_DEFAULT_CHARGE_STATE_1_probability	1
RESULTS_SEARCH_15_PARAMETERS_DEFAULT_CHARGE_STATE_2_charge	3
RESULTS_SEARCH_15_PARAMETERS_DEFAULT_CHARGE_STATE_2_probability	1900-01-01
RESULTS_SEARCH_15_PARAMETERS_DEFAULT_CHARGE_STATE_3_charge	4
RESULTS_SEARCH_15_PARAMETERS_DEFAULT_CHARGE_STATE_3_probability	1
RESULTS_SEARCH_15_PARAMETERS_VERSION	5.0.2.0, 5346
RESULTS_SEARCH_15_PARAMETERS_PARAGON_VERSION	5.0.2.0, 5174
RESULTS_SEARCH_15_PARAMETERS_APPLICATION	ProteinPilot(tm) Software
RESULTS_SEARCH_15_PARAMETERS_PROGROUP_alternativedispositionmaximumfoldprobabilitydrop	100
RESULTS_SEARCH_15_PARAMETERS_PROGROUP_alternativedispositionmaximumfoldscoredrop	2
RESULTS_SEARCH_15_PARAMETERS_PROGROUP_autodiscordantpeptidethreshold	0.3
RESULTS_SEARCH_15_PARAMETERS_PROGROUP_bayesconfidencecalclulation	TRUE
RESULTS_SEARCH_15_PARAMETERS_PROGROUP_calibrateconfidence	TRUE
RESULTS_SEARCH_15_PARAMETERS_PROGROUP_compresspeptides	FALSE
RESULTS_SEARCH_15_PARAMETERS_PROGROUP_confidencepercentthresholdforexcludingothersfromquant	15
RESULTS_SEARCH_15_PARAMETERS_PROGROUP_confidencepercentthresholdforincludingselfinquant	15
RESULTS_SEARCH_15_PARAMETERS_PROGROUP_donotstoremspeaklists	FALSE
RESULTS_SEARCH_15_PARAMETERS_PROGROUP_fasta	D:\AB SCIEX\ProteinPilot Data\SearchDatabases\OM_transcriptoma_consenso_proteins_95_renamed.fasta
RESULTS_SEARCH_15_PARAMETERS_PROGROUP_featuregroupminpepconf	0.66
RESULTS_SEARCH_15_PARAMETERS_PROGROUP_featuregroupminups	0.47
RESULTS_SEARCH_15_PARAMETERS_PROGROUP_focusingintersection	4
RESULTS_SEARCH_15_PARAMETERS_PROGROUP_focusingminimummatchconfidence	0.1
RESULTS_SEARCH_15_PARAMETERS_PROGROUP_focusingminunusedprotscore	0.1
RESULTS_SEARCH_15_PARAMETERS_PROGROUP_focusingsubsetcutoff	6
RESULTS_SEARCH_15_PARAMETERS_PROGROUP_intersection	1.3
RESULTS_SEARCH_15_PARAMETERS_PROGROUP_minimummatchconfidencecutoff	0.001
RESULTS_SEARCH_15_PARAMETERS_PROGROUP_minunusedprotscore	0.0458
RESULTS_SEARCH_15_PARAMETERS_PROGROUP_subsetcutoff	2
RESULTS_SEARCH_15_PARAMETERS_PROGROUP_uniprotservicehttpssupported	TRUE
RESULTS_SEARCH_15_PARAMETERS_PROGROUP_unusedprotscorethresholdforexcludingothersfromquant	1.3
RESULTS_SEARCH_15_PARAMETERS_PEAKLIST_count	1220
RESULTS_SEARCH_15_PARAMETERS_PEAKLIST_filenumber	8
RESULTS_SEARCH_15_PARAMETERS_PEAKLIST_original_count	1220
RESULTS_SEARCH_15_PARAMETERS_PEAKLIST_originalfilename	D:\6600plus_Data\RP\wif5600\RP_133 OM1 poros.wiff
RESULTS_SEARCH_15_PARAMETERS_PEAKLIST_partnumber	15
RESULTS_SEARCH_15_PARAMETERS_QUANT_TYPE_background_correction	FALSE
RESULTS_SEARCH_15_PARAMETERS_QUANT_TYPE_bias_correction	TRUE
RESULTS_SEARCH_15_PARAMETERS_QUANT_TYPE_keep_extreme_peptides_over_fraction	0
RESULTS_SEARCH_15_PARAMETERS_QUANT_TYPE_low_confidence_check	TRUE
RESULTS_SEARCH_15_PARAMETERS_QUANT_TYPE_low_intensity_check	TRUE
RESULTS_SEARCH_15_PARAMETERS_QUANT_TYPE_median_statistic	TRUE
RESULTS_SEARCH_15_PARAMETERS_QUANT_TYPE_mod_check	TRUE
RESULTS_SEARCH_15_PARAMETERS_QUANT_TYPE_quant_threshold	-1
RESULTS_SEARCH_15_PARAMETERS_QUANT_TYPE_quant_threshold_sn	9
RESULTS_SEARCH_15_PARAMETERS_QUANT_TYPE_separate_searches	FALSE
RESULTS_SEARCH_15_PARAMETERS_QUANT_TYPE_shared_msms_check	TRUE
RESULTS_SEARCH_15_PARAMETERS_PARAGON_METHOD_SETTINGS_UI_SAMPLE_TYPE	Identification
RESULTS_SEARCH_15_PARAMETERS_PARAGON_METHOD_SETTINGS_UI_CYS_ALKYLATION	Iodoacetamide
RESULTS_SEARCH_15_PARAMETERS_PARAGON_METHOD_SETTINGS_UI_DIGESTION	Trypsin
RESULTS_SEARCH_15_PARAMETERS_PARAGON_METHOD_SETTINGS_UI_INSTRUMENT	QSTAR Elite ESI
RESULTS_SEARCH_15_PARAMETERS_PARAGON_METHOD_SETTINGS_UI_SEARCH_EFFORT	Rapid
RESULTS_SEARCH_15_PARAMETERS_PARAGON_METHOD_SETTINGS_UI_USER_NAME	MAKINON\Proteomica
RESULTS_SEARCH_15_PARAMETERS_PARAGON_METHOD_SETTINGS_UI_MACHINE_NAME	MAKINON
RESULTS_SEARCH_15_PARAMETERS_PARAGON_METHOD_SETTINGS_UI_SEARCH_ID	6.37296e+17
RESULTS_SEARCH_15_PARAMETERS_PARAGON_METHOD_SETTINGS_UI_START_TIME	2020-07-06 07:04:53
RESULTS_SEARCH_15_PARAMETERS_PARAGON_METHOD_SETTINGS_UI_MIN_UNUSED_PROTSCORE	0.0458
RESULTS_SEARCH_15_PARAMETERS_PARAGON_METHOD_SETTINGS_UI_PSPEP	TRUE
RESULTS_SEARCH_16_time_cpu	75078
RESULTS_SEARCH_16_time_duration	75128
RESULTS_SEARCH_16_version	5.0.2.5174
RESULTS_SEARCH_16_xml:id	SEARCH:1:637296158934996653_15
RESULTS_SEARCH_16_PARAMETERS_chemical_data_edited	TRUE
RESULTS_SEARCH_16_PARAMETERS_do_multiprecursor_search	TRUE
RESULTS_SEARCH_16_PARAMETERS_do_reverse_search	TRUE
RESULTS_SEARCH_16_PARAMETERS_max_quant_labels	35
RESULTS_SEARCH_16_PARAMETERS_maxresults	15
RESULTS_SEARCH_16_PARAMETERS_separate_searches	FALSE
RESULTS_SEARCH_16_PARAMETERS_MSTOLERANCE_type	dalton
RESULTS_SEARCH_16_PARAMETERS_MSTOLERANCE_value	0.2
RESULTS_SEARCH_16_PARAMETERS_MSMSTOLERANCE_type	dalton
RESULTS_SEARCH_16_PARAMETERS_MSMSTOLERANCE_value	0.2
RESULTS_SEARCH_16_PARAMETERS_MS_STANDARD_DEVIATION_type	dalton
RESULTS_SEARCH_16_PARAMETERS_MS_STANDARD_DEVIATION_value	0.0076
RESULTS_SEARCH_16_PARAMETERS_MSMS_STANDARD_DEVIATION_type	dalton
RESULTS_SEARCH_16_PARAMETERS_MSMS_STANDARD_DEVIATION_value	0.015
RESULTS_SEARCH_16_PARAMETERS_FASTA_filename	D:\AB SCIEX\ProteinPilot Data\SearchDatabases\OM_transcriptoma_consenso_proteins_95_renamed.fasta
RESULTS_SEARCH_16_PARAMETERS_AUTO_CALIBRATION_ms	TRUE
RESULTS_SEARCH_16_PARAMETERS_AUTO_CALIBRATION_msexport	FALSE
RESULTS_SEARCH_16_PARAMETERS_AUTO_CALIBRATION_msms	TRUE
RESULTS_SEARCH_16_PARAMETERS_AUTO_CALIBRATION_msmstolsdratio	4
RESULTS_SEARCH_16_PARAMETERS_AUTO_CALIBRATION_mstolsdratio	4
RESULTS_SEARCH_16_PARAMETERS_AUTO_CALIBRATION_squareroot	TRUE
RESULTS_SEARCH_16_PARAMETERS_AUTO_CALIBRATION_type	dalton
RESULTS_SEARCH_16_PARAMETERS_AUTO_CALIBRATION_MCP_d_s_s_f	0.0666667
RESULTS_SEARCH_16_PARAMETERS_AUTO_CALIBRATION_MCP_d_s_w_f	3
RESULTS_SEARCH_16_PARAMETERS_AUTO_CALIBRATION_MCP_m_f_r_mbc	200
RESULTS_SEARCH_16_PARAMETERS_AUTO_CALIBRATION_MCP_m_m_c	10
RESULTS_SEARCH_16_PARAMETERS_AUTO_CALIBRATION_MCP_m_m_f_s	0.25
RESULTS_SEARCH_16_PARAMETERS_AUTO_CALIBRATION_MCP_m_m_p_f	0.33
RESULTS_SEARCH_16_PARAMETERS_AUTO_CALIBRATION_MCP_m_m_p_rms_f	1
RESULTS_SEARCH_16_PARAMETERS_AUTO_CALIBRATION_MCP_m_p_t_f	1
RESULTS_SEARCH_16_PARAMETERS_AUTO_CALIBRATION_MCP_m_r_h_n_b	15
RESULTS_SEARCH_16_PARAMETERS_AUTO_CALIBRATION_MCP_m_z_n_s	99
RESULTS_SEARCH_16_PARAMETERS_AUTO_CALIBRATION_MCP_m_z_s_mn_f_r	0.0666667
RESULTS_SEARCH_16_PARAMETERS_AUTO_CALIBRATION_MCP_m_z_s_mx_f_r	0.1
RESULTS_SEARCH_16_PARAMETERS_MS_AUTO_CALIBRATION_OUT_avres	-8.09497e-09
RESULTS_SEARCH_16_PARAMETERS_MS_AUTO_CALIBRATION_OUT_c0	-5.05819e-05
RESULTS_SEARCH_16_PARAMETERS_MS_AUTO_CALIBRATION_OUT_c1minus1	3.03703e-05
RESULTS_SEARCH_16_PARAMETERS_MS_AUTO_CALIBRATION_OUT_c2	0
RESULTS_SEARCH_16_PARAMETERS_MS_AUTO_CALIBRATION_OUT_file	9
RESULTS_SEARCH_16_PARAMETERS_MS_AUTO_CALIBRATION_OUT_partnumber	16
RESULTS_SEARCH_16_PARAMETERS_MS_AUTO_CALIBRATION_OUT_polyorder	1900-01-01
RESULTS_SEARCH_16_PARAMETERS_MS_AUTO_CALIBRATION_OUT_sample	1
RESULTS_SEARCH_16_PARAMETERS_MS_AUTO_CALIBRATION_OUT_squareroot	TRUE
RESULTS_SEARCH_16_PARAMETERS_MSMS_AUTO_CALIBRATION_OUT_avres	-6.45114e-07
RESULTS_SEARCH_16_PARAMETERS_MSMS_AUTO_CALIBRATION_OUT_c0	8.67971e-05
RESULTS_SEARCH_16_PARAMETERS_MSMS_AUTO_CALIBRATION_OUT_c1minus1	1.77558e-05
RESULTS_SEARCH_16_PARAMETERS_MSMS_AUTO_CALIBRATION_OUT_c2	0
RESULTS_SEARCH_16_PARAMETERS_MSMS_AUTO_CALIBRATION_OUT_file	9
RESULTS_SEARCH_16_PARAMETERS_MSMS_AUTO_CALIBRATION_OUT_partnumber	16
RESULTS_SEARCH_16_PARAMETERS_MSMS_AUTO_CALIBRATION_OUT_polyorder	1
RESULTS_SEARCH_16_PARAMETERS_MSMS_AUTO_CALIBRATION_OUT_sample	1
RESULTS_SEARCH_16_PARAMETERS_MSMS_AUTO_CALIBRATION_OUT_squareroot	TRUE
RESULTS_SEARCH_16_PARAMETERS_MAX_PRECURSORS_FRAGLET	5
RESULTS_SEARCH_16_PARAMETERS_MAX_PRECURSORS_TAGLET	1
RESULTS_SEARCH_16_PARAMETERS_PRECURSORS_DR_FRAGLET	10
RESULTS_SEARCH_16_PARAMETERS_PRECURSORS_DR_TAGLET	3
RESULTS_SEARCH_16_PARAMETERS_DEFAULT_CHARGE_STATE_1_charge	2
RESULTS_SEARCH_16_PARAMETERS_DEFAULT_CHARGE_STATE_1_probability	1
RESULTS_SEARCH_16_PARAMETERS_DEFAULT_CHARGE_STATE_2_charge	3
RESULTS_SEARCH_16_PARAMETERS_DEFAULT_CHARGE_STATE_2_probability	1
RESULTS_SEARCH_16_PARAMETERS_DEFAULT_CHARGE_STATE_3_charge	4
RESULTS_SEARCH_16_PARAMETERS_DEFAULT_CHARGE_STATE_3_probability	1
RESULTS_SEARCH_16_PARAMETERS_VERSION	5.0.2.0, 5346
RESULTS_SEARCH_16_PARAMETERS_PARAGON_VERSION	5.0.2.0, 5174
RESULTS_SEARCH_16_PARAMETERS_APPLICATION	ProteinPilot(tm) Software
RESULTS_SEARCH_16_PARAMETERS_PROGROUP_alternativedispositionmaximumfoldprobabilitydrop	100
RESULTS_SEARCH_16_PARAMETERS_PROGROUP_alternativedispositionmaximumfoldscoredrop	2
RESULTS_SEARCH_16_PARAMETERS_PROGROUP_autodiscordantpeptidethreshold	0.3
RESULTS_SEARCH_16_PARAMETERS_PROGROUP_bayesconfidencecalclulation	TRUE
RESULTS_SEARCH_16_PARAMETERS_PROGROUP_calibrateconfidence	TRUE
RESULTS_SEARCH_16_PARAMETERS_PROGROUP_compresspeptides	FALSE
RESULTS_SEARCH_16_PARAMETERS_PROGROUP_confidencepercentthresholdforexcludingothersfromquant	15
RESULTS_SEARCH_16_PARAMETERS_PROGROUP_confidencepercentthresholdforincludingselfinquant	15
RESULTS_SEARCH_16_PARAMETERS_PROGROUP_donotstoremspeaklists	FALSE
RESULTS_SEARCH_16_PARAMETERS_PROGROUP_fasta	D:\AB SCIEX\ProteinPilot Data\SearchDatabases\OM_transcriptoma_consenso_proteins_95_renamed.fasta
RESULTS_SEARCH_16_PARAMETERS_PROGROUP_featuregroupminpepconf	0.66
RESULTS_SEARCH_16_PARAMETERS_PROGROUP_featuregroupminups	0.47
RESULTS_SEARCH_16_PARAMETERS_PROGROUP_focusingintersection	4
RESULTS_SEARCH_16_PARAMETERS_PROGROUP_focusingminimummatchconfidence	0.1
RESULTS_SEARCH_16_PARAMETERS_PROGROUP_focusingminunusedprotscore	0.1
RESULTS_SEARCH_16_PARAMETERS_PROGROUP_focusingsubsetcutoff	6
RESULTS_SEARCH_16_PARAMETERS_PROGROUP_intersection	1900-01-01 07:12:00
RESULTS_SEARCH_16_PARAMETERS_PROGROUP_minimummatchconfidencecutoff	0.001
RESULTS_SEARCH_16_PARAMETERS_PROGROUP_minunusedprotscore	0.0458
RESULTS_SEARCH_16_PARAMETERS_PROGROUP_subsetcutoff	2
RESULTS_SEARCH_16_PARAMETERS_PROGROUP_uniprotservicehttpssupported	TRUE
RESULTS_SEARCH_16_PARAMETERS_PROGROUP_unusedprotscorethresholdforexcludingothersfromquant	1.3
RESULTS_SEARCH_16_PARAMETERS_PEAKLIST_count	2715
RESULTS_SEARCH_16_PARAMETERS_PEAKLIST_filenumber	9
RESULTS_SEARCH_16_PARAMETERS_PEAKLIST_original_count	2715
RESULTS_SEARCH_16_PARAMETERS_PEAKLIST_originalfilename	D:\6600plus_Data\RP\wif5600\RP_133 OM1 rep.wiff
RESULTS_SEARCH_16_PARAMETERS_PEAKLIST_partnumber	16
RESULTS_SEARCH_16_PARAMETERS_QUANT_TYPE_background_correction	FALSE
RESULTS_SEARCH_16_PARAMETERS_QUANT_TYPE_bias_correction	TRUE
RESULTS_SEARCH_16_PARAMETERS_QUANT_TYPE_keep_extreme_peptides_over_fraction	0
RESULTS_SEARCH_16_PARAMETERS_QUANT_TYPE_low_confidence_check	TRUE
RESULTS_SEARCH_16_PARAMETERS_QUANT_TYPE_low_intensity_check	TRUE
RESULTS_SEARCH_16_PARAMETERS_QUANT_TYPE_median_statistic	TRUE
RESULTS_SEARCH_16_PARAMETERS_QUANT_TYPE_mod_check	TRUE
RESULTS_SEARCH_16_PARAMETERS_QUANT_TYPE_quant_threshold	-1
RESULTS_SEARCH_16_PARAMETERS_QUANT_TYPE_quant_threshold_sn	9
RESULTS_SEARCH_16_PARAMETERS_QUANT_TYPE_separate_searches	FALSE
RESULTS_SEARCH_16_PARAMETERS_QUANT_TYPE_shared_msms_check	TRUE
RESULTS_SEARCH_16_PARAMETERS_PARAGON_METHOD_SETTINGS_UI_SAMPLE_TYPE	Identification
RESULTS_SEARCH_16_PARAMETERS_PARAGON_METHOD_SETTINGS_UI_CYS_ALKYLATION	Iodoacetamide
RESULTS_SEARCH_16_PARAMETERS_PARAGON_METHOD_SETTINGS_UI_DIGESTION	Trypsin
RESULTS_SEARCH_16_PARAMETERS_PARAGON_METHOD_SETTINGS_UI_INSTRUMENT	QSTAR Elite ESI
RESULTS_SEARCH_16_PARAMETERS_PARAGON_METHOD_SETTINGS_UI_SEARCH_EFFORT	Rapid
RESULTS_SEARCH_16_PARAMETERS_PARAGON_METHOD_SETTINGS_UI_USER_NAME	MAKINON\Proteomica
RESULTS_SEARCH_16_PARAMETERS_PARAGON_METHOD_SETTINGS_UI_MACHINE_NAME	MAKINON
RESULTS_SEARCH_16_PARAMETERS_PARAGON_METHOD_SETTINGS_UI_SEARCH_ID	6.37296e+17
RESULTS_SEARCH_16_PARAMETERS_PARAGON_METHOD_SETTINGS_UI_START_TIME	2020-07-06 07:04:53
RESULTS_SEARCH_16_PARAMETERS_PARAGON_METHOD_SETTINGS_UI_MIN_UNUSED_PROTSCORE	0.0458
RESULTS_SEARCH_16_PARAMETERS_PARAGON_METHOD_SETTINGS_UI_PSPEP	TRUE
RESULTS_SEARCH_17_time_cpu	67609
RESULTS_SEARCH_17_time_duration	67675
RESULTS_SEARCH_17_version	5.0.2.5174
RESULTS_SEARCH_17_xml:id	SEARCH:1:637296158934996653_16
RESULTS_SEARCH_17_PARAMETERS_chemical_data_edited	TRUE
RESULTS_SEARCH_17_PARAMETERS_do_multiprecursor_search	TRUE
RESULTS_SEARCH_17_PARAMETERS_do_reverse_search	TRUE
RESULTS_SEARCH_17_PARAMETERS_max_quant_labels	35
RESULTS_SEARCH_17_PARAMETERS_maxresults	15
RESULTS_SEARCH_17_PARAMETERS_separate_searches	FALSE
RESULTS_SEARCH_17_PARAMETERS_MSTOLERANCE_type	dalton
RESULTS_SEARCH_17_PARAMETERS_MSTOLERANCE_value	0.2
RESULTS_SEARCH_17_PARAMETERS_MSMSTOLERANCE_type	dalton
RESULTS_SEARCH_17_PARAMETERS_MSMSTOLERANCE_value	0.2
RESULTS_SEARCH_17_PARAMETERS_MS_STANDARD_DEVIATION_type	dalton
RESULTS_SEARCH_17_PARAMETERS_MS_STANDARD_DEVIATION_value	0.0076
RESULTS_SEARCH_17_PARAMETERS_MSMS_STANDARD_DEVIATION_type	dalton
RESULTS_SEARCH_17_PARAMETERS_MSMS_STANDARD_DEVIATION_value	0.015
RESULTS_SEARCH_17_PARAMETERS_FASTA_filename	D:\AB SCIEX\ProteinPilot Data\SearchDatabases\OM_transcriptoma_consenso_proteins_95_renamed.fasta
RESULTS_SEARCH_17_PARAMETERS_AUTO_CALIBRATION_ms	TRUE
RESULTS_SEARCH_17_PARAMETERS_AUTO_CALIBRATION_msexport	FALSE
RESULTS_SEARCH_17_PARAMETERS_AUTO_CALIBRATION_msms	TRUE
RESULTS_SEARCH_17_PARAMETERS_AUTO_CALIBRATION_msmstolsdratio	4
RESULTS_SEARCH_17_PARAMETERS_AUTO_CALIBRATION_mstolsdratio	4
RESULTS_SEARCH_17_PARAMETERS_AUTO_CALIBRATION_squareroot	TRUE
RESULTS_SEARCH_17_PARAMETERS_AUTO_CALIBRATION_type	dalton
RESULTS_SEARCH_17_PARAMETERS_AUTO_CALIBRATION_MCP_d_s_s_f	0.0666667
RESULTS_SEARCH_17_PARAMETERS_AUTO_CALIBRATION_MCP_d_s_w_f	3
RESULTS_SEARCH_17_PARAMETERS_AUTO_CALIBRATION_MCP_m_f_r_mbc	200
RESULTS_SEARCH_17_PARAMETERS_AUTO_CALIBRATION_MCP_m_m_c	10
RESULTS_SEARCH_17_PARAMETERS_AUTO_CALIBRATION_MCP_m_m_f_s	0.25
RESULTS_SEARCH_17_PARAMETERS_AUTO_CALIBRATION_MCP_m_m_p_f	0.33
RESULTS_SEARCH_17_PARAMETERS_AUTO_CALIBRATION_MCP_m_m_p_rms_f	1
RESULTS_SEARCH_17_PARAMETERS_AUTO_CALIBRATION_MCP_m_p_t_f	1
RESULTS_SEARCH_17_PARAMETERS_AUTO_CALIBRATION_MCP_m_r_h_n_b	15
RESULTS_SEARCH_17_PARAMETERS_AUTO_CALIBRATION_MCP_m_z_n_s	99
RESULTS_SEARCH_17_PARAMETERS_AUTO_CALIBRATION_MCP_m_z_s_mn_f_r	0.0666667
RESULTS_SEARCH_17_PARAMETERS_AUTO_CALIBRATION_MCP_m_z_s_mx_f_r	0.1
RESULTS_SEARCH_17_PARAMETERS_MS_AUTO_CALIBRATION_OUT_avres	-6.66293e-09
RESULTS_SEARCH_17_PARAMETERS_MS_AUTO_CALIBRATION_OUT_c0	0.000100358
RESULTS_SEARCH_17_PARAMETERS_MS_AUTO_CALIBRATION_OUT_c1minus1	2.51456e-05
RESULTS_SEARCH_17_PARAMETERS_MS_AUTO_CALIBRATION_OUT_c2	0
RESULTS_SEARCH_17_PARAMETERS_MS_AUTO_CALIBRATION_OUT_file	9
RESULTS_SEARCH_17_PARAMETERS_MS_AUTO_CALIBRATION_OUT_partnumber	1900-01-17
RESULTS_SEARCH_17_PARAMETERS_MS_AUTO_CALIBRATION_OUT_polyorder	1
RESULTS_SEARCH_17_PARAMETERS_MS_AUTO_CALIBRATION_OUT_sample	1
RESULTS_SEARCH_17_PARAMETERS_MS_AUTO_CALIBRATION_OUT_squareroot	TRUE
RESULTS_SEARCH_17_PARAMETERS_MSMS_AUTO_CALIBRATION_OUT_avres	-8.20002e-07
RESULTS_SEARCH_17_PARAMETERS_MSMS_AUTO_CALIBRATION_OUT_c0	4.41252e-05
RESULTS_SEARCH_17_PARAMETERS_MSMS_AUTO_CALIBRATION_OUT_c1minus1	1.98504e-05
RESULTS_SEARCH_17_PARAMETERS_MSMS_AUTO_CALIBRATION_OUT_c2	0
RESULTS_SEARCH_17_PARAMETERS_MSMS_AUTO_CALIBRATION_OUT_file	9
RESULTS_SEARCH_17_PARAMETERS_MSMS_AUTO_CALIBRATION_OUT_partnumber	17
RESULTS_SEARCH_17_PARAMETERS_MSMS_AUTO_CALIBRATION_OUT_polyorder	1
RESULTS_SEARCH_17_PARAMETERS_MSMS_AUTO_CALIBRATION_OUT_sample	1
RESULTS_SEARCH_17_PARAMETERS_MSMS_AUTO_CALIBRATION_OUT_squareroot	TRUE
RESULTS_SEARCH_17_PARAMETERS_MAX_PRECURSORS_FRAGLET	5
RESULTS_SEARCH_17_PARAMETERS_MAX_PRECURSORS_TAGLET	1
RESULTS_SEARCH_17_PARAMETERS_PRECURSORS_DR_FRAGLET	10
RESULTS_SEARCH_17_PARAMETERS_PRECURSORS_DR_TAGLET	3
RESULTS_SEARCH_17_PARAMETERS_DEFAULT_CHARGE_STATE_1_charge	2
RESULTS_SEARCH_17_PARAMETERS_DEFAULT_CHARGE_STATE_1_probability	1
RESULTS_SEARCH_17_PARAMETERS_DEFAULT_CHARGE_STATE_2_charge	3
RESULTS_SEARCH_17_PARAMETERS_DEFAULT_CHARGE_STATE_2_probability	1
RESULTS_SEARCH_17_PARAMETERS_DEFAULT_CHARGE_STATE_3_charge	4
RESULTS_SEARCH_17_PARAMETERS_DEFAULT_CHARGE_STATE_3_probability	1
RESULTS_SEARCH_17_PARAMETERS_VERSION	5.0.2.0, 5346
RESULTS_SEARCH_17_PARAMETERS_PARAGON_VERSION	5.0.2.0, 5174
RESULTS_SEARCH_17_PARAMETERS_APPLICATION	ProteinPilot(tm) Software
RESULTS_SEARCH_17_PARAMETERS_PROGROUP_alternativedispositionmaximumfoldprobabilitydrop	100
RESULTS_SEARCH_17_PARAMETERS_PROGROUP_alternativedispositionmaximumfoldscoredrop	2
RESULTS_SEARCH_17_PARAMETERS_PROGROUP_autodiscordantpeptidethreshold	0.3
RESULTS_SEARCH_17_PARAMETERS_PROGROUP_bayesconfidencecalclulation	TRUE
RESULTS_SEARCH_17_PARAMETERS_PROGROUP_calibrateconfidence	TRUE
RESULTS_SEARCH_17_PARAMETERS_PROGROUP_compresspeptides	FALSE
RESULTS_SEARCH_17_PARAMETERS_PROGROUP_confidencepercentthresholdforexcludingothersfromquant	1900-01-15
RESULTS_SEARCH_17_PARAMETERS_PROGROUP_confidencepercentthresholdforincludingselfinquant	15
RESULTS_SEARCH_17_PARAMETERS_PROGROUP_donotstoremspeaklists	FALSE
RESULTS_SEARCH_17_PARAMETERS_PROGROUP_fasta	D:\AB SCIEX\ProteinPilot Data\SearchDatabases\OM_transcriptoma_consenso_proteins_95_renamed.fasta
RESULTS_SEARCH_17_PARAMETERS_PROGROUP_featuregroupminpepconf	0.66
RESULTS_SEARCH_17_PARAMETERS_PROGROUP_featuregroupminups	0.47
RESULTS_SEARCH_17_PARAMETERS_PROGROUP_focusingintersection	4
RESULTS_SEARCH_17_PARAMETERS_PROGROUP_focusingminimummatchconfidence	0.1
RESULTS_SEARCH_17_PARAMETERS_PROGROUP_focusingminunusedprotscore	0.1
RESULTS_SEARCH_17_PARAMETERS_PROGROUP_focusingsubsetcutoff	6
RESULTS_SEARCH_17_PARAMETERS_PROGROUP_intersection	1.3
RESULTS_SEARCH_17_PARAMETERS_PROGROUP_minimummatchconfidencecutoff	0.001
RESULTS_SEARCH_17_PARAMETERS_PROGROUP_minunusedprotscore	0.0458
RESULTS_SEARCH_17_PARAMETERS_PROGROUP_subsetcutoff	2
RESULTS_SEARCH_17_PARAMETERS_PROGROUP_uniprotservicehttpssupported	TRUE
RESULTS_SEARCH_17_PARAMETERS_PROGROUP_unusedprotscorethresholdforexcludingothersfromquant	1.3
RESULTS_SEARCH_17_PARAMETERS_PEAKLIST_count	2713
RESULTS_SEARCH_17_PARAMETERS_PEAKLIST_filenumber	9
RESULTS_SEARCH_17_PARAMETERS_PEAKLIST_original_count	2713
RESULTS_SEARCH_17_PARAMETERS_PEAKLIST_originalfilename	D:\6600plus_Data\RP\wif5600\RP_133 OM1 rep.wiff
RESULTS_SEARCH_17_PARAMETERS_PEAKLIST_partnumber	17
RESULTS_SEARCH_17_PARAMETERS_QUANT_TYPE_background_correction	FALSE
RESULTS_SEARCH_17_PARAMETERS_QUANT_TYPE_bias_correction	TRUE
RESULTS_SEARCH_17_PARAMETERS_QUANT_TYPE_keep_extreme_peptides_over_fraction	0
RESULTS_SEARCH_17_PARAMETERS_QUANT_TYPE_low_confidence_check	TRUE
RESULTS_SEARCH_17_PARAMETERS_QUANT_TYPE_low_intensity_check	TRUE
RESULTS_SEARCH_17_PARAMETERS_QUANT_TYPE_median_statistic	TRUE
RESULTS_SEARCH_17_PARAMETERS_QUANT_TYPE_mod_check	TRUE
RESULTS_SEARCH_17_PARAMETERS_QUANT_TYPE_quant_threshold	-1
RESULTS_SEARCH_17_PARAMETERS_QUANT_TYPE_quant_threshold_sn	9
RESULTS_SEARCH_17_PARAMETERS_QUANT_TYPE_separate_searches	FALSE
RESULTS_SEARCH_17_PARAMETERS_QUANT_TYPE_shared_msms_check	TRUE
RESULTS_SEARCH_17_PARAMETERS_PARAGON_METHOD_SETTINGS_UI_SAMPLE_TYPE	Identification
RESULTS_SEARCH_17_PARAMETERS_PARAGON_METHOD_SETTINGS_UI_CYS_ALKYLATION	Iodoacetamide
RESULTS_SEARCH_17_PARAMETERS_PARAGON_METHOD_SETTINGS_UI_DIGESTION	Trypsin
RESULTS_SEARCH_17_PARAMETERS_PARAGON_METHOD_SETTINGS_UI_INSTRUMENT	QSTAR Elite ESI
RESULTS_SEARCH_17_PARAMETERS_PARAGON_METHOD_SETTINGS_UI_SEARCH_EFFORT	Rapid
RESULTS_SEARCH_17_PARAMETERS_PARAGON_METHOD_SETTINGS_UI_USER_NAME	MAKINON\Proteomica
RESULTS_SEARCH_17_PARAMETERS_PARAGON_METHOD_SETTINGS_UI_MACHINE_NAME	MAKINON
RESULTS_SEARCH_17_PARAMETERS_PARAGON_METHOD_SETTINGS_UI_SEARCH_ID	6.37296e+17
RESULTS_SEARCH_17_PARAMETERS_PARAGON_METHOD_SETTINGS_UI_START_TIME	2020-07-06 07:04:53
RESULTS_SEARCH_17_PARAMETERS_PARAGON_METHOD_SETTINGS_UI_MIN_UNUSED_PROTSCORE	0.0458
RESULTS_SEARCH_17_PARAMETERS_PARAGON_METHOD_SETTINGS_UI_PSPEP	TRUE
RESULTS_SEARCH_18_time_cpu	57562
RESULTS_SEARCH_18_time_duration	57616
RESULTS_SEARCH_18_version	5.0.2.5174
RESULTS_SEARCH_18_xml:id	SEARCH:1:637296158934996653_17
RESULTS_SEARCH_18_PARAMETERS_chemical_data_edited	TRUE
RESULTS_SEARCH_18_PARAMETERS_do_multiprecursor_search	TRUE
RESULTS_SEARCH_18_PARAMETERS_do_reverse_search	TRUE
RESULTS_SEARCH_18_PARAMETERS_max_quant_labels	35
RESULTS_SEARCH_18_PARAMETERS_maxresults	15
RESULTS_SEARCH_18_PARAMETERS_separate_searches	FALSE
RESULTS_SEARCH_18_PARAMETERS_MSTOLERANCE_type	dalton
RESULTS_SEARCH_18_PARAMETERS_MSTOLERANCE_value	0.2
RESULTS_SEARCH_18_PARAMETERS_MSMSTOLERANCE_type	dalton
RESULTS_SEARCH_18_PARAMETERS_MSMSTOLERANCE_value	0.2
RESULTS_SEARCH_18_PARAMETERS_MS_STANDARD_DEVIATION_type	dalton
RESULTS_SEARCH_18_PARAMETERS_MS_STANDARD_DEVIATION_value	0.0076
[truncated: 676 more rows]

## Sheet: Metadata Calculations
	Subsearch	Search string	present		File index down	Part number	Spectra - 'original'	Spectra 'count' - non-empty?	max original Spectra for part	Max non-empty spectra for part	File Index for first only
	1	RESULTS_SEARCH_1_PARAMETERS_PEAKLIST_rawdatafilename		D:\6600plus_Data\RP\RP_190731-controlOM1.wiff	1	1	1821	1819	1821	1819	1
	2	RESULTS_SEARCH_2_PARAMETERS_PEAKLIST_rawdatafilename		D:\6600plus_Data\RP\RP_190731-controlOM2.wiff	2	2	1895	1890	1895	1890	2
	3	RESULTS_SEARCH_3_PARAMETERS_PEAKLIST_rawdatafilename		D:\6600plus_Data\RP\RP_190731-controlOM3.wiff	3	3	1812	1807	1812	1807	3
1 if Rapid, 2 if Thor	4	RESULTS_SEARCH_4_PARAMETERS_PEAKLIST_rawdatafilename		D:\6600plus_Data\RP\RP_190731-LibOM.1.wiff	4	4	857	845	857	845	4
1	5	RESULTS_SEARCH_5_PARAMETERS_PEAKLIST_rawdatafilename		D:\6600plus_Data\RP\RP_190731-LibOM.2.wiff	5	5	910	908	910	908	5
	6	RESULTS_SEARCH_6_PARAMETERS_PEAKLIST_rawdatafilename		D:\6600plus_Data\RP\RP_190731-LibOM.3.wiff	6	6	1405	1401	1405	1401	6
# Segments	7	RESULTS_SEARCH_7_PARAMETERS_PEAKLIST_rawdatafilename		D:\6600plus_Data\RP\RP_200701_libOM machos.wiff	7	7	3662	3662	3662	3662	7
23	8	RESULTS_SEARCH_8_PARAMETERS_PEAKLIST_rawdatafilename		D:\6600plus_Data\RP\RP_200701_libOM machos.wiff	7	8	3577	3577	3577	3577
(max is 1000 segments)	9	RESULTS_SEARCH_9_PARAMETERS_PEAKLIST_rawdatafilename		D:\6600plus_Data\RP\RP_200701_libOM machos.wiff	7	9	3601	3601	3601	3601
	10	RESULTS_SEARCH_10_PARAMETERS_PEAKLIST_rawdatafilename		D:\6600plus_Data\RP\RP_200701_libOM machos.wiff	7	10	3612	3612	3612	3612
	11	RESULTS_SEARCH_11_PARAMETERS_PEAKLIST_rawdatafilename		D:\6600plus_Data\RP\RP_200701_libOM machos.wiff	7	11	3640	3640	3640	3640
	12	RESULTS_SEARCH_12_PARAMETERS_PEAKLIST_rawdatafilename		D:\6600plus_Data\RP\RP_200701_libOM machos.wiff	7	12	3622	3622	3622	3622
	13	RESULTS_SEARCH_13_PARAMETERS_PEAKLIST_rawdatafilename		D:\6600plus_Data\RP\RP_200701_libOM machos.wiff	7	13	3627	3627	3627	3627
	14	RESULTS_SEARCH_14_PARAMETERS_PEAKLIST_rawdatafilename		D:\6600plus_Data\RP\RP_200701_libOM machos.wiff	7	14	3560	3560	3560	3560
	15	RESULTS_SEARCH_15_PARAMETERS_PEAKLIST_rawdatafilename		D:\6600plus_Data\RP\wif5600\RP_133 OM1 poros.wiff	8	15	1220	1220	1220	1220	8
	16	RESULTS_SEARCH_16_PARAMETERS_PEAKLIST_rawdatafilename		D:\6600plus_Data\RP\wif5600\RP_133 OM1 rep.wiff	9	16	2715	2715	2715	2715	9
	17	RESULTS_SEARCH_17_PARAMETERS_PEAKLIST_rawdatafilename		D:\6600plus_Data\RP\wif5600\RP_133 OM1 rep.wiff	9	17	2713	2713	2713	2713
	18	RESULTS_SEARCH_18_PARAMETERS_PEAKLIST_rawdatafilename		D:\6600plus_Data\RP\wif5600\RP_133 OM1.wiff	10	18	2698	2698	2698	2698	10
	19	RESULTS_SEARCH_19_PARAMETERS_PEAKLIST_rawdatafilename		D:\6600plus_Data\RP\wif5600\RP_133 OM1.wiff	10	19	2694	2694	2694	2694
	20	RESULTS_SEARCH_20_PARAMETERS_PEAKLIST_rawdatafilename		D:\6600plus_Data\RP\wif5600\RP_133 OM2 poros.wiff	11	20	3066	3066	3066	3066	11
	21	RESULTS_SEARCH_21_PARAMETERS_PEAKLIST_rawdatafilename		D:\6600plus_Data\RP\wif5600\RP_133 OM2 rep.wiff	12	21	2740	2740	2740	2740	12
	22	RESULTS_SEARCH_22_PARAMETERS_PEAKLIST_rawdatafilename		D:\6600plus_Data\RP\wif5600\RP_133 OM2 rep.wiff	12	22	2738	2738	2738	2738
	23	RESULTS_SEARCH_23_PARAMETERS_PEAKLIST_rawdatafilename		D:\6600plus_Data\RP\wif5600\RP_133 OM2.wiff	13	23	1007	1007	1007	1007	13

## Sheet: Curated Metadata
Group file metadata term	Metadata Description (of raw extracted item)	Use Partial Match	Term in Stream	Derived (Calculated)	Value	Validation check/comments	Conversion type, if done	Conversion factor		Metadata Category	Metadata Description of Final Metadata Item (converted manually, if applicable)	Value
	Group filename			1						Attributes - General	Group filename	Additional file 2 Dataset S1R2.group
RESULTS_SEARCH_1_PARAMETERS_PARAGON_METHOD_SETTINGS_UI_START_TIME	Start date		1		2020-07-06 07:04:53					Attributes - General	Start date	2020-07-06 07:04:53
RESULTS_SEARCH_STAT_search_begin_time_clock	Start time		1		2020-07-06 07:04:53					Attributes - General	Start time	2020-07-06 07:04:53
RESULTS_SEARCH_1_PARAMETERS_PARAGON_METHOD_SETTINGS_UI_USER_NAME	User name		1		MAKINON\Proteomica					Attributes - General	User name	MAKINON\Proteomica
RESULTS_SEARCH_1_xml:id	Internal search identifier number		1	1						Attributes - General	Internal search identifier number
PARAMETERS_PEAKLIST_original_count				1						Attributes - Input data	Number of spectra in search	59192
PARAMETERS_PEAKLIST_count				1						Attributes - Input data	Number of non-empty spectra in search	59162
PARAMETERS_PEAKLIST_filenumber	Number of input files	1	1	1	13					Attributes - Input data	Number of input files	13
RESULTS_SEARCH_1_PARAMETERS_PARAGON_METHOD_SETTINGS_UI_SAMPLE_TYPE	Sample Type		1		Identification					Parameters - User settings	Sample Type	Identification
RESULTS_SEARCH_1_PARAMETERS_PARAGON_METHOD_SETTINGS_UI_CYS_ALKYLATION	Cysteine Alkylation		1		Iodoacetamide					Parameters - User settings	Cysteine Alkylation	Iodoacetamide
RESULTS_SEARCH_1_PARAMETERS_PARAGON_METHOD_SETTINGS_UI_DIGESTION	Digestion		1		Trypsin					Parameters - User settings	Digestion	Trypsin
RESULTS_SEARCH_1_PARAMETERS_PARAGON_METHOD_SETTINGS_UI_SPECIAL_FACTOR	Special Factors									Parameters - User settings	Special Factors
RESULTS_SEARCH_1_PARAMETERS_PARAGON_METHOD_SETTINGS_UI_INSTRUMENT	Instrument		1		TripleTOF 6600					Parameters - User settings	Instrument	TripleTOF 6600
RESULTS_SEARCH_1_PARAMETERS_PARAGON_METHOD_SETTINGS_UI_SPECIES	Species									Parameters - User settings	Species
RESULTS_SEARCH_1_PARAMETERS_PARAGON_METHOD_SETTINGS_UI_SEARCH_EFFORT	Search Effort		1		Rapid					Parameters - User settings	Search Effort	Rapid
RESULTS_SEARCH_1_PARAMETERS_PARAGON_METHOD_SETTINGS_UI_ID_FOCUS	ID Focus									Parameters - User settings	ID Focus
RESULTS_SEARCH_1_PARAMETERS_PARAGON_METHOD_SETTINGS_UI_MIN_UNUSED_PROTSCORE	Minimum Unused ProtScore		1		0.0458					Parameters - User settings	Minimum Unused ProtScore	0.0458
RESULTS_SEARCH_1_PARAMETERS_PARAGON_METHOD_SETTINGS_UI_PSPEP	FDR Analysis		1		TRUE		Logical to English			Parameters - User settings	FDR Analysis	Yes
	Quantitation						Logical to English			Parameters - User settings	Quantitation
RESULTS_SEARCH_1_PARAMETERS_QUANT_TYPE_background_correction	Background Correction		1		FALSE		Logical to English			Parameters - User settings	Background Correction	No
RESULTS_SEARCH_1_PARAMETERS_QUANT_TYPE_bias_correction	Bias Correction		1		TRUE		Logical to English			Parameters - User settings	Bias Correction	Yes
	Channel to use as denominator in ratios									Parameters - User settings	Channel to use as denominator in ratios
RESULTS_SEARCH_1_PARAMETERS_chemical_data_edited	Modified Data Dictionary or Parameter Translation		1		TRUE		Logical to English			Parameters - User settings	Modified Data Dictionary or Parameter Translation	Yes
RESULTS_SEARCH_1_PARAMETERS_FASTA_filename	Database filename		1		D:\AB SCIEX\ProteinPilot Data\SearchDatabases\OM_transcriptoma_consenso_proteins_95_renamed.fasta					Attributes - Search database	Database filename	D:\AB SCIEX\ProteinPilot Data\SearchDatabases\OM_transcriptoma_consenso_proteins_95_renamed.fasta
				1						Attributes - Search database	Number of Proteins in Database	80314
RESULTS_SEARCH_STAT_num_proteins	Number of proteins searched		1		160628					Attributes - Search database	Number of proteins searched	160628
				1						Attributes - Search database	Number of Residues in Database	0
RESULTS_SEARCH_STAT_num_residues	Number of residues searched		1		0					Attributes - Search database	Number of residues searched	0
RESULTS_SEARCH_STAT_computer_memory	RAM (MB)		1		129689					Attributes - Hardware	RAM (MB)	129689
RESULTS_SEARCH_STAT_computer_name	Computer name		1		MAKINON					Attributes - Hardware	Computer name	MAKINON
RESULTS_SEARCH_STAT_number_cores	Number of cores in computer		1		16					Attributes - Hardware	Number of cores in computer	16
RESULTS_SEARCH_STAT_number_processors	Number of threads (double cores if hyperthreading on)		1		32					Attributes - Hardware	Number of threads (double cores if hyperthreading on)	32
RESULTS_SEARCH_STAT_number_licensed_tasks	Number of cores licensed to use		1		32					Attributes - Software environment	Number of cores licensed to use	32
RESULTS_SEARCH_STAT_os	Operating system		1		Windows 10 Enterprise 2016 LTSB (6.2.9200)					Attributes - Software environment	Operating system	Windows 10 Enterprise 2016 LTSB (6.2.9200)
RESULTS_SEARCH_1_PARAMETERS_VERSION	ProteinPilot Software Version		1		5.0.2.0, 5346					Attributes - Software environment	ProteinPilot Software Version	5.0.2.0, 5346
RESULTS_SEARCH_1_PARAMETERS_PARAGON_VERSION	Paragon Algorithm Version		1		5.0.2.0, 5174					Attributes - Software environment	Paragon Algorithm Version	5.0.2.0, 5174
RESULTS_SEARCH_1_PARAMETERS_APPLICATION	Application name		1		ProteinPilot(tm) Software					Attributes - Software environment	Application name	ProteinPilot(tm) Software
RESULTS_GROUPRESULTSUMMARY_1_confidence	Confidence of first row in summary statistics ID statistics		1		0.99		Fraction to %	100		Statistics - Protein Summary Table	Percent Confidence of first row in Summary Statistics ID Statistics	99
RESULTS_GROUPRESULTSUMMARY_1_distinctpeptides	Distinct peptides associated with 99% confidence proteins		1		2100					Statistics - Protein Summary Table	Distinct peptides associated with 99% confidence proteins	2100
RESULTS_GROUPRESULTSUMMARY_1_proteinsbeforegroupping	Proteins before grouping (99% confidence)		1		1060					Statistics - Protein Summary Table	Proteins before grouping (99% confidence)	1060
RESULTS_GROUPRESULTSUMMARY_1_proteinsidentified	Proteins detected (99% confidence)		1		213					Statistics - Protein Summary Table	Proteins detected (99% confidence)	213
RESULTS_GROUPRESULTSUMMARY_1_spectraidentified	Spectra associated with 99% confidence proteins		1		7618					Statistics - Protein Summary Table	Spectra associated with 99% confidence proteins	7618
RESULTS_GROUPRESULTSUMMARY_2_confidence	Confidence of second row in Summary Statistics ID statistics		1		0.95		Fraction to %	100		Statistics - Protein Summary Table	Percent Confidence of first row in Summary Statistics ID Statistics	95
RESULTS_GROUPRESULTSUMMARY_2_distinctpeptides	Distinct peptides associated with 95% confidence proteins		1		2185					Statistics - Protein Summary Table	Distinct peptides associated with 95% confidence proteins	2185
RESULTS_GROUPRESULTSUMMARY_2_proteinsbeforegroupping	Proteins before grouping (95% confidence)		1		1327					Statistics - Protein Summary Table	Proteins before grouping (95% confidence)	1327
RESULTS_GROUPRESULTSUMMARY_2_proteinsidentified	Proteins detected (95% confidence)		1		278					Statistics - Protein Summary Table	Proteins detected (95% confidence)	278
RESULTS_GROUPRESULTSUMMARY_2_spectraidentified	Spectra associated with 95% confidence proteins		1		7966					Statistics - Protein Summary Table	Spectra associated with 95% confidence proteins	7966
RESULTS_GROUPRESULTSUMMARY_3_confidence	Confidence of third row in summary statistics ID statistics		1		0.66		Fraction to %	100		Statistics - Protein Summary Table	Percent Confidence of first row in Summary Statistics ID Statistics	66
RESULTS_GROUPRESULTSUMMARY_3_distinctpeptides	Distinct peptides associated with 66% confidence proteins		1		2245					Statistics - Protein Summary Table	Distinct peptides associated with 66% confidence proteins	2245
RESULTS_GROUPRESULTSUMMARY_3_proteinsbeforegroupping	Proteins before grouping (66% confidence)		1		1469					Statistics - Protein Summary Table	Proteins before grouping (66% confidence)	1469
RESULTS_GROUPRESULTSUMMARY_3_proteinsidentified	Proteins detected (66% confidence)		1		319					Statistics - Protein Summary Table	Proteins detected (66% confidence)	319
RESULTS_GROUPRESULTSUMMARY_3_spectraidentified	Spectra associated with 66% confidence proteins		1		8081					Statistics - Protein Summary Table	Spectra associated with 66% confidence proteins	8081
RESULTS_GROUPRESULTSUMMARY_4_confidence	Confidence of fourth row in Summary Statistics ID statistics		1		0.100088		Fraction to %	100		Statistics - Protein Summary Table	Percent Confidence of first row in Summary Statistics ID Statistics	10.0088
RESULTS_GROUPRESULTSUMMARY_4_distinctpeptides	Distinct peptides associated with 10% confidence proteins		1		2337					Statistics - Protein Summary Table	Distinct peptides associated with 10% confidence proteins	2337
RESULTS_GROUPRESULTSUMMARY_4_proteinsbeforegroupping	Proteins before grouping (10% confidence)		1		1758					Statistics - Protein Summary Table	Proteins before grouping (10% confidence)	1758
RESULTS_GROUPRESULTSUMMARY_4_proteinsidentified	Proteins detected (10% confidence)		1		388					Statistics - Protein Summary Table	Proteins detected (10% confidence)	388
RESULTS_GROUPRESULTSUMMARY_4_spectraidentified	Spectra associated with 10% confidence proteins		1		8254					Statistics - Protein Summary Table	Spectra associated with 10% confidence proteins	8254
PARAMETERS_PEAKLIST_partnumber	Number of segments the input data are broken into	1	1	1	23					Parameters - Search Dimension Factors	Number of segments the input data are broken into	23
				1						Parameters - Search Dimension Factors	Number of searches per segment (2 for Thorough, 1 for Rapid)	1
				1						Parameters - Search Dimension Factors	Number of apparent sub-searches in group file	23
RESULTS_SEARCH_1_PARAMETERS_do_reverse_search	Do reversed search		1		TRUE					Parameters - Search Dimension Factors	Do reversed search	TRUE
RESULTS_SEARCH_1_PARAMETERS_QUANT_TYPE_separate_searches	Do separate searches for each plex in MS1 quantitation		1		FALSE					Parameters - Search Dimension Factors	Do separate searches for each plex in MS1 quantitation	FALSE
RESULTS_SEARCH_1_PARAMETERS_maxresults	Maximum number of hypotheses to keep per spectrum		1		15					Parameters - Search Dimension Factors	Maximum number of hypotheses to keep per spectrum	15
RESULTS_SEARCH_1_PARAMETERS_MSTOLERANCE_type	MS1 initial mass error tolerance type		1		dalton					Parameters - Identification - Mass accuracy	MS1 initial mass error tolerance type	dalton
RESULTS_SEARCH_1_PARAMETERS_MSTOLERANCE_value	MS1 initial mass error tolerance value		1		0.05					Parameters - Identification - Mass accuracy	MS1 initial mass error tolerance value	0.05
RESULTS_SEARCH_1_PARAMETERS_MSMSTOLERANCE_type	MS2 initial mass error tolerance type		1		dalton					Parameters - Identification - Mass accuracy	MS2 initial mass error tolerance type	dalton
RESULTS_SEARCH_1_PARAMETERS_MSMSTOLERANCE_value	MS2 initial mass error tolerance value		1		0.1					Parameters - Identification - Mass accuracy	MS2 initial mass error tolerance value	0.1
RESULTS_SEARCH_1_PARAMETERS_MS_STANDARD_DEVIATION_type	MS1 final mass error standard deviation type		1		dalton					Parameters - Identification - Mass accuracy	MS1 final mass error standard deviation type	dalton
RESULTS_SEARCH_1_PARAMETERS_MS_STANDARD_DEVIATION_value	MS1 final mass error standard deviation value		1		0.0011					Parameters - Identification - Mass accuracy	MS1 final mass error standard deviation value	0.0011
RESULTS_SEARCH_1_PARAMETERS_MSMS_STANDARD_DEVIATION_type	MS2 final mass error standard deviation type		1		dalton					Parameters - Identification - Mass accuracy	MS2 final mass error standard deviation type	dalton
RESULTS_SEARCH_1_PARAMETERS_MSMS_STANDARD_DEVIATION_value	MS2 final mass error standard deviation value		1		0.01					Parameters - Identification - Mass accuracy	MS2 final mass error standard deviation value	0.01
RESULTS_SEARCH_1_PARAMETERS_do_multiprecursor_search	Use multi-precursor search function		1		TRUE					Parameters - Identification - Multi-precursor search	Use multi-precursor search function	TRUE
RESULTS_SEARCH_1_PARAMETERS_MAX_PRECURSORS_FRAGLET	Maximum number of different precursor masses to try to match to in the Fraglet stage when doing multi-precursor search		1		5					Parameters - Identification - Multi-precursor search	Maximum number of different precursor masses to try to match to in the Fraglet stage when doing multi-precursor search	5
RESULTS_SEARCH_1_PARAMETERS_PRECURSORS_DR_FRAGLET	Maximum dynamic range gap of secondary precursors vs primary precursor in the Fraglet stage when doing multi-precursor search		1		10					Parameters - Identification - Multi-precursor search	Maximum dynamic range gap of secondary precursors vs primary precursor in the Fraglet stage when doing multi-precursor search	10
RESULTS_SEARCH_1_PARAMETERS_MAX_PRECURSORS_TAGLET	Maximum number of different precursor masses to try to match to in the Taglet stage when doing multi-precursor search		1		1					Parameters - Identification - Multi-precursor search	Maximum number of different precursor masses to try to match to in the Taglet stage when doing multi-precursor search	1
RESULTS_SEARCH_1_PARAMETERS_PRECURSORS_DR_TAGLET	Maximum dynamic range gap of secondary precursors vs primary precursor in the Taglet stage when doing multi-precursor search		1		3					Parameters - Identification - Multi-precursor search	Maximum dynamic range gap of secondary precursors vs primary precursor in the Taglet stage when doing multi-precursor search	3
RESULTS_SEARCH_1_PARAMETERS_DEFAULT_CHARGE_STATE_1_charge	First charge state to consider when precursor z is not determined		1		2					Parameters - Identification - Charge ambiguity	First charge state to consider when precursor z is not determined	2
RESULTS_SEARCH_1_PARAMETERS_DEFAULT_CHARGE_STATE_1_probability	Probability of first charge state to consider when precursor z is not determined		1		1					Parameters - Identification - Charge ambiguity	Probability of first charge state to consider when precursor z is not determined	1
RESULTS_SEARCH_1_PARAMETERS_DEFAULT_CHARGE_STATE_2_charge	Second charge state to consider when precursor z is not determined		1		3					Parameters - Identification - Charge ambiguity	Second charge state to consider when precursor z is not determined	3
RESULTS_SEARCH_1_PARAMETERS_DEFAULT_CHARGE_STATE_2_probability	Probability of second charge state to consider when precursor z is not determined		1		1					Parameters - Identification - Charge ambiguity	Probability of second charge state to consider when precursor z is not determined	1
RESULTS_SEARCH_1_PARAMETERS_DEFAULT_CHARGE_STATE_3_charge	Third charge state to consider when precursor z is not determined		1		4					Parameters - Identification - Charge ambiguity	Third charge state to consider when precursor z is not determined	4
RESULTS_SEARCH_1_PARAMETERS_DEFAULT_CHARGE_STATE_3_probability	Probability of third charge state to consider when precursor z is not determined		1		1					Parameters - Identification - Charge ambiguity	Probability of third charge state to consider when precursor z is not determined	1
RESULTS_SEARCH_1_PARAMETERS_DEFAULT_CHARGE_STATE_4_charge	Fourth charge state to consider when precursor z is not determined									Parameters - Identification - Charge ambiguity	Fourth charge state to consider when precursor z is not determined
RESULTS_SEARCH_1_PARAMETERS_DEFAULT_CHARGE_STATE_4_probability	Probability of fourth charge state to consider when precursor z is not determined									Parameters - Identification - Charge ambiguity	Probability of fourth charge state to consider when precursor z is not determined
RESULTS_SEARCH_1_PARAMETERS_PROGROUP_bayesconfidencecalclulation	Use Bayesian protein confidence calculation		1		TRUE					Parameters - Protein Grouping	Use Bayesian protein confidence calculation	TRUE
RESULTS_SEARCH_1_PARAMETERS_PROGROUP_calibrateconfidence	Use peptide FDR analysis to recalibrate peptide confidences		1		TRUE					Parameters - Protein Grouping	Use peptide FDR analysis to recalibrate peptide confidences	TRUE
RESULTS_SEARCH_1_PARAMETERS_PROGROUP_focusingintersection	In mid-Pro Group, minimum Intersection ProtScore to be in Same Group		1		4					Parameters - Protein Grouping	In mid-Pro Group, minimum Intersection ProtScore to be in Same Group	4
RESULTS_SEARCH_1_PARAMETERS_PROGROUP_focusingminunusedprotscore	In mid-Pro Group, minimum Unused ProtScore to keep a Group		1		0.1					Parameters - Protein Grouping	In mid-Pro Group, minimum Unused ProtScore to keep a Group	0.1
RESULTS_SEARCH_1_PARAMETERS_PROGROUP_focusingsubsetcutoff	In mid-Pro Group, keep competitor proteins with ProtScore units from winner		1		6					Parameters - Protein Grouping	In mid-Pro Group, keep competitor proteins with ProtScore units from winner	6
RESULTS_SEARCH_1_PARAMETERS_PROGROUP_intersection	In final Pro Group, minimum Intersection ProtScore to be in same group		1		1.3					Parameters - Protein Grouping	In final Pro Group, minimum Intersection ProtScore to be in same group	1.3
RESULTS_SEARCH_1_PARAMETERS_PROGROUP_minunusedprotscore	In final Pro Group, minimum Unused ProtScore to keep a group		1		0.0458					Parameters - Protein Grouping	In final Pro Group, minimum Unused ProtScore to keep a group	0.0458
RESULTS_SEARCH_1_PARAMETERS_PROGROUP_subsetcutoff	In final Pro Group, keep competitor proteins with ProtScore units from winner		1		2					Parameters - Protein Grouping	In final Pro Group, keep competitor proteins with ProtScore units from winner	2
RESULTS_SEARCH_1_PARAMETERS_QUANT_TYPE_background_correction	Do isobaric quant background correction algorithm		1		FALSE					Parameters - Quantitation - processing	Do isobaric quant background correction algorithm	FALSE
RESULTS_SEARCH_1_PARAMETERS_QUANT_TYPE_bias_correction	Normalize the central tendency of protein ratios to be unity		1		TRUE					Parameters - Quantitation - processing	Normalize the central tendency of protein ratios to be unity	TRUE
RESULTS_SEARCH_1_PARAMETERS_QUANT_TYPE_median_statistic	Compute protein-level ratios from the median of peptide ratios		1		TRUE					Parameters - Quantitation - processing	Compute protein-level ratios from the median of peptide ratios	TRUE
RESULTS_SEARCH_1_PARAMETERS_QUANT_TYPE_quant_threshold	Quant threshold setting no longer used		1		-1					Parameters - Quantitation - processing	Quant threshold setting no longer used	-1
RESULTS_SEARCH_1_PARAMETERS_QUANT_TYPE_quant_threshold_sn	Use measures for quantitation if signal to noise is greater than		1		9					Parameters - Quantitation - processing	Use measures for quantitation if signal to noise is greater than	9
RESULTS_SEARCH_1_PARAMETERS_max_quant_labels	Maximum number of labels allowed on a peptide for it to be used for quantitation		1		35					Parameters - Quantitation - curation	Maximum number of labels allowed on a peptide for it to be used for quantitation	35
RESULTS_SEARCH_1_PARAMETERS_QUANT_TYPE_keep_extreme_peptides_over_fraction	Include extreme ratios in the protein ratio calculation if the fraction of peptides from a protein having extreme ratios is greater than		1		0					Parameters - Quantitation - curation	Include extreme ratios in the protein ratio calculation if the fraction of peptides from a protein having extreme ratios is greater than	0
RESULTS_SEARCH_1_PARAMETERS_QUANT_TYPE_low_confidence_check	Exclude quantitation data if identification confidence does not pass a threshold value		1		TRUE					Parameters - Quantitation - curation	Exclude quantitation data if identification confidence does not pass a threshold value	TRUE
RESULTS_SEARCH_1_PARAMETERS_QUANT_TYPE_low_intensity_check	Exclude quantitation data if a minimum intensity is not passed		1		TRUE					Parameters - Quantitation - curation	Exclude quantitation data if a minimum intensity is not passed	TRUE
RESULTS_SEARCH_1_PARAMETERS_QUANT_TYPE_mod_check	Exclude quantitation data based on discordant peptide logic		1		TRUE					Parameters - Quantitation - curation	Exclude quantitation data based on discordant peptide logic	TRUE
RESULTS_SEARCH_1_PARAMETERS_QUANT_TYPE_shared_msms_check	Exclude quantitation data using sharing logic		1		TRUE					Parameters - Quantitation - curation	Exclude quantitation data using sharing logic	TRUE
RESULTS_SEARCH_1_PARAMETERS_PROGROUP_unusedprotscorethresholdforexcludingothersfromquant	Minimum protein confidence to consider a protein confident and capable of excluding spectra as shared		1		1.3					Parameters - Quantitation - curation	Minimum protein confidence to consider a protein confident and capable of excluding spectra as shared	1.3
RESULTS_SEARCH_1_PARAMETERS_PROGROUP_confidencepercentthresholdforexcludingothersfromquant	Minimum peptide percent confidence from a confident protein to consider a spectrum shared		1		15					Parameters - Quantitation - curation	Minimum peptide percent confidence from a confident protein to consider a spectrum shared	15
RESULTS_SEARCH_1_PARAMETERS_PROGROUP_confidencepercentthresholdforincludingselfinquant	Minimum peptide confidence to be used for quantitation		1		15					Parameters - Quantitation - curation	Minimum peptide confidence to be used for quantitation	15
RESULTS_SEARCH_1_PARAMETERS_PROGROUP_autodiscordantpeptidethreshold	Consider a peptide discordant if joint feature probability less than		1		0.3					Parameters - Quantitation - curation	Consider a peptide discordant if joint feature probability less than	0.3
RESULTS_SEARCH_1_PARAMETERS_PROGROUP_compresspeptides	Show results only for distinct peptides, suppressing redundancy		1		FALSE					Parameters - Non-functional	Show results only for distinct peptides, suppressing redundancy	FALSE
RESULTS_SEARCH_1_PARAMETERS_PROGROUP_donotstoremspeaklists	Do not store MS1 level data		1		FALSE					Parameters - Non-functional	Do not store MS1 level data	FALSE
RESULTS_SEARCH_STAT_search_begin_time_clock	Start time - Search		1		2020-07-06 07:04:53					Statistics - Processing Times - Start&Stop Clock Times	Start time - Search	2020-07-06 07:04:53
RESULTS_SEARCH_STAT_search_end_time_clock	End time - Search		1		2020-07-06 07:46:04					Statistics - Processing Times - Start&Stop Clock Times	End time - Search	2020-07-06 07:46:04
RESULTS_SEARCH_STAT_stage_searching_begin_time_clock	Start time - Identification algorithm stages		1		2020-07-06 07:39:26					Statistics - Processing Times - Start&Stop Clock Times	Start time - Identification algorithm stages	2020-07-06 07:39:26
RESULTS_SEARCH_STAT_stage_searching_end_time_clock	End time - Identification algorithm stages		1		2020-07-06 07:45:39					Statistics - Processing Times - Start&Stop Clock Times	End time - Identification algorithm stages	2020-07-06 07:45:39
RESULTS_SEARCH_STAT_stage_signal_processing_begin_time_clock	Start time - Signal processing stage		1		2020-07-06 07:04:53					Statistics - Processing Times - Start&Stop Clock Times	Start time - Signal processing stage	2020-07-06 07:04:53
RESULTS_SEARCH_STAT_stage_signal_processing_end_time_clock	End time - Signal processing stage		1		2020-07-06 07:39:25					Statistics - Processing Times - Start&Stop Clock Times	End time - Signal processing stage	2020-07-06 07:39:25
RESULTS_SEARCH_STAT_stage_waiting_begin_time_clock	Start time - Waiting stage		1		2020-07-06 07:39:25					Statistics - Processing Times - Start&Stop Clock Times	Start time - Waiting stage	2020-07-06 07:39:25
RESULTS_SEARCH_STAT_stage_waiting_end_time_clock	End time - Waiting stage		1		2020-07-06 07:39:26					Statistics - Processing Times - Start&Stop Clock Times	End time - Waiting stage	2020-07-06 07:39:26
RESULTS_SEARCH_STAT_task_fraglet_exe_begin_time_clock	Start time - Fraglet Algorithm search stage		1		2020-07-06 07:39:28					Statistics - Processing Times - Start&Stop Clock Times	Start time - Fraglet Algorithm search stage	2020-07-06 07:39:28
RESULTS_SEARCH_STAT_task_fraglet_exe_end_time_clock	End time - Fraglet Algorithm search stage		1		2020-07-06 07:42:18					Statistics - Processing Times - Start&Stop Clock Times	End time - Fraglet Algorithm search stage	2020-07-06 07:42:18
RESULTS_SEARCH_STAT_task_focusing_begin_time_clock	Start time - Mid-Pro Group Algorithm stage									Statistics - Processing Times - Start&Stop Clock Times	Start time - Mid-Pro Group Algorithm stage
RESULTS_SEARCH_STAT_task_focusing_end_time_clock	End time - Mid-Pro Group Algorithm stage									Statistics - Processing Times - Start&Stop Clock Times	End time - Mid-Pro Group Algorithm stage
RESULTS_SEARCH_STAT_task_taglet_exe_begin_time_clock	Start time - Taglet Algorithm search stage									Statistics - Processing Times - Start&Stop Clock Times	Start time - Taglet Algorithm search stage
RESULTS_SEARCH_STAT_task_taglet_exe_end_time_clock	End time - Taglet Algorithm search stage									Statistics - Processing Times - Start&Stop Clock Times	End time - Taglet Algorithm search stage
RESULTS_SEARCH_STAT_task_progroup_begin_time_clock	Start time - Final Pro Group Algorithm stage		1		2020-07-06 07:42:18					Statistics - Processing Times - Start&Stop Clock Times	Start time - Final Pro Group Algorithm stage	2020-07-06 07:42:18
RESULTS_SEARCH_STAT_task_progroup_end_time_clock	End time - Final Pro Group Algorithm stage		1		2020-07-06 07:45:39					Statistics - Processing Times - Start&Stop Clock Times	End time - Final Pro Group Algorithm stage	2020-07-06 07:45:39
RESULTS_SEARCH_STAT_stage_fdr_begin_time_clock	Start time - FDR analysis stage		1		2020-07-06 07:45:39					Statistics - Processing Times - Start&Stop Clock Times	Start time - FDR analysis stage	2020-07-06 07:45:39
RESULTS_SEARCH_STAT_stage_fdr_end_time_clock	End time - FDR analysis stage		1		2020-07-06 07:46:04					Statistics - Processing Times - Start&Stop Clock Times	End time - FDR analysis stage	2020-07-06 07:46:04
RESULTS_SEARCH_STAT_search_time_duration	Clock Time Duration for Full Search (ms)		1		2470862		msec to min	1.66667e-05		Statistics - Processing Times - Duration in Real Clock Times	Clock time duration - Full search (min)	41.181
RESULTS_SEARCH_STAT_stage_searching_time_duration	Clock Time Duration for Identification Algorithm Stages (ms)		1		373027		msec to min	1.66667e-05		Statistics - Processing Times - Duration in Real Clock Times	Clock time duration - Identification algorithm stages (min)	6.21712
RESULTS_SEARCH_STAT_stage_signal_processing_time_duration	Clock Time Duration for Waiting Stage (ms)		1		2071928		msec to min	1.66667e-05		Statistics - Processing Times - Duration in Real Clock Times	Clock time duration - Signal processing stage (min)	34.5321
RESULTS_SEARCH_STAT_stage_waiting_time_duration	Clock Time Duration for Signal Processing Stage (ms)		1		463		msec to min	1.66667e-05		Statistics - Processing Times - Duration in Real Clock Times	Clock time duration - Waiting stage (min)	0.00771667
RESULTS_SEARCH_STAT_task_fraglet_exe_time_duration	Clock Time Duration for Fraglet Algorithm Stage (ms)		1		170106		msec to min	1.66667e-05		Statistics - Processing Times - Duration in Real Clock Times	Clock time duration - Fraglet Algorithm stage (min)	2.8351
RESULTS_SEARCH_STAT_task_focusing_time_duration	Clock Time Duration for Mid-Pro Group Algorithm Stage (ms)						msec to min	1.66667e-05		Statistics - Processing Times - Duration in Real Clock Times	Clock time duration - Mid-Pro Group Algorithm stage (min)
RESULTS_SEARCH_STAT_task_taglet_exe_time_duration	Clock Time Duration for Taglet Algorithm Stage (ms)						msec to min	1.66667e-05		Statistics - Processing Times - Duration in Real Clock Times	Clock time duration - Taglet Algorithm stage (min)
RESULTS_SEARCH_STAT_task_progroup_time_duration	Clock Time Duration for Pro Group Algorithm Stage (ms)		1		200412		msec to min	1.66667e-05		Statistics - Processing Times - Duration in Real Clock Times	Clock time duration - Pro Group Algorithm stage (min)	3.3402
RESULTS_SEARCH_STAT_stage_fdr_time_duration	Clock Time Duration for FDR Analysis (ms)		1		24807		msec to min	1.66667e-05		Statistics - Processing Times - Duration in Real Clock Times	Clock time duration - FDR Analysis (min)	0.41345
				1						Statistics - Processing Times - Duration in Real Clock Times	Clock time not accounted for in measured stages	0.0524333
	CPU Time Duration for Signal Processing Stage (ms)						msec to min	1.66667e-05		Statistics - Processing Times - Duration in CPU Time	CPU time duration - Signal Processing stage (min)
RESULTS_SEARCH_STAT_task_fraglet_exe_time_cpu	CPU Time Duration for Fraglet Algorithm Stage (ms)		1		1611125		msec to min	1.66667e-05		Statistics - Processing Times - Duration in CPU Time	CPU time duration - Fraglet Algorithm stage (min)	26.8521
RESULTS_SEARCH_STAT_task_focusing_time_cpu	CPU Time Duration for Mid-Pro Group Algorithm Stage (ms)						msec to min	1.66667e-05		Statistics - Processing Times - Duration in CPU Time	CPU time duration - Mid-Pro Group Algorithm stage (min)
RESULTS_SEARCH_STAT_task_taglet_exe_time_cpu	CPU Time Duration for Taglet Algorithm Stage (ms)						msec to min	1.66667e-05		Statistics - Processing Times - Duration in CPU Time	CPU time duration - Taglet Algorithm stage (min)
RESULTS_SEARCH_STAT_task_progroup_time_cpu	CPU Time Duration for Pro Group Algorithm Stage (ms)		1		352875		msec to min	1.66667e-05		Statistics - Processing Times - Duration in CPU Time	CPU time duration - Pro Group Algorithm stage (min)	5.88125
				1						Statistics - Processing Times - Percent by Stage	Percent of clock time - Identification Algorithm stages	0.15097
				1						Statistics - Processing Times - Percent by Stage	Percent of clock time - Signal Processing stage	0.838545
				1						Statistics - Processing Times - Percent by Stage	Percent of clock time - Waiting stage	0.000187384
				1						Statistics - Processing Times - Percent by Stage	Percent of clock time - Fraglet Algorithm stage	0.0688448
				1						Statistics - Processing Times - Percent by Stage	Percent of clock time - Mid-Pro Group Algorithm stage
				1						Statistics - Processing Times - Percent by Stage	Percent of clock time - Taglet Algorithm stage
				1						Statistics - Processing Times - Percent by Stage	Percent of clock time - Pro Group Algorithm stage	0.0811102
				1						Statistics - Processing Times - Percent by Stage	Percent of clock time - FDR Analysis	0.0100398
				1						Statistics - Processing Rate - Clock (Sec/Spectrum)	Clock time rate (sec/spect) - Full Search	0.0417432
				1						Statistics - Processing Rate - Clock (Sec/Spectrum)	Clock time rate (sec/spect) - Identification Algorithm stages	0.00630198
				1						Statistics - Processing Rate - Clock (Sec/Spectrum)	Clock time rate (sec/spect) - Signal processing stage	0.0350035
				1						Statistics - Processing Rate - Clock (Sec/Spectrum)	Clock time rate (sec/spect) - Waiting stage	7.822e-06
				1						Statistics - Processing Rate - Clock (Sec/Spectrum)	Clock time rate (sec/spect) - Fraglet Algorithm stage	0.0028738
				1						Statistics - Processing Rate - Clock (Sec/Spectrum)	Clock time rate (sec/spect) - Mid-Pro Group Algorithm stage
				1						Statistics - Processing Rate - Clock (Sec/Spectrum)	Clock time rate (sec/spect) - Taglet Algorithm stage
				1						Statistics - Processing Rate - Clock (Sec/Spectrum)	Clock time rate (sec/spect) - Pro Group Algorithm stage	0.0033858
				1						Statistics - Processing Rate - Clock (Sec/Spectrum)	Clock time rate (sec/spect) - FDR Analysis	0.000419094
				1						Statistics - Processing Rate - CPU (Sec/Spectrum)	CPU time rate (sec/spect) - Signal processing stage
				1						Statistics - Processing Rate - CPU (Sec/Spectrum)	CPU time rate (sec/spect) - Fraglet Algorithm stage	0.0272186
				1						Statistics - Processing Rate - CPU (Sec/Spectrum)	CPU time rate (sec/spect) - Mid-Pro Group Algorithm stage
				1						Statistics - Processing Rate - CPU (Sec/Spectrum)	CPU time rate (sec/spect) - Taglet Algorithm stage
				1						Statistics - Processing Rate - CPU (Sec/Spectrum)	CPU time rate (sec/spect) - Pro Group Algorithm stage	0.00596153
				1						Statistics - Processing Rate - Clock (Sec/Spectrum/DB Protein)	Clock time rate (sec/spect/DB protein) - Full search	2.59875e-07
				1						Statistics - Processing Rate - Clock (Sec/Spectrum/DB Protein)	Clock time rate (sec/spect/DB protein) - Identification algorithm stages	3.92334e-08
				1						Statistics - Processing Rate - Clock (Sec/Spectrum/DB Protein)	Clock time rate (sec/spect/DB protein) - Signal processing stage	2.17917e-07
				1						Statistics - Processing Rate - Clock (Sec/Spectrum/DB Protein)	Clock time rate (sec/spect/DB protein) - Waiting stage	4.86964e-11
				1						Statistics - Processing Rate - Clock (Sec/Spectrum/DB Protein)	Clock time rate (sec/spect/DB protein) - Fraglet Algorithm stage	1.7891e-08
				1						Statistics - Processing Rate - Clock (Sec/Spectrum/DB Protein)	Clock time rate (sec/spect/DB protein) - Mid-Pro Group Algorithm stage
				1						Statistics - Processing Rate - Clock (Sec/Spectrum/DB Protein)	Clock time rate (sec/spect/DB protein) - Taglet Algorithm stage
				1						Statistics - Processing Rate - Clock (Sec/Spectrum/DB Protein)	Clock time rate (sec/spect/DB protein) - Pro Group Algorithm stage	2.10785e-08
				1						Statistics - Processing Rate - Clock (Sec/Spectrum/DB Protein)	Clock time rate (sec/spect/DB protein) - FDR Analysis	2.6091e-09
				1						Statistics - Processing Rate - CPU (Sec/Spectrum/DB Protein)	CPU time rate (sec/spect/DB protein) - Signal processing stage
				1						Statistics - Processing Rate - CPU (Sec/Spectrum/DB Protein)	CPU time rate (sec/spect/DB protein) - Fraglet Algorithm stage	1.69451e-07
				1						Statistics - Processing Rate - CPU (Sec/Spectrum/DB Protein)	CPU time rate (sec/spect/DB protein) - Mid-Pro Group Algorithm stage
				1						Statistics - Processing Rate - CPU (Sec/Spectrum/DB Protein)	CPU time rate (sec/spect/DB protein) - Taglet Algorithm stage
				1						Statistics - Processing Rate - CPU (Sec/Spectrum/DB Protein)	CPU time rate (sec/spect/DB protein) - Pro Group Algorithm stage	3.71139e-08
				1						Statistics - Extent of Distribution - Fundamental	Distribution factor - CPU vs. clock time - Signal processing stage
				1						Statistics - Extent of Distribution - Fundamental	Distribution factor - CPU vs. clock time - Fraglet Algorithm stage	9.4713
				1						Statistics - Extent of Distribution - Fundamental	Distribution factor - CPU vs. clock time - Mid-Pro Group Algorithm stage
				1						Statistics - Extent of Distribution - Fundamental	Distribution factor - CPU vs. clock time - Taglet Algorithm stage
				1						Statistics - Extent of Distribution - Fundamental	Distribution factor - CPU vs. clock time - Pro Group Algorithm stage	1.76075
				1						Statistics - Extent of Distribution - vs Segments	Ratio of distribution factor to number of search segments - Signal processing stage
				1						Statistics - Extent of Distribution - vs Segments	Ratio of distribution factor to number of search segments - Fraglet Algorithm stage	0.411796
				1						Statistics - Extent of Distribution - vs Segments	Ratio of distribution factor to number of search segments - Mid-Pro Group Algorithm stage
				1						Statistics - Extent of Distribution - vs Segments	Ratio of distribution factor to number of search segments - Taglet Algorithm stage
				1						Statistics - Extent of Distribution - vs Segments	Ratio of distribution factor to number of search segments - Pro Group Algorithm stage	0.0765543
				1						Statistics - Extent of Distribution - vs Licensed Cores	Ratio of distribution factor to number of licensed cores - Signal processing stage
				1						Statistics - Extent of Distribution - vs Licensed Cores	Ratio of distribution factor to number of licensed cores - Fraglet Algorithm stage	0.295978
				1						Statistics - Extent of Distribution - vs Licensed Cores	Ratio of distribution factor to number of licensed cores - Mid-Pro Group Algorithm stage
				1						Statistics - Extent of Distribution - vs Licensed Cores	Ratio of distribution factor to number of licensed cores - Taglet Algorithm stage
				1						Statistics - Extent of Distribution - vs Licensed Cores	Ratio of distribution factor to number of licensed cores - Pro Group Algorithm stage	0.0550234
PARAMETERS_PEAKLIST_original_count	Average number of spectra per segment	1	1	1	2573.57					Statistics - Search Segmentation	Average number of spectra per segment	2573.57
PARAMETERS_PEAKLIST_original_count	Standard deviation of number of spectra per segment	1	1	1	999.639					Statistics - Search Segmentation	Standard deviation of number of spectra per segment	999.639
PARAMETERS_PEAKLIST_original_count	Maximum number of spectra per segment	1	1	1	3662					Statistics - Search Segmentation	Maximum number of spectra per segment	3662
PARAMETERS_PEAKLIST_original_count	Minimum number of spectra per segment	1	1	1	857					Statistics - Search Segmentation	Minimum number of spectra per segment	857
										Attributes - Input data filenames	Filename of Input File 1	D:\6600plus_Data\RP\RP_190731-controlOM1.wiff
										Attributes - Input data filenames	Filename of Input File 2	D:\6600plus_Data\RP\RP_190731-controlOM2.wiff
										Attributes - Input data filenames	Filename of Input File 3	D:\6600plus_Data\RP\RP_190731-controlOM3.wiff
										Attributes - Input data filenames	Filename of Input File 4	D:\6600plus_Data\RP\RP_190731-LibOM.1.wiff
										Attributes - Input data filenames	Filename of Input File 5	D:\6600plus_Data\RP\RP_190731-LibOM.2.wiff
										Attributes - Input data filenames	Filename of Input File 6	D:\6600plus_Data\RP\RP_190731-LibOM.3.wiff
										Attributes - Input data filenames	Filename of Input File 7	D:\6600plus_Data\RP\RP_200701_libOM machos.wiff
										Attributes - Input data filenames	Filename of Input File 8	D:\6600plus_Data\RP\wif5600\RP_133 OM1 poros.wiff
										Attributes - Input data filenames	Filename of Input File 9	D:\6600plus_Data\RP\wif5600\RP_133 OM1 rep.wiff
										Attributes - Input data filenames	Filename of Input File 10	D:\6600plus_Data\RP\wif5600\RP_133 OM1.wiff
										Attributes - Input data filenames	Filename of Input File 11	D:\6600plus_Data\RP\wif5600\RP_133 OM2 poros.wiff
										Attributes - Input data filenames	Filename of Input File 12	D:\6600plus_Data\RP\wif5600\RP_133 OM2 rep.wiff
										Attributes - Input data filenames	Filename of Input File 13	D:\6600plus_Data\RP\wif5600\RP_133 OM2.wiff
										Attributes - Input data filenames	Filename of Input File 14
										Attributes - Input data filenames	Filename of Input File 15
										Attributes - Input data filenames	Filename of Input File 16
										Attributes - Input data filenames	Filename of Input File 17
										Attributes - Input data filenames	Filename of Input File 18
										Attributes - Input data filenames	Filename of Input File 19
										Attributes - Input data filenames	Filename of Input File 20
										Attributes - Input data filenames	Filename of Input File 21
										Attributes - Input data filenames	Filename of Input File 22
										Attributes - Input data filenames	Filename of Input File 23
										Attributes - Input data filenames	Filename of Input File 24
										Attributes - Input data filenames	Filename of Input File 25
										Attributes - Input data filenames	Filename of Input File 26
										Attributes - Input data filenames	Filename of Input File 27
										Attributes - Input data filenames	Filename of Input File 28
										Attributes - Input data filenames	Filename of Input File 29
										Attributes - Input data filenames	Filename of Input File 30
										Attributes - Input data filenames	Filename of Input File 31
										Attributes - Input data filenames	Filename of Input File 32
										Attributes - Input data filenames	Filename of Input File 33
										Attributes - Input data filenames	Filename of Input File 34
										Attributes - Input data filenames	Filename of Input File 35
										Attributes - Input data filenames	Filename of Input File 36
										Attributes - Input data filenames	Filename of Input File 37
										Attributes - Input data filenames	Filename of Input File 38
										Attributes - Input data filenames	Filename of Input File 39
										Attributes - Input data filenames	Filename of Input File 40
										Attributes - Input data filenames	Filename of Input File 41
										Attributes - Input data filenames	Filename of Input File 42
										Attributes - Input data filenames	Filename of Input File 43
										Attributes - Input data filenames	Filename of Input File 44
										Attributes - Input data filenames	Filename of Input File 45
										Attributes - Input data filenames	Filename of Input File 46
										Attributes - Input data filenames	Filename of Input File 47
										Attributes - Input data filenames	Filename of Input File 48
										Attributes - Input data filenames	Filename of Input File 49
										Attributes - Input data filenames	Filename of Input File 50
										Attributes - Input data filenames	Filename of Input File 51
										Attributes - Input data filenames	Filename of Input File 52
										Attributes - Input data filenames	Filename of Input File 53
										Attributes - Input data filenames	Filename of Input File 54
										Attributes - Input data filenames	Filename of Input File 55
										Attributes - Input data filenames	Filename of Input File 56
										Attributes - Input data filenames	Filename of Input File 57
										Attributes - Input data filenames	Filename of Input File 58
										Attributes - Input data filenames	Filename of Input File 59
										Attributes - Input data filenames	Filename of Input File 60
										Attributes - Input data filenames	Filename of Input File 61
										Attributes - Input data filenames	Filename of Input File 62
										Attributes - Input data filenames	Filename of Input File 63
										Attributes - Input data filenames	Filename of Input File 64
										Attributes - Input data filenames	Filename of Input File 65
										Attributes - Input data filenames	Filename of Input File 66
										Attributes - Input data filenames	Filename of Input File 67
										Attributes - Input data filenames	Filename of Input File 68
										Attributes - Input data filenames	Filename of Input File 69
										Attributes - Input data filenames	Filename of Input File 70
										Attributes - Input data filenames	Filename of Input File 71
										Attributes - Input data filenames	Filename of Input File 72
										Attributes - Input data filenames	Filename of Input File 73
										Attributes - Input data filenames	Filename of Input File 74
										Attributes - Input data filenames	Filename of Input File 75
										Attributes - Input data filenames	Filename of Input File 76
										Attributes - Input data filenames	Filename of Input File 77
										Attributes - Input data filenames	Filename of Input File 78
										Attributes - Input data filenames	Filename of Input File 79
										Attributes - Input data filenames	Filename of Input File 80
										Attributes - Input data filenames	Filename of Input File 81
										Attributes - Input data filenames	Filename of Input File 82
										Attributes - Input data filenames	Filename of Input File 83
										Attributes - Input data filenames	Filename of Input File 84
										Attributes - Input data filenames	Filename of Input File 85
										Attributes - Input data filenames	Filename of Input File 86
										Attributes - Input data filenames	Filename of Input File 87
										Attributes - Input data filenames	Filename of Input File 88
										Attributes - Input data filenames	Filename of Input File 89
										Attributes - Input data filenames	Filename of Input File 90
										Attributes - Input data filenames	Filename of Input File 91
										Attributes - Input data filenames	Filename of Input File 92
										Attributes - Input data filenames	Filename of Input File 93
										Attributes - Input data filenames	Filename of Input File 94
										Attributes - Input data filenames	Filename of Input File 95
										Attributes - Input data filenames	Filename of Input File 96
										Attributes - Input data filenames	Filename of Input File 97
										Attributes - Input data filenames	Filename of Input File 98
										Attributes - Input data filenames	Filename of Input File 99
										Attributes - Input data filenames	Filename of Input File 100
										Attributes - Input data filenames	Filename of Input File 101
										Attributes - Input data filenames	Filename of Input File 102
										Attributes - Input data filenames	Filename of Input File 103
										Attributes - Input data filenames	Filename of Input File 104
										Attributes - Input data filenames	Filename of Input File 105
										Attributes - Input data filenames	Filename of Input File 106
										Attributes - Input data filenames	Filename of Input File 107
										Attributes - Input data filenames	Filename of Input File 108
										Attributes - Input data filenames	Filename of Input File 109
										Attributes - Input data filenames	Filename of Input File 110
										Attributes - Input data filenames	Filename of Input File 111
										Attributes - Input data filenames	Filename of Input File 112
										Attributes - Input data filenames	Filename of Input File 113
										Attributes - Input data filenames	Filename of Input File 114
										Attributes - Input data filenames	Filename of Input File 115
										Attributes - Input data filenames	Filename of Input File 116
										Attributes - Input data filenames	Filename of Input File 117
										Attributes - Input data filenames	Filename of Input File 118
										Attributes - Input data filenames	Filename of Input File 119
										Attributes - Input data filenames	Filename of Input File 120
										Attributes - Input data filenames	Filename of Input File 121
										Attributes - Input data filenames	Filename of Input File 122
										Attributes - Input data filenames	Filename of Input File 123
										Attributes - Input data filenames	Filename of Input File 124
										Attributes - Input data filenames	Filename of Input File 125
										Attributes - Input data filenames	Filename of Input File 126
										Attributes - Input data filenames	Filename of Input File 127
										Attributes - Input data filenames	Filename of Input File 128
										Attributes - Input data filenames	Filename of Input File 129
										Attributes - Input data filenames	Filename of Input File 130
										Attributes - Input data filenames	Filename of Input File 131
										Attributes - Input data filenames	Filename of Input File 132
										Attributes - Input data filenames	Filename of Input File 133
										Attributes - Input data filenames	Filename of Input File 134
										Attributes - Input data filenames	Filename of Input File 135
										Attributes - Input data filenames	Filename of Input File 136
										Attributes - Input data filenames	Filename of Input File 137
										Attributes - Input data filenames	Filename of Input File 138
										Attributes - Input data filenames	Filename of Input File 139
										Attributes - Input data filenames	Filename of Input File 140
										Attributes - Input data filenames	Filename of Input File 141
										Attributes - Input data filenames	Filename of Input File 142
										Attributes - Input data filenames	Filename of Input File 143
										Attributes - Input data filenames	Filename of Input File 144
										Attributes - Input data filenames	Filename of Input File 145
										Attributes - Input data filenames	Filename of Input File 146
										Attributes - Input data filenames	Filename of Input File 147
										Attributes - Input data filenames	Filename of Input File 148
										Attributes - Input data filenames	Filename of Input File 149
										Attributes - Input data filenames	Filename of Input File 150
										Attributes - Input data filenames	Filename of Input File 151
										Attributes - Input data filenames	Filename of Input File 152
										Attributes - Input data filenames	Filename of Input File 153
										Attributes - Input data filenames	Filename of Input File 154
										Attributes - Input data filenames	Filename of Input File 155
										Attributes - Input data filenames	Filename of Input File 156
										Attributes - Input data filenames	Filename of Input File 157
										Attributes - Input data filenames	Filename of Input File 158
										Attributes - Input data filenames	Filename of Input File 159
										Attributes - Input data filenames	Filename of Input File 160
										Attributes - Input data filenames	Filename of Input File 161
										Attributes - Input data filenames	Filename of Input File 162
										Attributes - Input data filenames	Filename of Input File 163
										Attributes - Input data filenames	Filename of Input File 164
										Attributes - Input data filenames	Filename of Input File 165
										Attributes - Input data filenames	Filename of Input File 166
										Attributes - Input data filenames	Filename of Input File 167
										Attributes - Input data filenames	Filename of Input File 168
										Attributes - Input data filenames	Filename of Input File 169
										Attributes - Input data filenames	Filename of Input File 170
										Attributes - Input data filenames	Filename of Input File 171
										Attributes - Input data filenames	Filename of Input File 172
										Attributes - Input data filenames	Filename of Input File 173
										Attributes - Input data filenames	Filename of Input File 174
										Attributes - Input data filenames	Filename of Input File 175
										Attributes - Input data filenames	Filename of Input File 176
										Attributes - Input data filenames	Filename of Input File 177
										Attributes - Input data filenames	Filename of Input File 178
										Attributes - Input data filenames	Filename of Input File 179
										Attributes - Input data filenames	Filename of Input File 180
										Attributes - Input data filenames	Filename of Input File 181
										Attributes - Input data filenames	Filename of Input File 182
										Attributes - Input data filenames	Filename of Input File 183
										Attributes - Input data filenames	Filename of Input File 184
										Attributes - Input data filenames	Filename of Input File 185
										Attributes - Input data filenames	Filename of Input File 186
										Attributes - Input data filenames	Filename of Input File 187
										Attributes - Input data filenames	Filename of Input File 188
										Attributes - Input data filenames	Filename of Input File 189
										Attributes - Input data filenames	Filename of Input File 190
										Attributes - Input data filenames	Filename of Input File 191
										Attributes - Input data filenames	Filename of Input File 192
										Attributes - Input data filenames	Filename of Input File 193
										Attributes - Input data filenames	Filename of Input File 194
										Attributes - Input data filenames	Filename of Input File 195
										Attributes - Input data filenames	Filename of Input File 196
										Attributes - Input data filenames	Filename of Input File 197
										Attributes - Input data filenames	Filename of Input File 198
										Attributes - Input data filenames	Filename of Input File 199
										Attributes - Input data filenames	Filename of Input File 200

## Sheet: Protein Level Data
Protein Level Data	Unused ProtScore Threshold	Confidence Threshold	Forward	Reverse	Correct	Incorrect	Total	Global FDR	q-value	Fit Unused ProtScore Threshold	Fit Confidence Threshold	Fit Forward	Fit Reverse	Fit Correct	Fit Incorrect	Fit Total	Fit Global FDR	Fit Local FDR
	135.59	1	1	0	1	0	1	0	0	135.59	1	1	0	1	0	1	0	1
	108.33	1	2	0	2	0	2	0	0	108.33	1	2	0	2	0	2	0	1
	99.63	1	3	0	3	0	3	0	0	99.63	1	3	0	3	0	3	0	1
	84.58	1	4	0	4	0	4	0	0	84.58	1	4	0	4	0	4	0	1
	52.74	1	5	0	5	0	5	0	0	52.74	1	5	0	5	0	5	0	1
	46.78	1	6	0	6	0	6	0	0	46.78	1	6	0	6	0	6	0	1
	41.38	1	7	0	7	0	7	0	0	41.38	1	7	0	7	0	7	0	1
	38.14	1	8	0	8	0	8	0	0	38.14	1	8	0	8	0	8	0	1
	36.51	1	9	0	9	0	9	0	0	36.51	1	9	0	9	0	9	0	1
	36.18	1	10	0	10	0	10	0	0	36.18	1	10	0	10	0	10	0	1
	32.58	1	11	0	11	0	11	0	0	32.58	1	11	0	11	0	11	0	1
	32.23	1	12	0	12	0	12	0	0	32.23	1	12	0	12	0	12	0	1
	30.35	1	13	0	13	0	13	0	0	30.35	1	13	0	13	0	13	0	1
	29.54	1	14	0	14	0	14	0	0	29.54	1	14	0	14	0	14	0	1
	28.6	1	15	0	15	0	15	0	0	28.6	1	15	0	15	0	15	0	1
	28.03	1	16	0	16	0	16	0	0	28.03	1	16	0	16	0	16	0	1
	26.61	1	17	0	17	0	17	0	0	26.61	1	17	0	17	0	17	0	1
	25.74	1	18	0	18	0	18	0	0	25.74	1	18	0	18	0	18	0	1
	25.58	1	19	0	19	0	19	0	0	25.58	1	19	0	19	0	19	0	1
	24.95	1	20	0	20	0	20	0	0	24.95	1	20	0	20	0	20	0	1
	24	1	21	0	21	0	21	0	0	24	1	21	0	21	0	21	0	1
	23.76	1	22	0	22	0	22	0	0	23.76	1	22	0	22	0	22	0	1
	23.51	1	23	0	23	0	23	0	0	23.51	1	23	0	23	0	23	0	1
	23.03	1	24	0	24	0	24	0	0	23.03	1	24	0	24	0	24	0	1
	22.74	1	25	0	25	0	25	0	0	22.74	1	25	0	25	0	25	0	1
	22.34	1	26	0	26	0	26	0	0	22.34	1	26	0	26	0	26	0	1
	22.14	1	27	0	27	0	27	0	0	22.14	1	27	0	27	0	27	0	1
	21.18	1	28	0	28	0	28	0	0	21.18	1	28	0	28	0	28	0	1
	20.93	1	29	0	29	0	29	0	0	20.93	1	29	0	29	0	29	0	1
	20.74	1	30	0	30	0	30	0	0	20.74	1	30	0	30	0	30	0	1
	19.77	1	31	0	31	0	31	0	0	19.77	1	31	0	31	0	31	0	1
	19.52	1	32	0	32	0	32	0	0	19.52	1	32	0	32	0	32	0	1
	19.36	1	33	0	33	0	33	0	0	19.36	1	33	0	33	0	33	0	1
	18.88	1	34	0	34	0	34	0	0	18.88	1	34	0	34	0	34	0	1
	18.66	1	35	0	35	0	35	0	0	18.66	1	35	0	35	0	35	0	1
	18.09	1	36	0	36	0	36	0	0	18.09	1	36	0	36	0	36	0	1
	18	1	37	0	37	0	37	0	0	18	1	37	0	37	0	37	0	1
	17.27	1	38	0	38	0	38	0	0	17.27	1	38	0	38	0	38	0	1
	16.86	1	39	0	39	0	39	0	0	16.86	1	39	0	39	0	39	0	1
	16.05	1	40	0	40	0	40	0	0	16.05	1	40	0	40	0	40	0	1
	16	1	41	0	41	0	41	0	0	16	1	41	0	41	0	41	0	1
	15.5	1	42	0	42	0	42	0	0	15.5	1	42	0	42	0	42	0	1
	15.43	1	43	0	43	0	43	0	0	15.43	1	43	0	43	0	43	0	1
	14.91	1	44	0	44	0	44	0	0	14.91	1	44	0	44	0	44	0	1
	14.71	1	45	0	45	0	45	0	0	14.71	1	45	0	45	0	45	0	1
	14.65	1	46	0	46	0	46	0	0	14.65	1	46	0	46	0	46	0	1
	14.61	1	47	0	47	0	47	0	0	14.61	1	47	0	47	0	47	0	1
	14.53	1	48	0	48	0	48	0	0	14.53	1	48	0	48	0	48	0	1
	14.45	1	49	0	49	0	49	0	0	14.45	1	49	0	49	0	49	0	1
	14.1	1	50	0	50	0	50	0	0	14.1	1	50	0	50	0	50	0	1
	13.93	1	51	0	51	0	51	0	0	13.93	1	51	0	51	0	51	0	1
	13.91	1	52	0	52	0	52	0	0	13.91	1	52	0	52	0	52	0	1
	13.89	1	53	0	53	0	53	0	0	13.89	1	53	0	53	0	53	0	1
	13.85	1	54	0	54	0	54	0	0	13.85	1	54	0	54	0	54	0	1
	13.72	1	55	0	55	0	55	0	0	13.72	1	55	0	55	0	55	0	1
	13.64	1	56	0	56	0	56	0	0	13.64	1	56	0	56	0	56	0	1
	13.62	1	57	0	57	0	57	0	0	13.62	1	57	0	57	0	57	0	1
	12.88	1	58	0	58	0	58	0	0	12.88	1	58	0	58	0	58	0	1
	12.84	1	59	0	59	0	59	0	0	12.84	1	59	0	59	0	59	0	1
	12.59	1	60	0	60	0	60	0	0	12.59	1	60	0	60	0	60	0	1
	12.12	1	61	0	61	0	61	0	0	12.12	1	61	0	61	0	61	0	1
	11.76	1	62	0	62	0	62	0	0	11.76	1	62	0	62	0	62	0	1
	11.39	1	63	0	63	0	63	0	0	11.39	1	63	0	63	0	63	0	1
	11.03	1	64	0	64	0	64	0	0	11.03	1	64	0	64	0	64	0	1
	10.72	1	65	0	65	0	65	0	0	10.72	1	65	0	65	0	65	0	1
	10.53	1	66	0	66	0	66	0	0	10.53	1	66	0	66	0	66	0	1
	10.34	1	67	0	67	0	67	0	0	10.34	1	67	0	67	0	67	0	1
	10.3	1	68	0	68	0	68	0	0	10.3	1	68	0	68	0	68	0	1
	10.12	1	69	0	69	0	69	0	0	10.12	1	69	0	69	0	69	0	1
	10.07	1	70	0	70	0	70	0	0	10.07	1	70	0	70	0	70	0	1
	10.03	1	71	0	71	0	71	0	0	10.03	1	71	0	71	0	71	0	1
	10	1	73	0	73	0	73	0	0	10	1	72	0	72	0	72	0	1
	9.92	1	74	0	74	0	74	0	0	10	1	73	0	73	0	73	0	1
	9.73	1	75	0	75	0	75	0	0	9.92	1	74	0	74	0	74	0	1
	9.61	1	76	0	76	0	76	0	0	9.73	1	75	0	75	0	75	0	1
	9.44	1	77	0	77	0	77	0	0	9.61	1	76	0	76	0	76	0	1
	9.39	1	78	0	78	0	78	0	0	9.44	1	77	0	77	0	77	0	1
	9.14	1	79	0	79	0	79	0	0	9.39	1	78	0	78	0	78	0	1
	8.77	1	80	0	80	0	80	0	0	9.14	1	79	0	79	0	79	0	1
	8.76	1	81	0	81	0	81	0	0	8.77	1	80	0	80	0	80	0	1
	8.72	1	82	0	82	0	82	0	0	8.76	1	81	0	81	0	81	0	1
	8.54	1	83	0	83	0	83	0	0	8.72	1	82	0	82	0	82	0	1
	8.41	1	84	0	84	0	84	0	0	8.54	1	83	0	83	0	83	0	1
	8.29	1	85	0	85	0	85	0	0	8.41	1	84	0	84	0	84	0	1
	8.24	1	86	0	86	0	86	0	0	8.29	1	85	0	85	0	85	0	1
	8.02	1	87	0	87	0	87	0	0	8.24	1	86	0	86	0	86	0	1
	8	1	90	0	90	0	90	0	0	8.02	1	87	0	87	0	87	0	1
	7.89	1	91	0	91	0	91	0	0	8	1	88	0	88	0	88	0	1
	7.72	1	92	0	92	0	92	0	0	8	1	89	0	89	0	89	0	1
	7.67	1	93	0	93	0	93	0	0	8	1	90	0	90	0	90	0	1
	7.63	1	94	0	94	0	94	0	0	7.89	1	91	0	91	0	91	0	1
	7.58	1	95	0	95	0	95	0	0	7.72	1	92	0	92	0	92	0	1
	7.45	1	96	0	96	0	96	0	0	7.67	1	93	0	93	0	93	0	1
	7.26	1	97	0	97	0	97	0	0	7.63	1	94	0	94	0	94	0	1
	7.19	1	98	0	98	0	98	0	0	7.58	1	95	0	95	0	95	0	1
	6.93	1	99	0	99	0	99	0	0	7.45	1	96	0	96	0	96	0	1
	6.8	1	100	0	100	0	100	0	0	7.26	1	97	0	97	0	97	0	1
	6.63	1	101	0	101	0	101	0	0	7.19	1	98	0	98	0	98	0	1
	6.59	1	102	0	102	0	102	0	0	6.93	1	99	0	99	0	99	0	1
	6.56	1	103	0	103	0	103	0	0	6.8	1	100	0	100	0	100	0	1
	6.55	1	104	0	104	0	104	0	0	6.63	1	101	0	101	0	101	0	1
	6.52	1	105	0	105	0	105	0	0	6.59	1	102	0	102	0	102	0	1
	6.34	1	106	0	106	0	106	0	0	6.56	1	103	0	103	0	103	0	1
	6.24	0.999999	107	0	107	0	107	0	0	6.55	1	104	0	104	0	104	0	1
	6.1	0.999999	108	0	108	0	108	0	0	6.52	1	105	0	105	0	105	0	1
	6.09	0.999999	109	0	109	0	109	0	0	6.34	1	106	0	106	0	106	0	1
	6.07	0.999999	110	0	110	0	110	0	0	6.24	0.999999	107	0	107	0	107	0	1
	6.03	0.999999	111	0	111	0	111	0	0	6.1	0.999999	108	0	108	0	108	0	1
	6.02	0.999999	112	0	112	0	112	0	0	6.09	0.999999	109	0	109	0	109	0	1
	6	0.999999	120	0	120	0	120	0	0	6.07	0.999999	110	0	110	0	110	0	1
	5.86	0.999999	121	0	121	0	121	0	0	6.03	0.999999	111	0	111	0	111	0	1
	5.69	0.999998	122	0	122	0	122	0	0	6.02	0.999999	112	0	112	0	112	0	1
	5.52	0.999997	124	0	124	0	124	0	0	6	0.999999	113	0	113	0	113	0	1
	5.48	0.999997	125	0	125	0	125	0	0	6	0.999999	114	0	114	0	114	0	1
	5.42	0.999996	126	0	126	0	126	0	0	6	0.999999	115	0	115	0	115	0	1
	5.26	0.999995	127	0	127	0	127	0	0	6	0.999999	116	0	116	0	116	0	1
	5.25	0.999994	128	0	128	0	128	0	0	6	0.999999	117	0	117	0	117	0	1
	5.19	0.999994	129	0	129	0	129	0	0	6	0.999999	118	0	118	0	118	0	1
	5.03	0.999991	130	0	130	0	130	0	0	6	0.999999	119	0	119	0	119	0	1
	5.02	0.99999	131	0	131	0	131	0	0	6	0.999999	120	0	120	0	120	0	1
	4.98	0.99999	132	0	132	0	132	0	0	5.86	0.999999	121	0	121	0	121	0	1
	4.94	0.999989	133	0	133	0	133	0	0	5.69	0.999998	122	0	122	0	122	0	1
	4.79	0.999984	134	0	134	0	134	0	0	5.52	0.999997	123	0	123	0	123	0	1
	4.78	0.999983	135	0	135	0	135	0	0	5.52	0.999997	124	0	124	0	124	0	1
	4.77	0.999983	136	0	136	0	136	0	0	5.48	0.999997	125	0	125	0	125	0	1
	4.57	0.999973	137	0	137	0	137	0	0	5.42	0.999996	126	0	126	0	126	0	1
	4.52	0.99997	138	0	138	0	138	0	0	5.26	0.999995	127	0	127	0	127	0	1
	4.51	0.999969	140	0	140	0	140	0	0	5.25	0.999994	128	0	128	0	128	0	1
	4.43	0.999963	141	0	141	0	141	0	0	5.19	0.999994	129	0	129	0	129	0	1
	4.39	0.999959	142	0	142	0	142	0	0	5.03	0.999991	130	0	130	0	130	0	1
	4.31	0.999951	143	0	143	0	143	0	0	5.02	0.99999	131	0	131	0	131	0	1
	4.25	0.999944	144	0	144	0	144	0	0	4.98	0.99999	132	0	132	0	132	0	1
	4.17	0.999932	145	0	145	0	145	0	0	4.94	0.999989	133	0	133	0	133	0	1
	4.16	0.999931	146	0	146	0	146	0	0	4.79	0.999984	134	0	134	0	134	0	1
	4.11	0.999922	148	0	148	0	148	0	0	4.78	0.999983	135	0	135	0	135	0	1
	4.08	0.999917	149	0	149	0	149	0	0	4.77	0.999983	136	0	136	0	136	0	1
	4.05	0.999911	150	0	150	0	150	0	0	4.57	0.999973	137	0	137	0	137	0	1
	4.04	0.999909	152	0	152	0	152	0	0	4.52	0.99997	138	0	138	0	138	0	1
	4.03	0.999907	153	0	153	0	153	0	0	4.51	0.999969	139	0	139	0	139	0	1
	4.02	0.999905	155	0	155	0	155	0	0	4.51	0.999969	140	0	140	0	140	0	1
	4	0.9999	168	0	168	0	168	0	0	4.43	0.999963	141	0	141	0	141	0	1
	3.91	0.999877	169	0	169	0	169	0	0	4.39	0.999959	142	0	142	0	142	0	1
	3.89	0.999871	170	0	170	0	170	0	0	4.31	0.999951	143	0	143	0	143	0	1
	3.7	0.9998	171	0	171	0	171	0	0	4.25	0.999944	144	0	144	0	144	0	1
	3.58	0.999737	172	0	172	0	172	0	0	4.17	0.999932	145	0	145	0	145	0	1
	3.56	0.999725	173	0	173	0	173	0	0	4.16	0.999931	146	0	146	0	146	0	1
	3.49	0.999676	174	0	174	0	174	0	0	4.11	0.999922	147	0	147	0	147	0	1
	3.48	0.999669	175	0	175	0	175	0	0	4.11	0.999922	148	0	148	0	148	0	1
	3.42	0.99962	176	0	176	0	176	0	0	4.08	0.999917	149	0	149	0	149	0	1
	3.32	0.999521	177	0	177	0	177	0	0	4.05	0.999911	150	0	150	0	150	0	1
	3.21	0.999383	178	0	178	0	178	0	0	4.04	0.999909	151	0	151	0	151	0	1
	3.16	0.999308	179	0	179	0	179	0	0	4.04	0.999909	152	0	152	0	152	0	1
	3.14	0.999276	180	0	180	0	180	0	0	4.03	0.999907	153	0	153	0	153	0	1
	3.11	0.999224	181	0	181	0	181	0	0	4.02	0.999905	154	0	154	0	154	0	1
	3.09	0.999187	182	0	182	0	182	0	0	4.02	0.999905	155	0	155	0	155	0	1
	2.94	0.998852	183	0	183	0	183	0	0	4	0.9999	156	0	156	0	156	0	1
	2.93	0.998825	184	0	184	0	184	0	0	4	0.9999	157	0	157	0	157	0	1
	2.78	0.99834	185	0	185	0	185	0	0	4	0.9999	158	0	158	0	158	0	1
	2.77	0.998302	186	0	186	0	186	0	0	4	0.9999	159	0	159	0	159	0	1
	2.7	0.998005	187	0	187	0	187	0	0	4	0.9999	160	0	160	0	160	0	1
	2.65	0.997761	189	0	189	0	189	0	0	4	0.9999	161	0	161	0	161	0	1
	2.54	0.997116	190	0	190	0	190	0	0	4	0.9999	162	0	162	0	162	0	1
	2.48	0.996689	191	0	191	0	191	0	0	4	0.9999	163	0	163	0	163	0	1
	2.45	0.996452	192	0	192	0	192	0	0	4	0.9999	164	0	164	0	164	0	1
	2.43	0.996285	193	0	193	0	193	0	0	4	0.9999	165	0	165	0	165	0	1
	2.34	0.995429	194	0	194	0	194	0	0	4	0.9999	166	0	166	0	166	0	1
	2.32	0.995214	195	0	195	0	195	0	0	4	0.9999	167	0	167	0	167	0	1
	2.3	0.994988	197	0	197	0	197	0	0	4	0.9999	168	0	168	0	168	0	1
	2.22	0.993974	198	0	198	0	198	0	0	3.91	0.999877	169	0	169	0	169	0	1
	2.21	0.993834	199	0	199	0	199	0	0	3.89	0.999871	170	0	170	0	170	0	1
	2.18	0.993393	200	0	200	0	200	0	0	3.7	0.9998	171	0	171	0	171	0	1
	2.12	0.992414	202	0	202	0	202	0	0	3.58	0.999737	172	0	172	0	172	0	1
	2.08	0.991682	203	0	203	0	203	0	0	3.56	0.999725	173	0	173	0	173	0	1
	2.07	0.991489	205	0	205	0	205	0	0	3.49	0.999676	174	0	174	0	174	0	1
	2.06	0.99129	206	0	206	0	206	0	0	3.48	0.999669	175	0	175	0	175	0	1
	2.04	0.99088	207	0	207	0	207	0	0	3.42	0.99962	176	0	176	0	176	0	1
	2.03	0.990667	209	0	209	0	209	0	0	3.32	0.999521	177	0	177	0	177	0	1
	2.02	0.99045	210	0	210	0	210	0	0	3.21	0.999383	178	0	178	0	178	0	1
	2.01	0.990228	213	0	213	0	213	0	0	3.16	0.999308	179	0	179	0	179	0	1
	2	0.99	265	0	265	0	265	0	0	3.14	0.999276	180	0	180	0	180	0	1
	1.89	0.987118	266	0	266	0	266	0	0	3.11	0.999224	181	0	181	0	181	0	1
	1.77	0.983018	268	0	268	0	268	0	0	3.09	0.999187	182	0	182	0	182	0	1
	1.74	0.981803	269	0	269	0	269	0	0	2.94	0.998852	183	0	183	0	183	0	1
	1.7	0.980047	270	0	270	0	270	0	0	2.93	0.998825	184	0	184	0	184	0	1
	1.68	0.979107	271	0	271	0	271	0	0	2.78	0.99834	185	0	185	0	185	0	1
	1.62	0.976012	272	0	272	0	272	0	0	2.77	0.998302	186	0	186	0	186	0	1
	1.59	0.974296	273	0	273	0	273	0	0	2.7	0.998005	187	0	187	0	187	0	1
	1.58	0.973697	274	0	274	0	274	0	0	2.65	0.997761	188	0	188	0	188	0	1
	1.54	0.97116	275	0	275	0	275	0	0	2.65	0.997761	189	0	189	0	189	0	1
	1.43	0.962846	276	0	276	0	276	0	0	2.54	0.997116	190	0	190	0	190	0	1
	1.38	0.958313	277	0	277	0	277	0	0	2.48	0.996689	191	0	191	0	191	0	1
	1.37	0.957342	278	0	278	0	278	0	0	2.45	0.996452	192	0	192	0	192	0	1
	1.3	0.949881	279	0	279	0	279	0	0	2.43	0.996285	193	0	193	0	193	0	1
	1.29	0.948714	280	0	280	0	280	0	0	2.34	0.995429	194	0	194	0	194	0	1
	1.26	0.945046	281	0	281	0	281	0	0	2.32	0.995214	195	0	195	0	195	0	1
	1.23	0.941116	282	0	282	0	282	0	0	2.3	0.994988	196	0	196	0	196	0	1
	1.16	0.930817	283	0	283	0	283	0	0	2.3	0.994988	197	0	197	0	197	0	1
	1.11	0.922375	284	0	284	0	284	0	0	2.22	0.993974	198	0	198	0	198	0	1
	1.06	0.912904	285	0	285	0	285	0	0	2.21	0.993834	199	0	199	0	199	0	1
	1.05	0.910875	286	0	286	0	286	0	0	2.18	0.993393	200	0	200	0	200	0	1
	1.03	0.906675	287	0	287	0	287	0	0	2.12	0.992414	201	0	201	0	201	0	1
	0.98	0.895287	288	0	288	0	288	0	0	2.12	0.992414	202	0	202	0	202	0	1
	0.97	0.892848	289	0	289	0	289	0	0	2.08	0.991682	203	0	203	0	203	0	1
	0.94	0.885185	290	0	290	0	290	0	0	2.07	0.991489	204	0	204	0	204	0	1
	0.93	0.88251	291	0	291	0	291	0	0	2.07	0.991489	205	0	205	0	205	0	1
	0.92	0.879774	292	0	292	0	292	0	0	2.06	0.99129	206	0	206	0	206	0	1
	0.89	0.871175	293	0	293	0	293	0	0	2.04	0.99088	207	0	207	0	207	0	1
	0.88	0.868174	295	0	295	0	295	0	0	2.03	0.990667	208	0	208	0	208	0	1
	0.83	0.852089	296	0	296	0	296	0	0	2.03	0.990667	209	0	209	0	209	0	1
	0.82	0.848644	297	0	297	0	297	0	0	2.02	0.99045	210	0	210	0	210	0	1
	0.79	0.837819	298	0	298	0	298	0	0	2.01	0.990228	211	0	211	0	211	0	1
	0.77	0.830176	299	0	299	0	299	0	0	2.01	0.990228	212	0	212	0	212	0	1
	0.76	0.82622	300	0	300	0	300	0	0	2.01	0.990228	213	0	213	0	213	0	1
	0.75	0.822172	301	0	301	0	301	0	0	2	0.99	214	0	214	0	214	0	1
	0.74	0.81803	303	0	303	0	303	0	0	2	0.99	215	0	215	0	215	0	1
	0.63	0.765577	305	0	305	0	305	0	0	2	0.99	216	0	216	0	216	0	1
	0.61	0.754529	306	0	306	0	306	0	0	2	0.99	217	0	217	0	217	0	1
	0.6	0.748811	307	0	307	0	307	0	0	2	0.99	218	0	218	0	218	0	1
	0.59	0.74296	309	0	309	0	309	0	0	2	0.99	219	0	219	0	219	0	1
	0.58	0.736973	310	0	310	0	310	0	0	2	0.99	220	0	220	0	220	0	1
	0.57	0.730847	311	0	311	0	311	0	0	2	0.99	221	0	221	0	221	0	1
	0.54	0.711597	312	0	312	0	312	0	0	2	0.99	222	0	222	0	222	0	1
	0.52	0.698005	313	0	313	0	313	0	0	2	0.99	223	0	223	0	223	0	1
	0.51	0.69097	315	0	315	0	315	0	0	2	0.99	224	0	224	0	224	0	1
	0.49	0.676406	318	0	318	0	318	0	0	2	0.99	225	0	225	0	225	0	1
	0.48	0.668869	319	0	319	0	319	0	0	2	0.99	226	0	226	0	226	0	1
	0.46	0.653263	320	0	320	0	320	0	0	2	0.99	227	0	227	0	227	0	1
	0.45	0.645187	321	0	321	0	321	0	0	2	0.99	228	0	228	0	228	0	1
	0.44	0.636922	323	0	323	0	323	0	0	2	0.99	229	0	229	0	229	0	1
	0.42	0.619811	324	0	324	0	324	0	0	2	0.99	230	0	230	0	230	0	1
	0.4	0.601893	325	0	325	0	325	0	0	2	0.99	231	0	231	0	231	0	1
	0.39	0.59262	326	0	326	0	326	0	0	2	0.99	232	0	232	0	232	0	1
	0.38	0.583131	329	0	329	0	329	0	0	2	0.99	233	0	233	0	233	0	1
	0.37	0.57342	330	0	330	0	330	0	0	2	0.99	234	0	234	0	234	0	1
	0.36	0.563484	331	0	331	0	331	0	0	2	0.99	235	0	235	0	235	0	1
	0.34	0.542912	334	0	334	0	334	0	0	2	0.99	236	0	236	0	236	0	1
	0.32	0.52137	335	0	335	0	335	0	0	2	0.99	237	0	237	0	237	0	1
	0.29	0.487139	336	0	336	0	336	0	0	2	0.99	238	0	238	0	238	0	1
	0.28	0.475193	337	0	337	0	337	0	0	2	0.99	239	0	239	0	239	0	1
	0.27	0.462968	338	0	338	0	338	0	0	2	0.99	240	0	240	0	240	0	1
	0.26	0.450459	339	0	339	0	339	0	0	2	0.99	241	0	241	0	241	0	1
	0.24	0.42456	341	0	341	0	341	0	0	2	0.99	242	0	242	0	242	0	1
	0.23	0.411156	342	0	342	0	342	0	0	2	0.99	243	0	243	0	243	0	1
	0.21	0.383405	343	0	343	0	343	0	0	2	0.99	244	0	244	0	244	0	1
	0.2	0.369043	346	0	346	0	346	0	0	2	0.99	245	0	245	0	245	0	1
	0.19	0.354346	348	0	348	0	348	0	0	2	0.99	246	0	246	0	246	0	1
	0.17	0.323917	351	0	351	0	351	0	0	2	0.99	247	0	247	0	247	0	1
	0.14	0.275564	353	0	353	0	353	0	0	2	0.99	248	0	248	0	248	0	1
	0.13	0.25869	355	0	355	0	355	0	0	2	0.99	249	0	249	0	249	0	1
	0.12	0.241422	356	0	356	0	356	0	0	2	0.99	250	0	250	0	250	0	1
	0.11	0.223753	358	0	358	0	358	0	0	2	0.99	251	0	251	0	251	0	1
	0.1	0.205672	362	0	362	0	362	0	0	2	0.99	252	0	252	0	252	0	1
	0.09	0.187169	368	0	368	0	368	0	0	2	0.99	253	0	253	0	253	0	1
	0.08	0.168236	372	0	372	0	372	0	0	2	0.99	254	0	254	0	254	0	1
	0.07	0.148862	376	0	376	0	376	0	0	2	0.99	255	0	255	0	255	0	1
	0.06	0.129036	383	0	383	0	383	0	0	2	0.99	256	0	256	0	256	0	1
	0.05	0.108749	388	0	388	0	388	0	0	2	0.99	257	0	257	0	257	0	1
										2	0.99	258	0	258	0	258	0	1
										2	0.99	259	0	259	0	259	0	1
										2	0.99	260	0	260	0	260	0	1
										2	0.99	261	0	261	0	261	0	1
										2	0.99	262	0	262	0	262	0	1
										2	0.99	263	0	263	0	263	0	1
										2	0.99	264	0	264	0	264	0	1
										2	0.99	265	0	265	0	265	0	1
										1.89	0.987118	266	0	266	0	266	0	1
										1.77	0.983018	267	0	267	0	267	0	1
										1.77	0.983018	268	0	268	0	268	0	1
										1.74	0.981803	269	0	269	0	269	0	1
										1.7	0.980047	270	0	270	0	270	0	1
										1.68	0.979107	271	0	271	0	271	0	1
										1.62	0.976012	272	0	272	0	272	0	1
										1.59	0.974296	273	0	273	0	273	0	1
										1.58	0.973697	274	0	274	0	274	0	1
										1.54	0.97116	275	0	275	0	275	0	1
										1.43	0.962846	276	0	276	0	276	0	1
										1.38	0.958313	277	0	277	0	277	0	1
										1.37	0.957342	278	0	278	0	278	0	1
										1.3	0.949881	279	0	279	0	279	0	1
										1.29	0.948714	280	0	280	0	280	0	1
										1.26	0.945046	281	0	281	0	281	0	1
										1.23	0.941116	282	0	282	0	282	0	1
										1.16	0.930817	283	0	283	0	283	0	1
										1.11	0.922375	284	0	284	0	284	0	1
										1.06	0.912904	285	0	285	0	285	0	1
										1.05	0.910875	286	0	286	0	286	0	1
										1.03	0.906675	287	0	287	0	287	0	1
										0.98	0.895287	288	0	288	0	288	0	1
										0.97	0.892848	289	0	289	0	289	0	1
										0.94	0.885185	290	0	290	0	290	0	1
										0.93	0.88251	291	0	291	0	291	0	1
										0.92	0.879774	292	0	292	0	292	0	1
										0.89	0.871175	293	0	293	0	293	0	1
										0.88	0.868174	294	0	294	0	294	0	1
										0.88	0.868174	295	0	295	0	295	0	1
										0.83	0.852089	296	0	296	0	296	0	1
										0.82	0.848644	297	0	297	0	297	0	1
										0.79	0.837819	298	0	298	0	298	0	1
										0.77	0.830176	299	0	299	0	299	0	1
										0.76	0.82622	300	0	300	0	300	0	1
										0.75	0.822172	301	0	301	0	301	0	1
										0.74	0.81803	302	0	302	0	302	0	1
										0.74	0.81803	303	0	303	0	303	0	1
										0.63	0.765577	304	0	304	0	304	0	1
										0.63	0.765577	305	0	305	0	305	0	1
										0.61	0.754529	306	0	306	0	306	0	1
										0.6	0.748811	307	0	307	0	307	0	1
										0.59	0.74296	308	0	308	0	308	0	1
										0.59	0.74296	309	0	309	0	309	0	1
										0.58	0.736973	310	0	310	0	310	0	1
										0.57	0.730847	311	0	311	0	311	0	1
										0.54	0.711597	312	0	312	0	312	0	1
										0.52	0.698005	313	0	313	0	313	0	1
										0.51	0.69097	314	0	314	0	314	0	1
										0.51	0.69097	315	0	315	0	315	0	1
										0.49	0.676406	316	0	316	0	316	0	1
										0.49	0.676406	317	0	317	0	317	0	1
										0.49	0.676406	318	0	318	0	318	0	1
										0.48	0.668869	319	0	319	0	319	0	1
										0.46	0.653263	320	0	320	0	320	0	1
										0.45	0.645187	321	0	321	0	321	0	1
										0.44	0.636922	322	0	322	0	322	0	1
										0.44	0.636922	323	0	323	0	323	0	1
										0.42	0.619811	324	0	324	0	324	0	1
										0.4	0.601893	325	0	325	0	325	0	1
										0.39	0.59262	326	0	326	0	326	0	1
										0.38	0.583131	327	0	327	0	327	0	1
										0.38	0.583131	328	0	328	0	328	0	1
										0.38	0.583131	329	0	329	0	329	0	1
										0.37	0.57342	330	0	330	0	330	0	1
										0.36	0.563484	331	0	331	0	331	0	1
										0.34	0.542912	332	0	332	0	332	0	1
										0.34	0.542912	333	0	333	0	333	0	1
										0.34	0.542912	334	0	334	0	334	0	1
										0.32	0.52137	335	0	335	0	335	0	1
										0.29	0.487139	336	0	336	0	336	0	1
										0.28	0.475193	337	0	337	0	337	0	1
										0.27	0.462968	338	0	338	0	338	0	1
										0.26	0.450459	339	0	339	0	339	0	1
										0.24	0.42456	340	0	340	0	340	0	1
										0.24	0.42456	341	0	341	0	341	0	1
										0.23	0.411156	342	0	342	0	342	0	1
										0.21	0.383405	343	0	343	0	343	0	1
										0.2	0.369043	344	0	344	0	344	0	1
										0.2	0.369043	345	0	345	0	345	0	1
										0.2	0.369043	346	0	346	0	346	0	1
										0.19	0.354346	347	0	347	0	347	0	1
										0.19	0.354346	348	0	348	0	348	0	1
										0.17	0.323917	349	0	349	0	349	0	1
										0.17	0.323917	350	0	350	0	350	0	1
										0.17	0.323917	351	0	351	0	351	0	1
										0.14	0.275564	352	0	352	0	352	0	1
										0.14	0.275564	353	0	353	0	353	0	1
										0.13	0.25869	354	0	354	0	354	0	1
										0.13	0.25869	355	0	355	0	355	0	1
										0.12	0.241422	356	0	356	0	356	0	1
										0.11	0.223753	357	0	357	0	357	0	1
										0.11	0.223753	358	0	358	0	358	0	1
										0.1	0.205672	359	0	359	0	359	0	1
										0.1	0.205672	360	0	360	0	360	0	1
										0.1	0.205672	361	0	361	0	361	0	1
										0.1	0.205672	362	0	362	0	362	0	1
										0.09	0.187169	363	0	363	0	363	0	1
										0.09	0.187169	364	0	364	0	364	0	1
										0.09	0.187169	365	0	365	0	365	0	1
										0.09	0.187169	366	0	366	0	366	0	1
										0.09	0.187169	367	0	367	0	367	0	1
										0.09	0.187169	368	0	368	0	368	0	1
										0.08	0.168236	369	0	369	0	369	0	1
										0.08	0.168236	370	0	370	0	370	0	1
										0.08	0.168236	371	0	371	0	371	0	1
										0.08	0.168236	372	0	372	0	372	0	1
										0.07	0.148862	373	0	373	0	373	0	1
										0.07	0.148862	374	0	374	0	374	0	1
										0.07	0.148862	375	0	375	0	375	0	1
										0.07	0.148862	376	0	376	0	376	0	1
										0.06	0.129036	377	0	377	0	377	0	1
										0.06	0.129036	378	0	378	0	378	0	1
										0.06	0.129036	379	0	379	0	379	0	1
										0.06	0.129036	380	0	380	0	380	0	1
										0.06	0.129036	381	0	381	0	381	0	1
										0.06	0.129036	382	0	382	0	382	0	1
										0.06	0.129036	383	0	383	0	383	0	1
										0.05	0.108749	384	0	384	0	384	0	1
										0.05	0.108749	385	0	385	0	385	0	1
										0.05	0.108749	386	0	386	0	386	0	1
										0.05	0.108749	387	0	387	0	387	0	1
										0.05	0.108749	388	0	388	0	388	0	1

## Sheet: Distinct Peptide Level Data
Distinct Peptide Level Data		Confidence Threshold	Forward	Reverse	Correct	Incorrect	Total	Global FDR	q-value		Fit Confidence Threshold	Fit Forward	Fit Reverse	Fit Correct	Fit Incorrect	Fit Total	Fit Global FDR	Fit Local FDR
		1	245	0	245	0	245	0	0		1	1	2.85857e-07	0.999999	5.71713e-07	1	5.71713e-07	5.80785e-07
		0.9999	647	0	647	0	647	0	0		1	2	5.71751e-07	2	1.1435e-06	2	5.71751e-07	5.80785e-07
		0.9998	717	0	717	0	717	0	0		1	3	8.57682e-07	3	1.71536e-06	3	5.71788e-07	5.80785e-07
		0.9997	764	0	764	0	764	0	0		1	4	1.14365e-06	4	2.2873e-06	4	5.71825e-07	5.80785e-07
		0.9996	815	0	815	0	815	0	0		1	5	1.42966e-06	5	2.85931e-06	5	5.71862e-07	5.80785e-07
		0.9995	836	0	836	0	836	0	0		1	6	1.7157e-06	6	3.4314e-06	6	5.71899e-07	5.80785e-07
		0.9994	855	0	855	0	855	0	0		1	7	2.00178e-06	7	4.00356e-06	7	5.71936e-07	5.80785e-07
		0.9993	938	0	938	0	938	0	0		1	8	2.28789e-06	8	4.57579e-06	8	5.71974e-07	5.80785e-07
		0.9992	956	0	956	0	956	0	0		1	9	2.57405e-06	8.99999	5.1481e-06	9	5.72011e-07	5.80785e-07
		0.9991	969	0	969	0	969	0	0		1	10	2.86024e-06	9.99999	5.72048e-06	10	5.72048e-07	5.80785e-07
		0.999	986	0	986	0	986	0	0		1	11	3.14647e-06	11	6.29294e-06	11	5.72085e-07	5.80785e-07
		0.9989	996	0	996	0	996	0	0		1	12	3.43273e-06	12	6.86547e-06	12	5.72122e-07	5.80785e-07
		0.9988	1008	0	1008	0	1008	0	0		1	13	3.71904e-06	13	7.43807e-06	13	5.72159e-07	5.80785e-07
		0.9987	1018	0	1018	0	1018	0	0		1	14	4.00538e-06	14	8.01075e-06	14	5.72197e-07	5.80785e-07
		0.9986	1025	0	1025	0	1025	0	0		1	15	4.29175e-06	15	8.58351e-06	15	5.72234e-07	5.80785e-07
		0.9985	1034	0	1034	0	1034	0	0		1	16	4.57817e-06	16	9.15634e-06	16	5.72271e-07	5.80785e-07
		0.9984	1041	0	1041	0	1041	0	0		1	17	4.86462e-06	17	9.72924e-06	17	5.72308e-07	5.80785e-07
		0.9983	1049	0	1049	0	1049	0	0		1	18	5.15111e-06	18	1.03022e-05	18	5.72345e-07	5.80785e-07
		0.9982	1054	0	1054	0	1054	0	0		1	19	5.43763e-06	19	1.08753e-05	19	5.72382e-07	5.80785e-07
		0.9981	1060	0	1060	0	1060	0	0		1	20	5.7242e-06	20	1.14484e-05	20	5.7242e-07	5.80785e-07
		0.998	1070	0	1070	0	1070	0	0		1	21	6.0108e-06	21	1.20216e-05	21	5.72457e-07	5.80785e-07
		0.9979	1076	0	1076	0	1076	0	0		1	22	6.29743e-06	22	1.25949e-05	22	5.72494e-07	5.80785e-07
		0.9978	1087	0	1087	0	1087	0	0		1	23	6.58411e-06	23	1.31682e-05	23	5.72531e-07	5.80785e-07
		0.9977	1093	0	1093	0	1093	0	0		1	24	6.87082e-06	24	1.37416e-05	24	5.72568e-07	5.80785e-07
		0.9976	1101	0	1101	0	1101	0	0		1	25	7.15757e-06	25	1.43151e-05	25	5.72605e-07	5.80785e-07
		0.9975	1110	0	1110	0	1110	0	0		1	26	7.44435e-06	26	1.48887e-05	26	5.72643e-07	5.80785e-07
		0.9974	1116	0	1116	0	1116	0	0		1	27	7.73118e-06	27	1.54624e-05	27	5.7268e-07	5.80785e-07
		0.9973	1120	0	1120	0	1120	0	0		1	28	8.01804e-06	28	1.60361e-05	28	5.72717e-07	5.80785e-07
		0.9972	1127	0	1127	0	1127	0	0		1	29	8.30494e-06	29	1.66099e-05	29	5.72754e-07	5.80785e-07
		0.9971	1131	0	1131	0	1131	0	0		1	30	8.59187e-06	30	1.71837e-05	30	5.72791e-07	5.80785e-07
		0.997	1137	0	1137	0	1137	0	0		1	31	8.87884e-06	31	1.77577e-05	31	5.72829e-07	5.80785e-07
		0.9969	1143	0	1143	0	1143	0	0		1	32	9.16585e-06	32	1.83317e-05	32	5.72866e-07	5.80785e-07
		0.9968	1152	0	1152	0	1152	0	0		1	33	9.4529e-06	33	1.89058e-05	33	5.72903e-07	5.80785e-07
		0.9967	1158	0	1158	0	1158	0	0		1	34	9.73998e-06	34	1.948e-05	34	5.7294e-07	5.80785e-07
		0.9966	1161	0	1161	0	1161	0	0		1	35	1.00271e-05	35	2.00542e-05	35	5.72977e-07	5.80785e-07
		0.9965	1169	0	1169	0	1169	0	0		1	36	1.03143e-05	36	2.06285e-05	36	5.73014e-07	5.80785e-07
		0.9964	1175	0	1175	0	1175	0	0		1	37	1.06015e-05	37	2.12029e-05	37	5.73052e-07	5.80785e-07
		0.9963	1181	0	1181	0	1181	0	0		1	38	1.08887e-05	38	2.17774e-05	38	5.73089e-07	5.80785e-07
		0.9962	1185	0	1185	0	1185	0	0		1	39	1.1176e-05	39	2.23519e-05	39	5.73126e-07	5.80785e-07
		0.9961	1186	0	1186	0	1186	0	0		1	40	1.14633e-05	40	2.29265e-05	40	5.73163e-07	5.80785e-07
		0.996	1189	0	1189	0	1189	0	0		1	41	1.17506e-05	41	2.35012e-05	41	5.732e-07	5.80785e-07
		0.9959	1193	0	1193	0	1193	0	0		1	42	1.2038e-05	42	2.4076e-05	42	5.73237e-07	5.80785e-07
		0.9958	1195	0	1195	0	1195	0	0		1	43	1.23254e-05	43	2.46508e-05	43	5.73275e-07	5.80785e-07
		0.9957	1201	0	1201	0	1201	0	0		1	44	1.26129e-05	44	2.52257e-05	44	5.73312e-07	5.80785e-07
		0.9956	1208	0	1208	0	1208	0	0		1	45	1.29004e-05	45	2.58007e-05	45	5.73349e-07	5.80785e-07
		0.9955	1211	0	1211	0	1211	0	0		1	46	1.31879e-05	46	2.63758e-05	46	5.73386e-07	5.80785e-07
		0.9954	1214	0	1214	0	1214	0	0		1	47	1.34754e-05	47	2.69509e-05	47	5.73423e-07	5.80785e-07
		0.9953	1215	0	1215	0	1215	0	0		1	48	1.37631e-05	48	2.75261e-05	48	5.7346e-07	5.80785e-07
		0.9952	1220	0	1220	0	1220	0	0		1	49	1.40507e-05	49	2.81014e-05	49	5.73498e-07	5.80785e-07
		0.9951	1224	0	1224	0	1224	0	0		1	50	1.43384e-05	50	2.86767e-05	50	5.73535e-07	5.80785e-07
		0.995	1227	0	1227	0	1227	0	0		1	51	1.46261e-05	51	2.92522e-05	51	5.73572e-07	5.80785e-07
		0.9949	1233	0	1233	0	1233	0	0		1	52	1.49138e-05	52	2.98277e-05	52	5.73609e-07	5.80785e-07
		0.9948	1239	0	1239	0	1239	0	0		1	53	1.52016e-05	53	3.04033e-05	53	5.73646e-07	5.80785e-07
		0.9947	1243	0	1243	0	1243	0	0		1	54	1.54895e-05	54	3.09789e-05	54	5.73684e-07	5.80785e-07
		0.9946	1246	0	1246	0	1246	0	0		1	55	1.57773e-05	55	3.15546e-05	55	5.73721e-07	5.80785e-07
		0.9945	1249	0	1249	0	1249	0	0		1	56	1.60652e-05	56	3.21304e-05	56	5.73758e-07	5.80785e-07
		0.9944	1252	0	1252	0	1252	0	0		1	57	1.63532e-05	57	3.27063e-05	57	5.73795e-07	5.80785e-07
		0.9943	1256	0	1256	0	1256	0	0		1	58	1.66411e-05	58	3.32823e-05	58	5.73832e-07	5.80785e-07
		0.9942	1258	0	1258	0	1258	0	0		1	59	1.69291e-05	59	3.38583e-05	59	5.73869e-07	5.80785e-07
		0.9941	1260	0	1260	0	1260	0	0		1	60	1.72172e-05	60	3.44344e-05	60	5.73907e-07	5.80785e-07
		0.994	1272	0	1272	0	1272	0	0		1	61	1.75053e-05	61	3.50106e-05	61	5.73944e-07	5.80785e-07
		0.9939	1284	0	1284	0	1284	0	0		1	62	1.77934e-05	62	3.55868e-05	62	5.73981e-07	5.80785e-07
		0.9938	1288	0	1288	0	1288	0	0		1	63	1.80816e-05	63	3.61631e-05	63	5.74018e-07	5.80785e-07
		0.9937	1290	0	1290	0	1290	0	0		1	64	1.83698e-05	64	3.67395e-05	64	5.74055e-07	5.80785e-07
		0.9936	1292	0	1292	0	1292	0	0		1	65	1.8658e-05	65	3.7316e-05	65	5.74092e-07	5.80785e-07
		0.9935	1294	0	1294	0	1294	0	0		1	66	1.89463e-05	66	3.78926e-05	66	5.7413e-07	5.80785e-07
		0.9934	1295	0	1295	0	1295	0	0		1	67	1.92346e-05	67	3.84692e-05	67	5.74167e-07	5.80785e-07
		0.9933	1298	0	1298	0	1298	0	0		1	68	1.95229e-05	68	3.90459e-05	68	5.74204e-07	5.80785e-07
		0.9932	1301	0	1301	0	1301	0	0		1	69	1.98113e-05	69	3.96226e-05	69	5.74241e-07	5.80785e-07
		0.9931	1302	0	1302	0	1302	0	0		1	70	2.00997e-05	70	4.01995e-05	70	5.74278e-07	5.80785e-07
		0.9929	1305	0	1305	0	1305	0	0		1	71	2.03882e-05	71	4.07764e-05	71	5.74315e-07	5.80785e-07
		0.9928	1309	0	1309	0	1309	0	0		1	72	2.06767e-05	72	4.13534e-05	72	5.74353e-07	5.80785e-07
		0.9927	1312	0	1312	0	1312	0	0		1	73	2.09652e-05	73	4.19305e-05	73	5.7439e-07	5.80785e-07
		0.9926	1314	0	1314	0	1314	0	0		1	74	2.12538e-05	74	4.25076e-05	74	5.74427e-07	5.80785e-07
		0.9925	1316	0	1316	0	1316	0	0		1	75	2.15424e-05	75	4.30848e-05	75	5.74464e-07	5.80785e-07
		0.9923	1324	0	1324	0	1324	0	0		1	76	2.18311e-05	76	4.36621e-05	76	5.74501e-07	5.80785e-07
		0.9922	1329	0	1329	0	1329	0	0		1	77	2.21197e-05	77	4.42395e-05	77	5.74539e-07	5.80785e-07
		0.9921	1332	0	1332	0	1332	0	0		1	78	2.24085e-05	78	4.48169e-05	78	5.74576e-07	5.80785e-07
		0.9919	1337	0	1337	0	1337	0	0		1	79	2.26972e-05	79	4.53944e-05	79	5.74613e-07	5.80785e-07
		0.9918	1339	0	1339	0	1339	0	0		1	80	2.2986e-05	80	4.5972e-05	80	5.7465e-07	5.80785e-07
		0.9917	1340	0	1340	0	1340	0	0		1	81	2.32748e-05	81	4.65497e-05	81	5.74687e-07	5.80785e-07
		0.9915	1342	0	1342	0	1342	0	0		1	82	2.35637e-05	82	4.71274e-05	82	5.74724e-07	5.80785e-07
		0.9914	1349	0	1349	0	1349	0	0		1	83	2.38526e-05	83	4.77052e-05	83	5.74762e-07	5.80785e-07
		0.9913	1350	0	1350	0	1350	0	0		1	84	2.41416e-05	84	4.82831e-05	84	5.74799e-07	5.80785e-07
		0.9912	1352	0	1352	0	1352	0	0		1	85	2.44305e-05	85	4.88611e-05	85	5.74836e-07	5.80785e-07
		0.9911	1354	0	1354	0	1354	0	0		1	86	2.47195e-05	86	4.94391e-05	86	5.74873e-07	5.80785e-07
		0.991	1356	0	1356	0	1356	0	0		1	87	2.50086e-05	86.9999	5.00172e-05	87	5.7491e-07	5.80785e-07
		0.9909	1357	0	1357	0	1357	0	0		1	88	2.52977e-05	87.9999	5.05954e-05	88	5.74948e-07	5.80785e-07
		0.9908	1359	0	1359	0	1359	0	0		1	89	2.55868e-05	88.9999	5.11736e-05	89	5.74985e-07	5.80785e-07
		0.9907	1360	0	1360	0	1360	0	0		1	90	2.5876e-05	89.9999	5.1752e-05	90	5.75022e-07	5.80785e-07
		0.9906	1363	0	1363	0	1363	0	0		1	91	2.61652e-05	90.9999	5.23304e-05	91	5.75059e-07	5.80785e-07
		0.9905	1365	0	1365	0	1365	0	0		1	92	2.64544e-05	91.9999	5.29089e-05	92	5.75096e-07	5.80785e-07
		0.9904	1366	0	1366	0	1366	0	0		1	93	2.67437e-05	92.9999	5.34874e-05	93	5.75133e-07	5.80785e-07
		0.9903	1367	0	1367	0	1367	0	0		1	94	2.7033e-05	93.9999	5.4066e-05	94	5.75171e-07	5.80785e-07
		0.9902	1369	0	1369	0	1369	0	0		1	95	2.73224e-05	94.9999	5.46447e-05	95	5.75208e-07	5.80785e-07
		0.9901	1372	0	1372	0	1372	0	0		1	96	2.76118e-05	95.9999	5.52235e-05	96	5.75245e-07	5.80785e-07
		0.99	1373	0	1373	0	1373	0	0		1	97	2.79012e-05	96.9999	5.58024e-05	97	5.75282e-07	5.80785e-07
		0.9899	1374	0	1374	0	1374	0	0		1	98	2.81906e-05	97.9999	5.63813e-05	98	5.75319e-07	5.80785e-07
		0.9898	1376	0	1376	0	1376	0	0		1	99	2.84801e-05	98.9999	5.69603e-05	99	5.75357e-07	5.80785e-07
		0.9897	1378	0	1378	0	1378	0	0		1	100	2.87697e-05	99.9999	5.75394e-05	100	5.75394e-07	5.80785e-07
		0.9896	1382	0	1382	0	1382	0	0		1	101	2.90593e-05	101	5.81185e-05	101	5.75431e-07	5.80785e-07
		0.9895	1383	0	1383	0	1383	0	0		1	102	2.93489e-05	102	5.86977e-05	102	5.75468e-07	5.80785e-07
		0.9894	1388	0	1388	0	1388	0	0		1	103	2.96385e-05	103	5.9277e-05	103	5.75505e-07	5.80785e-07
		0.9892	1389	0	1389	0	1389	0	0		1	104	2.99282e-05	104	5.98564e-05	104	5.75542e-07	5.80785e-07
		0.9891	1391	0	1391	0	1391	0	0		1	105	3.02179e-05	105	6.04359e-05	105	5.7558e-07	5.80785e-07
		0.989	1394	0	1394	0	1394	0	0		1	106	3.05077e-05	106	6.10154e-05	106	5.75617e-07	5.80785e-07
		0.9888	1396	0	1396	0	1396	0	0		1	107	3.07975e-05	107	6.1595e-05	107	5.75654e-07	5.80785e-07
		0.9885	1398	0	1398	0	1398	0	0		1	108	3.10873e-05	108	6.21746e-05	108	5.75691e-07	5.80785e-07
		0.9884	1399	0	1399	0	1399	0	0		1	109	3.13772e-05	109	6.27544e-05	109	5.75728e-07	5.80785e-07
		0.9883	1402	0	1402	0	1402	0	0		1	110	3.16671e-05	110	6.33342e-05	110	5.75766e-07	5.80785e-07
		0.9882	1403	0	1403	0	1403	0	0		1	111	3.1957e-05	111	6.39141e-05	111	5.75803e-07	5.80785e-07
		0.9881	1404	0	1404	0	1404	0	0		1	112	3.2247e-05	112	6.44941e-05	112	5.7584e-07	5.80785e-07
		0.9879	1407	0	1407	0	1407	0	0		1	113	3.25371e-05	113	6.50741e-05	113	5.75877e-07	5.80785e-07
		0.9878	1409	0	1409	0	1409	0	0		1	114	3.28271e-05	114	6.56542e-05	114	5.75914e-07	5.80785e-07
		0.9876	1411	0	1411	0	1411	0	0		1	115	3.31172e-05	115	6.62344e-05	115	5.75951e-07	5.80785e-07
		0.9874	1414	0	1414	0	1414	0	0		1	116	3.34073e-05	116	6.68147e-05	116	5.75989e-07	5.80785e-07
		0.9873	1417	0	1417	0	1417	0	0		1	117	3.36975e-05	117	6.7395e-05	117	5.76026e-07	5.80785e-07
		0.9872	1419	0	1419	0	1419	0	0		1	118	3.39877e-05	118	6.79754e-05	118	5.76063e-07	5.80785e-07
		0.9869	1420	0	1420	0	1420	0	0		1	119	3.4278e-05	119	6.85559e-05	119	5.761e-07	5.80785e-07
		0.9867	1422	0	1422	0	1422	0	0		1	120	3.45682e-05	120	6.91365e-05	120	5.76137e-07	5.80785e-07
		0.9866	1423	0	1423	0	1423	0	0		1	121	3.48586e-05	121	6.97171e-05	121	5.76175e-07	5.80785e-07
		0.9865	1425	0	1425	0	1425	0	0		1	122	3.51489e-05	122	7.02978e-05	122	5.76212e-07	5.80785e-07
		0.9861	1427	0	1427	0	1427	0	0		1	123	3.54393e-05	123	7.08786e-05	123	5.76249e-07	5.80785e-07
		0.986	1430	0	1430	0	1430	0	0		1	124	3.57297e-05	124	7.14595e-05	124	5.76286e-07	5.80785e-07
		0.9859	1431	0	1431	0	1431	0	0		1	125	3.60202e-05	125	7.20404e-05	125	5.76323e-07	5.80785e-07
		0.9858	1433	0	1433	0	1433	0	0		1	126	3.63107e-05	126	7.26214e-05	126	5.7636e-07	5.80785e-07
		0.9857	1434	0	1434	0	1434	0	0		1	127	3.66012e-05	127	7.32025e-05	127	5.76398e-07	5.80785e-07
		0.9855	1435	0	1435	0	1435	0	0		1	128	3.68918e-05	128	7.37837e-05	128	5.76435e-07	5.80785e-07
		0.9854	1438	0	1438	0	1438	0	0		1	129	3.71824e-05	129	7.43649e-05	129	5.76472e-07	5.80785e-07
		0.9853	1439	0	1439	0	1439	0	0		1	130	3.74731e-05	130	7.49462e-05	130	5.76509e-07	5.80785e-07
		0.9852	1441	0	1441	0	1441	0	0		1	131	3.77638e-05	131	7.55276e-05	131	5.76546e-07	5.80785e-07
		0.985	1442	0	1442	0	1442	0	0		1	132	3.80545e-05	132	7.6109e-05	132	5.76584e-07	5.80785e-07
		0.9849	1443	0	1443	0	1443	0	0		1	133	3.83453e-05	133	7.66906e-05	133	5.76621e-07	5.80785e-07
		0.9848	1445	0	1445	0	1445	0	0		1	134	3.86361e-05	134	7.72722e-05	134	5.76658e-07	5.80785e-07
		0.9847	1447	0	1447	0	1447	0	0		1	135	3.89269e-05	135	7.78538e-05	135	5.76695e-07	5.80785e-07
		0.9846	1448	0	1448	0	1448	0	0		1	136	3.92178e-05	136	7.84356e-05	136	5.76732e-07	5.80785e-07
		0.9845	1450	0	1450	0	1450	0	0		1	137	3.95087e-05	137	7.90174e-05	137	5.76769e-07	5.80785e-07
		0.9842	1452	0	1452	0	1452	0	0		1	138	3.97997e-05	138	7.95993e-05	138	5.76807e-07	5.80785e-07
		0.984	1453	0	1453	0	1453	0	0		1	139	4.00906e-05	139	8.01813e-05	139	5.76844e-07	5.80785e-07
		0.9836	1454	0	1454	0	1454	0	0		1	140	4.03817e-05	140	8.07633e-05	140	5.76881e-07	5.80785e-07
		0.9835	1455	0	1455	0	1455	0	0		1	141	4.06727e-05	141	8.13455e-05	141	5.76918e-07	5.80785e-07
		0.9834	1457	0	1457	0	1457	0	0		1	142	4.09638e-05	142	8.19277e-05	142	5.76955e-07	5.80785e-07
		0.9833	1458	0	1458	0	1458	0	0		1	143	4.1255e-05	143	8.25099e-05	143	5.76993e-07	5.80785e-07
		0.9831	1459	0	1459	0	1459	0	0		1	144	4.15461e-05	144	8.30923e-05	144	5.7703e-07	5.80785e-07
		0.983	1460	0	1460	0	1460	0	0		1	145	4.18374e-05	145	8.36747e-05	145	5.77067e-07	5.80785e-07
		0.9827	1461	0	1461	0	1461	0	0		1	146	4.21286e-05	146	8.42572e-05	146	5.77104e-07	5.80785e-07
		0.9825	1462	0	1462	0	1462	0	0		1	147	4.24199e-05	147	8.48398e-05	147	5.77141e-07	5.80785e-07
		0.9824	1464	0	1464	0	1464	0	0		1	148	4.27112e-05	148	8.54224e-05	148	5.77179e-07	5.80785e-07
		0.9822	1466	0	1466	0	1466	0	0		1	149	4.30026e-05	149	8.60051e-05	149	5.77216e-07	5.80785e-07
		0.9819	1468	0	1468	0	1468	0	0		1	150	4.3294e-05	150	8.65879e-05	150	5.77253e-07	5.80785e-07
		0.9818	1469	0	1469	0	1469	0	0		1	151	4.35854e-05	151	8.71708e-05	151	5.7729e-07	5.80785e-07
		0.9815	1470	0	1470	0	1470	0	0		1	152	4.38769e-05	152	8.77537e-05	152	5.77327e-07	5.80785e-07
		0.9814	1471	0	1471	0	1471	0	0		1	153	4.41684e-05	153	8.83368e-05	153	5.77364e-07	5.80785e-07
		0.9812	1473	0	1473	0	1473	0	0		1	154	4.44599e-05	154	8.89199e-05	154	5.77402e-07	5.80785e-07
		0.9811	1474	0	1474	0	1474	0	0		1	155	4.47515e-05	155	8.9503e-05	155	5.77439e-07	5.80785e-07
		0.9809	1476	0	1476	0	1476	0	0		1	156	4.50431e-05	156	9.00863e-05	156	5.77476e-07	5.80785e-07
		0.9808	1477	0	1477	0	1477	0	0		1	157	4.53348e-05	157	9.06696e-05	157	5.77513e-07	5.80785e-07
		0.9807	1478	0	1478	0	1478	0	0		1	158	4.56265e-05	158	9.1253e-05	158	5.7755e-07	5.80785e-07
		0.9805	1479	0	1479	0	1479	0	0		1	159	4.59182e-05	159	9.18364e-05	159	5.77588e-07	5.80785e-07
		0.9804	1480	0	1480	0	1480	0	0		1	160	4.621e-05	160	9.242e-05	160	5.77625e-07	5.80785e-07
		0.9803	1483	0	1483	0	1483	0	0		1	161	4.65018e-05	161	9.30036e-05	161	5.77662e-07	5.80785e-07
		0.9802	1485	0	1485	0	1485	0	0		1	162	4.67936e-05	162	9.35873e-05	162	5.77699e-07	5.80785e-07
		0.9796	1486	0	1486	0	1486	0	0		1	163	4.70855e-05	163	9.4171e-05	163	5.77736e-07	5.80785e-07
		0.9795	1487	0	1487	0	1487	0	0		1	164	4.73774e-05	164	9.47549e-05	164	5.77774e-07	5.80785e-07
		0.9794	1488	0	1488	0	1488	0	0		1	165	4.76694e-05	165	9.53388e-05	165	5.77811e-07	5.80785e-07
		0.9791	1489	0	1489	0	1489	0	0		1	166	4.79614e-05	166	9.59227e-05	166	5.77848e-07	5.80785e-07
		0.9784	1491	0	1491	0	1491	0	0		1	167	4.82534e-05	167	9.65068e-05	167	5.77885e-07	5.80785e-07
		0.9782	1492	0	1492	0	1492	0	0		1	168	4.85455e-05	168	9.70909e-05	168	5.77922e-07	5.80785e-07
		0.9781	1494	0	1494	0	1494	0	0		1	169	4.88376e-05	169	9.76751e-05	169	5.77959e-07	5.80785e-07
		0.978	1497	0	1497	0	1497	0	0		1	170	4.91297e-05	170	9.82594e-05	170	5.77997e-07	5.80785e-07
		0.9774	1500	0	1500	0	1500	0	0		1	171	4.94219e-05	171	9.88438e-05	171	5.78034e-07	5.80785e-07
		0.9771	1501	0	1501	0	1501	0	0		1	172	4.97141e-05	172	9.94282e-05	172	5.78071e-07	5.80785e-07
		0.9769	1502	0	1502	0	1502	0	0		1	173	5.00064e-05	173	0.000100013	173	5.78108e-07	5.80785e-07
		0.9767	1503	0	1503	0	1503	0	0		1	174	5.02986e-05	174	0.000100597	174	5.78145e-07	5.80785e-07
		0.9765	1505	0	1505	0	1505	0	0		1	175	5.0591e-05	175	0.000101182	175	5.78183e-07	5.80785e-07
		0.9764	1506	0	1506	0	1506	0	0		1	176	5.08833e-05	176	0.000101767	176	5.7822e-07	5.80785e-07
		0.9761	1507	0	1507	0	1507	0	0		1	177	5.11757e-05	177	0.000102351	177	5.78257e-07	5.80785e-07
		0.9753	1508	0	1508	0	1508	0	0		1	178	5.14682e-05	178	0.000102936	178	5.78294e-07	5.80785e-07
		0.9751	1509	0	1509	0	1509	0	0		1	179	5.17607e-05	179	0.000103521	179	5.78331e-07	5.80785e-07
		0.9748	1511	0	1511	0	1511	0	0		1	180	5.20532e-05	180	0.000104106	180	5.78369e-07	5.80785e-07
		0.9744	1512	0	1512	0	1512	0	0		1	181	5.23457e-05	181	0.000104691	181	5.78406e-07	5.80785e-07
		0.9742	1515	0	1515	0	1515	0	0		1	182	5.26383e-05	182	0.000105277	182	5.78443e-07	5.80785e-07
		0.9738	1516	0	1516	0	1516	0	0		1	183	5.29309e-05	183	0.000105862	183	5.7848e-07	5.80785e-07
		0.9731	1517	0	1517	0	1517	0	0		1	184	5.32236e-05	184	0.000106447	184	5.78517e-07	5.80785e-07
		0.973	1519	0	1519	0	1519	0	0		1	185	5.35163e-05	185	0.000107033	185	5.78554e-07	5.80785e-07
		0.9725	1520	0	1520	0	1520	0	0		1	186	5.3809e-05	186	0.000107618	186	5.78592e-07	5.80785e-07
		0.9724	1521	0	1521	0	1521	0	0		1	187	5.41018e-05	187	0.000108204	187	5.78629e-07	5.80785e-07
		0.9723	1523	0	1523	0	1523	0	0		1	188	5.43946e-05	188	0.000108789	188	5.78666e-07	5.80785e-07
		0.9717	1525	0	1525	0	1525	0	0		1	189	5.46875e-05	189	0.000109375	189	5.78703e-07	5.80785e-07
		0.9716	1526	0	1526	0	1526	0	0		1	190	5.49803e-05	190	0.000109961	190	5.7874e-07	5.80785e-07
		0.9713	1527	0	1527	0	1527	0	0		1	191	5.52733e-05	191	0.000110547	191	5.78778e-07	5.80785e-07
		0.9711	1530	0	1530	0	1530	0	0		1	192	5.55662e-05	192	0.000111132	192	5.78815e-07	5.80785e-07
		0.9703	1531	0	1531	0	1531	0	0		1	193	5.58592e-05	193	0.000111718	193	5.78852e-07	5.80785e-07
		0.9702	1532	0	1532	0	1532	0	0		1	194	5.61523e-05	194	0.000112305	194	5.78889e-07	5.80785e-07
		0.9701	1533	0	1533	0	1533	0	0		1	195	5.64453e-05	195	0.000112891	195	5.78926e-07	5.80785e-07
		0.9697	1534	0	1534	0	1534	0	0		1	196	5.67384e-05	196	0.000113477	196	5.78964e-07	5.80785e-07
		0.9696	1535	0	1535	0	1535	0	0		1	197	5.70316e-05	197	0.000114063	197	5.79001e-07	5.80785e-07
		0.9693	1536	0	1536	0	1536	0	0		1	198	5.73248e-05	198	0.00011465	198	5.79038e-07	5.80785e-07
		0.9692	1538	0	1538	0	1538	0	0		1	199	5.7618e-05	199	0.000115236	199	5.79075e-07	5.80785e-07
		0.9691	1539	0	1539	0	1539	0	0		1	200	5.79112e-05	200	0.000115822	200	5.79112e-07	5.80785e-07
		0.969	1541	0	1541	0	1541	0	0		1	201	5.82045e-05	201	0.000116409	201	5.7915e-07	5.80785e-07
		0.9687	1542	0	1542	0	1542	0	0		1	202	5.84979e-05	202	0.000116996	202	5.79187e-07	5.80785e-07
		0.9686	1543	0	1543	0	1543	0	0		1	203	5.87912e-05	203	0.000117582	203	5.79224e-07	5.80785e-07
		0.9681	1544	0	1544	0	1544	0	0		1	204	5.90846e-05	204	0.000118169	204	5.79261e-07	5.80785e-07
		0.9679	1547	0	1547	0	1547	0	0		1	205	5.93781e-05	205	0.000118756	205	5.79298e-07	5.80785e-07
		0.9678	1548	0	1548	0	1548	0	0		1	206	5.96716e-05	206	0.000119343	206	5.79335e-07	5.80785e-07
		0.9676	1549	0	1549	0	1549	0	0		1	207	5.99651e-05	207	0.00011993	207	5.79373e-07	5.80785e-07
		0.967	1550	0	1550	0	1550	0	0		1	208	6.02586e-05	208	0.000120517	208	5.7941e-07	5.80785e-07
		0.9669	1552	0	1552	0	1552	0	0		1	209	6.05522e-05	209	0.000121104	209	5.79447e-07	5.80785e-07
		0.9668	1555	0	1555	0	1555	0	0		1	210	6.08458e-05	210	0.000121692	210	5.79484e-07	5.80785e-07
		0.9665	1556	0	1556	0	1556	0	0		1	211	6.11395e-05	211	0.000122279	211	5.79521e-07	5.80785e-07
		0.9664	1557	0	1557	0	1557	0	0		1	212	6.14332e-05	212	0.000122866	212	5.79559e-07	5.80785e-07
		0.9663	1558	0	1558	0	1558	0	0		1	213	6.1727e-05	213	0.000123454	213	5.79596e-07	5.80785e-07
		0.966	1559	0	1559	0	1559	0	0		1	214	6.20207e-05	214	0.000124041	214	5.79633e-07	5.80785e-07
		0.9652	1560	0	1560	0	1560	0	0		1	215	6.23145e-05	215	0.000124629	215	5.7967e-07	5.80785e-07
		0.9651	1561	0	1561	0	1561	0	0		1	216	6.26084e-05	216	0.000125217	216	5.79707e-07	5.80785e-07
		0.965	1562	0	1562	0	1562	0	0		1	217	6.29023e-05	217	0.000125805	217	5.79745e-07	5.80785e-07
		0.9645	1565	0	1565	0	1565	0	0		1	218	6.31962e-05	218	0.000126392	218	5.79782e-07	5.80785e-07
		0.9644	1566	0	1566	0	1566	0	0		1	219	6.34902e-05	219	0.00012698	219	5.79819e-07	5.80785e-07
		0.9642	1567	0	1567	0	1567	0	0		1	220	6.37842e-05	220	0.000127568	220	5.79856e-07	5.80785e-07
		0.9641	1568	0	1568	0	1568	0	0		1	221	6.40782e-05	221	0.000128156	221	5.79893e-07	5.80785e-07
		0.9638	1569	0	1569	0	1569	0	0		1	222	6.43723e-05	222	0.000128745	222	5.79931e-07	5.80785e-07
		0.9634	1571	0	1571	0	1571	0	0		1	223	6.46664e-05	223	0.000129333	223	5.79968e-07	5.80785e-07
		0.9632	1573	0	1573	0	1573	0	0		1	224	6.49605e-05	224	0.000129921	224	5.80005e-07	5.80785e-07
		0.9631	1574	0	1574	0	1574	0	0		1	225	6.52547e-05	225	0.000130509	225	5.80042e-07	5.80785e-07
		0.9628	1575	0	1575	0	1575	0	0		1	226	6.5549e-05	226	0.000131098	226	5.80079e-07	5.80785e-07
		0.9623	1576	0	1576	0	1576	0	0		1	227	6.58432e-05	227	0.000131686	227	5.80116e-07	5.80785e-07
		0.962	1578	0	1578	0	1578	0	0		1	228	6.61375e-05	228	0.000132275	228	5.80154e-07	5.80785e-07
		0.9619	1579	0	1579	0	1579	0	0		1	229	6.64319e-05	229	0.000132864	229	5.80191e-07	5.80785e-07
		0.9614	1580	0	1580	0	1580	0	0		1	230	6.67262e-05	230	0.000133452	230	5.80228e-07	5.80785e-07
		0.9612	1581	0	1581	0	1581	0	0		1	231	6.70206e-05	231	0.000134041	231	5.80265e-07	5.80785e-07
		0.9605	1582	0	1582	0	1582	0	0		1	232	6.73151e-05	232	0.00013463	232	5.80302e-07	5.80785e-07
		0.9604	1583	0	1583	0	1583	0	0		1	233	6.76096e-05	233	0.000135219	233	5.8034e-07	5.80785e-07
		0.9601	1585	0	1585	0	1585	0	0		1	234	6.79041e-05	234	0.000135808	234	5.80377e-07	5.80785e-07
		0.96	1586	0	1586	0	1586	0	0		1	235	6.81986e-05	235	0.000136397	235	5.80414e-07	5.80785e-07
		0.9597	1587	0	1587	0	1587	0	0		1	236	6.84932e-05	236	0.000136986	236	5.80451e-07	5.80785e-07
		0.9594	1588	0	1588	0	1588	0	0		1	237	6.87879e-05	237	0.000137576	237	5.80488e-07	5.80785e-07
		0.9593	1590	0	1590	0	1590	0	0		1	238	6.90825e-05	238	0.000138165	238	5.80526e-07	5.80785e-07
		0.9591	1592	0	1592	0	1592	0	0		1	239	6.93773e-05	239	0.000138755	239	5.80563e-07	5.80785e-07
		0.9583	1593	0	1593	0	1593	0	0		1	240	6.9672e-05	240	0.000139344	240	5.806e-07	5.80785e-07
		0.9577	1594	0	1594	0	1594	0	0		1	241	6.99668e-05	241	0.000139934	241	5.80637e-07	5.80785e-07
		0.9576	1595	0	1595	0	1595	0	0		1	242	7.02616e-05	242	0.000140523	242	5.80674e-07	5.80785e-07
		0.9572	1596	0	1596	0	1596	0	0		1	243	7.05565e-05	243	0.000141113	243	5.80712e-07	5.80785e-07
		0.9569	1597	0	1597	0	1597	0	0		1	244	7.08513e-05	244	0.000141703	244	5.80749e-07	5.80785e-07
		0.9565	1598	0	1598	0	1598	0	0		1	245	7.11463e-05	245	0.000142293	245	5.80786e-07	5.80785e-07
		0.9564	1601	0	1601	0	1601	0	0		0.9999	246	7.14412e-05	246	0.000142882	246	5.80823e-07	6.04847e-07
		0.956	1603	0	1603	0	1603	0	0		0.9999	247	7.17363e-05	247	0.000143473	247	5.8086e-07	6.04847e-07
		0.9554	1604	0	1604	0	1604	0	0		0.9999	248	7.20313e-05	248	0.000144063	248	5.80898e-07	6.04847e-07
		0.9551	1605	0	1605	0	1605	0	0		0.9999	249	7.23264e-05	249	0.000144653	249	5.80935e-07	6.04847e-07
		0.9549	1606	0	1606	0	1606	0	0		0.9999	250	7.26215e-05	250	0.000145243	250	5.80972e-07	6.04847e-07
		0.9546	1607	0	1607	0	1607	0	0		0.9999	251	7.29166e-05	251	0.000145833	251	5.81009e-07	6.04847e-07
		0.9545	1608	0	1608	0	1608	0	0		0.9999	252	7.32118e-05	252	0.000146424	252	5.81046e-07	6.04847e-07
		0.9541	1609	0	1609	0	1609	0	0		0.9999	253	7.35071e-05	253	0.000147014	253	5.81083e-07	6.04847e-07
		0.9538	1610	0	1610	0	1610	0	0		0.9999	254	7.38023e-05	254	0.000147605	254	5.81121e-07	6.04847e-07
		0.9534	1611	0	1611	0	1611	0	0		0.9999	255	7.40976e-05	255	0.000148195	255	5.81158e-07	6.04847e-07
		0.953	1613	0	1613	0	1613	0	0		0.9999	256	7.4393e-05	256	0.000148786	256	5.81195e-07	6.04847e-07
		0.9528	1614	0	1614	0	1614	0	0		0.9999	257	7.46883e-05	257	0.000149377	257	5.81232e-07	6.04847e-07
		0.9526	1615	0	1615	0	1615	0	0		0.9999	258	7.49838e-05	258	0.000149968	258	5.81269e-07	6.04847e-07
		0.9525	1616	0	1616	0	1616	0	0		0.9999	259	7.52792e-05	259	0.000150558	259	5.81307e-07	6.04847e-07
		0.9522	1617	0	1617	0	1617	0	0		0.9999	260	7.55747e-05	260	0.000151149	260	5.81344e-07	6.04847e-07
		0.9519	1619	0	1619	0	1619	0	0		0.9999	261	7.58702e-05	261	0.00015174	261	5.81381e-07	6.04847e-07
		0.9513	1620	0	1620	0	1620	0	0		0.9999	262	7.61658e-05	262	0.000152332	262	5.81418e-07	6.04847e-07
		0.9511	1621	0	1621	0	1621	0	0		0.9999	263	7.64614e-05	263	0.000152923	263	5.81455e-07	6.04847e-07
		0.9508	1622	0	1622	0	1622	0	0		0.9999	264	7.6757e-05	264	0.000153514	264	5.81493e-07	6.04847e-07
		0.9505	1623	0	1623	0	1623	0	0		0.9999	265	7.70527e-05	265	0.000154105	265	5.8153e-07	6.04847e-07
		0.9501	1624	0	1624	0	1624	0	0		0.9999	266	7.73484e-05	266	0.000154697	266	5.81567e-07	6.04847e-07
		0.9498	1625	0	1625	0	1625	0	0		0.9999	267	7.76442e-05	267	0.000155288	267	5.81604e-07	6.04847e-07
		0.9497	1626	0	1626	0	1626	0	0		0.9999	268	7.79399e-05	268	0.00015588	268	5.81641e-07	6.04847e-07
		0.9487	1628	0	1628	0	1628	0	0		0.9999	269	7.82358e-05	269	0.000156472	269	5.81679e-07	6.04847e-07
		0.9482	1629	0	1629	0	1629	0	0		0.9999	270	7.85316e-05	270	0.000157063	270	5.81716e-07	6.04847e-07
		0.9475	1630	0	1630	0	1630	0	0		0.9999	271	7.88275e-05	271	0.000157655	271	5.81753e-07	6.04847e-07
		0.947	1631	0	1631	0	1631	0	0		0.9999	272	7.91235e-05	272	0.000158247	272	5.8179e-07	6.04847e-07
		0.9466	1632	0	1632	0	1632	0	0		0.9999	273	7.94194e-05	273	0.000158839	273	5.81827e-07	6.04847e-07
		0.9465	1633	0	1633	0	1633	0	0		0.9999	274	7.97154e-05	274	0.000159431	274	5.81865e-07	6.04847e-07
		0.9464	1634	0	1634	0	1634	0	0		0.9999	275	8.00115e-05	275	0.000160023	275	5.81902e-07	6.04847e-07
		0.9461	1635	0	1635	0	1635	0	0		0.9999	276	8.03076e-05	276	0.000160615	276	5.81939e-07	6.04847e-07
		0.9459	1636	0	1636	0	1636	0	0		0.9999	277	8.06037e-05	277	0.000161207	277	5.81976e-07	6.04847e-07
		0.9455	1637	0	1637	0	1637	0	0		0.9999	278	8.08999e-05	278	0.0001618	278	5.82013e-07	6.04847e-07
		0.9436	1638	0	1638	0	1638	0	0		0.9999	279	8.1196e-05	279	0.000162392	279	5.82051e-07	6.04847e-07
		0.9433	1640	0	1640	0	1640	0	0		0.9999	280	8.14923e-05	280	0.000162985	280	5.82088e-07	6.04847e-07
		0.943	1641	0	1641	0	1641	0	0		0.9999	281	8.17885e-05	281	0.000163577	281	5.82125e-07	6.04847e-07
		0.9429	1643	0	1643	0	1643	0	0		0.9999	282	8.20849e-05	282	0.00016417	282	5.82162e-07	6.04847e-07
		0.9427	1644	0	1644	0	1644	0	0		0.9999	283	8.23812e-05	283	0.000164762	283	5.82199e-07	6.04847e-07
		0.9419	1645	0	1645	0	1645	0	0		0.9999	284	8.26776e-05	284	0.000165355	284	5.82236e-07	6.04847e-07
		0.9417	1646	0	1646	0	1646	0	0		0.9999	285	8.2974e-05	285	0.000165948	285	5.82274e-07	6.04847e-07
		0.9416	1647	0	1647	0	1647	0	0		0.9999	286	8.32705e-05	286	0.000166541	286	5.82311e-07	6.04847e-07
		0.9415	1648	0	1648	0	1648	0	0		0.9999	287	8.35669e-05	287	0.000167134	287	5.82348e-07	6.04847e-07
		0.9413	1649	0	1649	0	1649	0	0		0.9999	288	8.38635e-05	288	0.000167727	288	5.82385e-07	6.04847e-07
		0.9406	1650	0	1650	0	1650	0	0		0.9999	289	8.416e-05	289	0.00016832	289	5.82422e-07	6.04847e-07
		0.9403	1651	0	1651	0	1651	0	0		0.9999	290	8.44566e-05	290	0.000168913	290	5.8246e-07	6.04847e-07
		0.9401	1652	0	1652	0	1652	0	0		0.9999	291	8.47533e-05	291	0.000169507	291	5.82497e-07	6.04847e-07
		0.94	1653	0	1653	0	1653	0	0		0.9999	292	8.505e-05	292	0.0001701	292	5.82534e-07	6.04847e-07
		0.9394	1654	0	1654	0	1654	0	0		0.9999	293	8.53467e-05	293	0.000170693	293	5.82571e-07	6.04847e-07
		0.9391	1655	0	1655	0	1655	0	0		0.9999	294	8.56434e-05	294	0.000171287	294	5.82608e-07	6.04847e-07
		0.939	1656	0	1656	0	1656	0	0		0.9999	295	8.59402e-05	295	0.00017188	295	5.82646e-07	6.04847e-07
		0.9388	1657	0	1657	0	1657	0	0		0.9999	296	8.62371e-05	296	0.000172474	296	5.82683e-07	6.04847e-07
		0.9386	1658	0	1658	0	1658	0	0		0.9999	297	8.65339e-05	297	0.000173068	297	5.8272e-07	6.04847e-07
		0.9382	1659	0	1659	0	1659	0	0		0.9999	298	8.68308e-05	298	0.000173662	298	5.82757e-07	6.04847e-07
		0.9377	1660	0	1660	0	1660	0	0		0.9999	299	8.71278e-05	299	0.000174256	299	5.82794e-07	6.04847e-07
		0.9375	1661	0	1661	0	1661	0	0		0.9999	300	8.74247e-05	300	0.000174849	300	5.82832e-07	6.04847e-07
		0.9372	1663	0	1663	0	1663	0	0		0.9999	301	8.77218e-05	301	0.000175444	301	5.82869e-07	6.04847e-07
		0.9362	1664	0	1664	0	1664	0	0		0.9999	302	8.80188e-05	302	0.000176038	302	5.82906e-07	6.04847e-07
		0.9358	1665	0	1665	0	1665	0	0		0.9999	303	8.83159e-05	303	0.000176632	303	5.82943e-07	6.04847e-07
		0.9357	1666	0	1666	0	1666	0	0		0.9999	304	8.8613e-05	304	0.000177226	304	5.8298e-07	6.04847e-07
		0.935	1668	0	1668	0	1668	0	0		0.9999	305	8.89102e-05	305	0.00017782	305	5.83018e-07	6.04847e-07
		0.9348	1669	0	1669	0	1669	0	0		0.9999	306	8.92074e-05	306	0.000178415	306	5.83055e-07	6.04847e-07
		0.9347	1670	0	1670	0	1670	0	0		0.9999	307	8.95046e-05	307	0.000179009	307	5.83092e-07	6.04847e-07
		0.9339	1671	0	1671	0	1671	0	0		0.9999	308	8.98019e-05	308	0.000179604	308	5.83129e-07	6.04847e-07
		0.9333	1672	0	1672	0	1672	0	0		0.9999	309	9.00992e-05	309	0.000180198	309	5.83166e-07	6.04847e-07
		0.9332	1673	0	1673	0	1673	0	0		0.9999	310	9.03965e-05	310	0.000180793	310	5.83204e-07	6.04847e-07
		0.9326	1674	0	1674	0	1674	0	0		0.9999	311	9.06939e-05	311	0.000181388	311	5.83241e-07	6.04847e-07
		0.9322	1675	0	1675	0	1675	0	0		0.9999	312	9.09914e-05	312	0.000181983	312	5.83278e-07	6.04847e-07
		0.9316	1676	0	1676	0	1676	0	0		0.9999	313	9.12888e-05	313	0.000182578	313	5.83315e-07	6.04847e-07
		0.9307	1677	0	1677	0	1677	0	0		0.9999	314	9.15863e-05	314	0.000183173	314	5.83352e-07	6.04847e-07
		0.9303	1678	0	1678	0	1678	0	0		0.9999	315	9.18838e-05	315	0.000183768	315	5.83389e-07	6.04847e-07
		0.9287	1679	0	1679	0	1679	0	0		0.9999	316	9.21814e-05	316	0.000184363	316	5.83427e-07	6.04847e-07
		0.928	1680	0	1680	0	1680	0	0		0.9999	317	9.2479e-05	317	0.000184958	317	5.83464e-07	6.04847e-07
		0.9277	1681	0	1681	0	1681	0	0		0.9999	318	9.27767e-05	318	0.000185553	318	5.83501e-07	6.04847e-07
		0.9274	1683	0	1683	0	1683	0	0		0.9999	319	9.30744e-05	319	0.000186149	319	5.83538e-07	6.04847e-07
		0.9271	1684	0	1684	0	1684	0	0		0.9999	320	9.33721e-05	320	0.000186744	320	5.83575e-07	6.04847e-07
		0.9258	1685	0	1685	0	1685	0	0		0.9999	321	9.36698e-05	321	0.00018734	321	5.83613e-07	6.04847e-07
		0.9256	1686	0	1686	0	1686	0	0		0.9999	322	9.39676e-05	322	0.000187935	322	5.8365e-07	6.04847e-07
		0.9255	1687	0	1687	0	1687	0	0		0.9999	323	9.42655e-05	323	0.000188531	323	5.83687e-07	6.04847e-07
		0.9251	1688	0	1688	0	1688	0	0		0.9999	324	9.45633e-05	324	0.000189127	324	5.83724e-07	6.04847e-07
		0.9249	1689	0	1689	0	1689	0	0		0.9999	325	9.48612e-05	325	0.000189722	325	5.83761e-07	6.04847e-07
		0.9248	1690	0	1690	0	1690	0	0		0.9999	326	9.51592e-05	326	0.000190318	326	5.83799e-07	6.04847e-07
		0.9243	1691	0	1691	0	1691	0	0		0.9999	327	9.54572e-05	327	0.000190914	327	5.83836e-07	6.04847e-07
		0.9226	1692	0	1692	0	1692	0	0		0.9999	328	9.57552e-05	328	0.00019151	328	5.83873e-07	6.04847e-07
		0.9222	1693	0	1693	0	1693	0	0		0.9999	329	9.60532e-05	329	0.000192106	329	5.8391e-07	6.04847e-07
		0.9212	1695	0	1695	0	1695	0	0		0.9999	330	9.63513e-05	330	0.000192703	330	5.83947e-07	6.04847e-07
		0.9211	1696	0	1696	0	1696	0	0		0.9999	331	9.66494e-05	331	0.000193299	331	5.83985e-07	6.04847e-07
		0.9206	1697	0	1697	0	1697	0	0		0.9999	332	9.69476e-05	332	0.000193895	332	5.84022e-07	6.04847e-07
		0.9204	1698	0	1698	0	1698	0	0		0.9999	333	9.72458e-05	333	0.000194492	333	5.84059e-07	6.04847e-07
		0.9197	1699	0	1699	0	1699	0	0		0.9999	334	9.75441e-05	334	0.000195088	334	5.84096e-07	6.04847e-07
		0.9196	1700	0	1700	0	1700	0	0		0.9999	335	9.78423e-05	335	0.000195685	335	5.84133e-07	6.04847e-07
		0.9192	1701	0	1701	0	1701	0	0		0.9999	336	9.81407e-05	336	0.000196281	336	5.84171e-07	6.04847e-07
		0.9183	1702	0	1702	0	1702	0	0		0.9999	337	9.8439e-05	337	0.000196878	337	5.84208e-07	6.04847e-07
		0.9173	1703	0	1703	0	1703	0	0		0.9999	338	9.87374e-05	338	0.000197475	338	5.84245e-07	6.04847e-07
		0.9168	1704	0	1704	0	1704	0	0		0.9999	339	9.90358e-05	339	0.000198072	339	5.84282e-07	6.04847e-07
		0.9163	1705	0	1705	0	1705	0	0		0.9999	340	9.93343e-05	340	0.000198669	340	5.84319e-07	6.04847e-07
		0.9162	1706	0	1706	0	1706	0	0		0.9999	341	9.96328e-05	341	0.000199266	341	5.84357e-07	6.04847e-07
		0.9153	1707	0	1707	0	1707	0	0		0.9999	342	9.99313e-05	342	0.000199863	342	5.84394e-07	6.04847e-07
		0.9148	1708	0	1708	0	1708	0	0		0.9999	343	0.00010023	343	0.00020046	343	5.84431e-07	6.04847e-07
		0.9142	1709	0	1709	0	1709	0	0		0.9999	344	0.000100529	344	0.000201057	344	5.84468e-07	6.04847e-07
		0.9139	1710	0	1710	0	1710	0	0		0.9999	345	0.000100827	345	0.000201654	345	5.84505e-07	6.04847e-07
		0.9135	1711	0	1711	0	1711	0	0		0.9999	346	0.000101126	346	0.000202252	346	5.84542e-07	6.04847e-07
		0.913	1712	0	1712	0	1712	0	0		0.9999	347	0.000101425	347	0.000202849	347	5.8458e-07	6.04847e-07
		0.9127	1714	0	1714	0	1714	0	0		0.9999	348	0.000101723	348	0.000203447	348	5.84617e-07	6.04847e-07
		0.9108	1715	0	1715	0	1715	0	0		0.9999	349	0.000102022	349	0.000204044	349	5.84654e-07	6.04847e-07
		0.9101	1716	0	1716	0	1716	0	0		0.9999	350	0.000102321	350	0.000204642	350	5.84691e-07	6.04847e-07
		0.91	1717	0	1717	0	1717	0	0		0.9999	351	0.00010262	351	0.00020524	351	5.84728e-07	6.04847e-07
		0.9096	1718	0	1718	0	1718	0	0		0.9999	352	0.000102919	352	0.000205838	352	5.84766e-07	6.04847e-07
		0.9094	1719	0	1719	0	1719	0	0		0.9999	353	0.000103218	353	0.000206435	353	5.84803e-07	6.04847e-07
		0.9076	1720	0	1720	0	1720	0	0		0.9999	354	0.000103517	354	0.000207033	354	5.8484e-07	6.04847e-07
		0.9075	1721	0	1721	0	1721	0	0		0.9999	355	0.000103816	355	0.000207631	355	5.84877e-07	6.04847e-07
		0.9069	1722	0	1722	0	1722	0	0		0.9999	356	0.000104115	356	0.00020823	356	5.84914e-07	6.04847e-07
		0.905	1723	0	1723	0	1723	0	0		0.9999	357	0.000104414	357	0.000208828	357	5.84952e-07	6.04847e-07
		0.9044	1724	0	1724	0	1724	0	0		0.9999	358	0.000104713	358	0.000209426	358	5.84989e-07	6.04847e-07
		0.904	1725	0	1725	0	1725	0	0		0.9999	359	0.000105012	359	0.000210024	359	5.85026e-07	6.04847e-07
		0.9036	1726	0	1726	0	1726	0	0		0.9999	360	0.000105311	360	0.000210623	360	5.85063e-07	6.04847e-07
		0.901	1727	0	1727	0	1727	0	0		0.9999	361	0.000105611	361	0.000211221	361	5.851e-07	6.04847e-07
		0.9005	1728	0	1728	0	1728	0	0		0.9999	362	0.00010591	362	0.00021182	362	5.85138e-07	6.04847e-07
		0.9001	1729	0	1729	0	1729	0	0		0.9999	363	0.000106209	363	0.000212418	363	5.85175e-07	6.04847e-07
		0.899	1730	0	1730	0	1730	0	0		0.9999	364	0.000106509	364	0.000213017	364	5.85212e-07	6.04847e-07
		0.8987	1731	0	1731	0	1731	0	0		0.9999	365	0.000106808	365	0.000213616	365	5.85249e-07	6.04847e-07
		0.898	1732	0	1732	0	1732	0	0		0.9999	366	0.000107107	366	0.000214215	366	5.85286e-07	6.04847e-07
		0.8976	1733	0	1733	0	1733	0	0		0.9999	367	0.000107407	367	0.000214814	367	5.85324e-07	6.04847e-07
		0.8973	1734	0	1734	0	1734	0	0		0.9999	368	0.000107706	368	0.000215413	368	5.85361e-07	6.04847e-07
		0.8958	1735	0	1735	0	1735	0	0		0.9999	369	0.000108006	369	0.000216012	369	5.85398e-07	6.04847e-07
		0.8955	1736	0	1736	0	1736	0	0		0.9999	370	0.000108305	370	0.000216611	370	5.85435e-07	6.04847e-07
		0.8947	1737	0	1737	0	1737	0	0		0.9999	371	0.000108605	371	0.00021721	371	5.85472e-07	6.04847e-07
		0.8941	1738	0	1738	0	1738	0	0		0.9999	372	0.000108905	372	0.00021781	372	5.85509e-07	6.04847e-07
		0.894	1739	0	1739	0	1739	0	0		0.9999	373	0.000109204	373	0.000218409	373	5.85547e-07	6.04847e-07
		0.8929	1740	0	1740	0	1740	0	0		0.9999	374	0.000109504	374	0.000219008	374	5.85584e-07	6.04847e-07
		0.8916	1741	0	1741	0	1741	0	0		0.9999	375	0.000109804	375	0.000219608	375	5.85621e-07	6.04847e-07
		0.8913	1742	0	1742	0	1742	0	0		0.9999	376	0.000110104	376	0.000220208	376	5.85658e-07	6.04847e-07
		0.8909	1743	0	1743	0	1743	0	0		0.9999	377	0.000110404	377	0.000220807	377	5.85695e-07	6.04847e-07
		0.8907	1744	0	1744	0	1744	0	0		0.9999	378	0.000110703	378	0.000221407	378	5.85733e-07	6.04847e-07
		0.8905	1745	0	1745	0	1745	0	0		0.9999	379	0.000111003	379	0.000222007	379	5.8577e-07	6.04847e-07
		0.8903	1746	0	1746	0	1746	0	0		0.9999	380	0.000111303	380	0.000222607	380	5.85807e-07	6.04847e-07
		0.8894	1747	0	1747	0	1747	0	0		0.9999	381	0.000111603	381	0.000223207	381	5.85844e-07	6.04847e-07
		0.8884	1748	0	1748	0	1748	0	0		0.9999	382	0.000111903	382	0.000223807	382	5.85881e-07	6.04847e-07
		0.8876	1749	0	1749	0	1749	0	0		0.9999	383	0.000112203	383	0.000224407	383	5.85919e-07	6.04847e-07
		0.8865	1750	0	1750	0	1750	0	0		0.9999	384	0.000112504	384	0.000225007	384	5.85956e-07	6.04847e-07
		0.8864	1751	0	1751	0	1751	0	0		0.9999	385	0.000112804	385	0.000225607	385	5.85993e-07	6.04847e-07
		0.8862	1752	0	1752	0	1752	0	0		0.9999	386	0.000113104	386	0.000226208	386	5.8603e-07	6.04847e-07
		0.8858	1753	0	1753	0	1753	0	0		0.9999	387	0.000113404	387	0.000226808	387	5.86067e-07	6.04847e-07
		0.8836	1754	0	1754	0	1754	0	0		0.9999	388	0.000113704	388	0.000227409	388	5.86105e-07	6.04847e-07
		0.8833	1755	0	1755	0	1755	0	0		0.9999	389	0.000114005	389	0.000228009	389	5.86142e-07	6.04847e-07
		0.882	1756	0	1756	0	1756	0	0		0.9999	390	0.000114305	390	0.00022861	390	5.86179e-07	6.04847e-07
		0.8818	1757	0	1757	0	1757	0	0		0.9999	391	0.000114605	391	0.000229211	391	5.86216e-07	6.04847e-07
		0.8815	1758	0	1758	0	1758	0	0		0.9999	392	0.000114906	392	0.000229811	392	5.86253e-07	6.04847e-07
		0.8786	1759	0	1759	0	1759	0	0		0.9999	393	0.000115206	393	0.000230412	393	5.86291e-07	6.04847e-07
		0.877	1760	0	1760	0	1760	0	0		0.9999	394	0.000115507	394	0.000231013	394	5.86328e-07	6.04847e-07
		0.8762	1761	0	1761	0	1761	0	0		0.9999	395	0.000115807	395	0.000231614	395	5.86365e-07	6.04847e-07
		0.875	1762	0	1762	0	1762	0	0		0.9999	396	0.000116108	396	0.000232215	396	5.86402e-07	6.04847e-07
		0.8745	1763	0	1763	0	1763	0	0		0.9999	397	0.000116408	397	0.000232816	397	5.86439e-07	6.04847e-07
		0.8741	1764	0	1764	0	1764	0	0		0.9999	398	0.000116709	398	0.000233418	398	5.86476e-07	6.04847e-07
		0.8732	1765	0	1765	0	1765	0	0		0.9999	399	0.000117009	399	0.000234019	399	5.86514e-07	6.04847e-07
		0.8719	1766	0	1766	0	1766	0	0		0.9999	400	0.00011731	400	0.00023462	400	5.86551e-07	6.04847e-07
		0.8717	1767	0	1767	0	1767	0	0		0.9999	401	0.000117611	401	0.000235222	401	5.86588e-07	6.04847e-07
		0.8693	1768	0	1768	0	1768	0	0		0.9999	402	0.000117912	402	0.000235823	402	5.86625e-07	6.04847e-07
		0.8692	1769	0	1769	0	1769	0	0		0.9999	403	0.000118212	403	0.000236425	403	5.86662e-07	6.04847e-07
		0.8688	1770	0	1770	0	1770	0	0		0.9999	404	0.000118513	404	0.000237027	404	5.867e-07	6.04847e-07
		0.8684	1771	0	1771	0	1771	0	0		0.9999	405	0.000118814	405	0.000237628	405	5.86737e-07	6.04847e-07
		0.8658	1772	0	1772	0	1772	0	0		0.9999	406	0.000119115	406	0.00023823	406	5.86774e-07	6.04847e-07
		0.8639	1773	0	1773	0	1773	0	0		0.9999	407	0.000119416	407	0.000238832	407	5.86811e-07	6.04847e-07
		0.8633	1774	0	1774	0	1774	0	0		0.9999	408	0.000119717	408	0.000239434	408	5.86848e-07	6.04847e-07
		0.8631	1775	0	1775	0	1775	0	0		0.9999	409	0.000120018	409	0.000240036	409	5.86886e-07	6.04847e-07
		0.8628	1776	0	1776	0	1776	0	0		0.9999	410	0.000120319	410	0.000240638	410	5.86923e-07	6.04847e-07
		0.8625	1777	0	1777	0	1777	0	0		0.9999	411	0.00012062	411	0.000241241	411	5.8696e-07	6.04847e-07
		0.8613	1779	0	1779	0	1779	0	0		0.9999	412	0.000120921	412	0.000241843	412	5.86997e-07	6.04847e-07
		0.8612	1780	0	1780	0	1780	0	0		0.9999	413	0.000121223	413	0.000242445	413	5.87034e-07	6.04847e-07
		0.8602	1781	0	1781	0	1781	0	0		0.9999	414	0.000121524	414	0.000243048	414	5.87072e-07	6.04847e-07
		0.859	1782	0	1782	0	1782	0	0		0.9999	415	0.000121825	415	0.00024365	415	5.87109e-07	6.04847e-07
		0.8573	1783	0	1783	0	1783	0	0		0.9999	416	0.000122126	416	0.000244253	416	5.87146e-07	6.04847e-07
		0.8571	1784	0	1784	0	1784	0	0		0.9999	417	0.000122428	417	0.000244855	417	5.87183e-07	6.04847e-07
		0.857	1785	0	1785	0	1785	0	0		0.9999	418	0.000122729	418	0.000245458	418	5.8722e-07	6.04847e-07
		0.8567	1786	0	1786	0	1786	0	0		0.9999	419	0.00012303	419	0.000246061	419	5.87257e-07	6.04847e-07
		0.8554	1787	0	1787	0	1787	0	0		0.9999	420	0.000123332	420	0.000246664	420	5.87295e-07	6.04847e-07
		0.8544	1788	0	1788	0	1788	0	0		0.9999	421	0.000123633	421	0.000247267	421	5.87332e-07	6.04847e-07
		0.8527	1789	0	1789	0	1789	0	0		0.9999	422	0.000123935	422	0.00024787	422	5.87369e-07	6.04847e-07
		0.8505	1790	0	1790	0	1790	0	0		0.9999	423	0.000124236	423	0.000248473	423	5.87406e-07	6.04847e-07
		0.8503	1791	0	1791	0	1791	0	0		0.9999	424	0.000124538	424	0.000249076	424	5.87443e-07	6.04847e-07
		0.8493	1792	0	1792	0	1792	0	0		0.9999	425	0.00012484	425	0.000249679	425	5.87481e-07	6.04847e-07
		0.8481	1793	0	1793	0	1793	0	0		0.9999	426	0.000125141	426	0.000250283	426	5.87518e-07	6.04847e-07
		0.847	1794	0	1794	0	1794	0	0		0.9999	427	0.000125443	427	0.000250886	427	5.87555e-07	6.04847e-07
		0.8458	1795	0	1795	0	1795	0	0		0.9999	428	0.000125745	428	0.000251489	428	5.87592e-07	6.04847e-07
		0.8434	1796	0	1796	0	1796	0	0		0.9999	429	0.000126047	429	0.000252093	429	5.87629e-07	6.04847e-07
		0.8427	1797	0	1797	0	1797	0	0		0.9999	430	0.000126348	430	0.000252697	430	5.87667e-07	6.04847e-07
		0.8423	1798	0	1798	0	1798	0	0		0.9999	431	0.00012665	431	0.0002533	431	5.87704e-07	6.04847e-07
		0.8421	1799	0	1799	0	1799	0	0		0.9999	432	0.000126952	432	0.000253904	432	5.87741e-07	6.04847e-07
		0.842	1800	0	1800	0	1800	0	0		0.9999	433	0.000127254	433	0.000254508	433	5.87778e-07	6.04847e-07
		0.8387	1801	0	1801	0	1801	0	0		0.9999	434	0.000127556	434	0.000255112	434	5.87815e-07	6.04847e-07
		0.8385	1802	0	1802	0	1802	0	0		0.9999	435	0.000127858	435	0.000255716	435	5.87853e-07	6.04847e-07
		0.8377	1803	0	1803	0	1803	0	0		0.9999	436	0.00012816	436	0.00025632	436	5.8789e-07	6.04847e-07
		0.8372	1804	0	1804	0	1804	0	0		0.9999	437	0.000128462	437	0.000256924	437	5.87927e-07	6.04847e-07
		0.8369	1805	0	1805	0	1805	0	0		0.9999	438	0.000128764	438	0.000257528	438	5.87964e-07	6.04847e-07
		0.8363	1806	0	1806	0	1806	0	0		0.9999	439	0.000129066	439	0.000258133	439	5.88001e-07	6.04847e-07
		0.8344	1807	0	1807	0	1807	0	0		0.9999	440	0.000129368	440	0.000258737	440	5.88038e-07	6.04847e-07
		0.8333	1809	0	1809	0	1809	0	0		0.9999	441	0.000129671	441	0.000259341	441	5.88076e-07	6.04847e-07
		0.8316	1810	0	1810	0	1810	0	0		0.9999	442	0.000129973	442	0.000259946	442	5.88113e-07	6.04847e-07
		0.8314	1811	0	1811	0	1811	0	0		0.9999	443	0.000130275	443	0.00026055	443	5.8815e-07	6.04847e-07
		0.8301	1812	0	1812	0	1812	0	0		0.9999	444	0.000130578	444	0.000261155	444	5.88187e-07	6.04847e-07
		0.8295	1813	0	1813	0	1813	0	0		0.9999	445	0.00013088	445	0.00026176	445	5.88224e-07	6.04847e-07
		0.8272	1814	0	1814	0	1814	0	0		0.9999	446	0.000131182	446	0.000262365	446	5.88262e-07	6.04847e-07
		0.8263	1815	0	1815	0	1815	0	0		0.9999	447	0.000131485	447	0.00026297	447	5.88299e-07	6.04847e-07
		0.826	1816	0	1816	0	1816	0	0		0.9999	448	0.000131787	448	0.000263575	448	5.88336e-07	6.04847e-07
		0.8251	1817	0	1817	0	1817	0	0		0.9999	449	0.00013209	449	0.00026418	449	5.88373e-07	6.04847e-07
		0.8235	1818	0	1818	0	1818	0	0		0.9999	450	0.000132392	450	0.000264785	450	5.8841e-07	6.04847e-07
		0.8228	1819	0	1819	0	1819	0	0		0.9999	451	0.000132695	451	0.00026539	451	5.88448e-07	6.04847e-07
		0.8227	1820	0	1820	0	1820	0	0		0.9999	452	0.000132998	452	0.000265995	452	5.88485e-07	6.04847e-07
		0.8205	1822	0	1822	0	1822	0	0		0.9999	453	0.0001333	453	0.0002666	453	5.88522e-07	6.04847e-07
		0.8184	1823	0	1823	0	1823	0	0		0.9999	454	0.000133603	454	0.000267206	454	5.88559e-07	6.04847e-07
		0.8179	1824	0	1824	0	1824	0	0		0.9999	455	0.000133906	455	0.000267811	455	5.88596e-07	6.04847e-07
		0.8165	1825	0	1825	0	1825	0	0		0.9999	456	0.000134208	456	0.000268417	456	5.88633e-07	6.04847e-07
		0.8161	1826	0	1826	0	1826	0	0		0.9999	457	0.000134511	457	0.000269022	457	5.88671e-07	6.04847e-07
		0.8145	1827	0	1827	0	1827	0	0		0.9999	458	0.000134814	458	0.000269628	458	5.88708e-07	6.04847e-07
		0.8143	1828	0	1828	0	1828	0	0		0.9999	459	0.000135117	459	0.000270234	459	5.88745e-07	6.04847e-07
		0.8137	1829	0	1829	0	1829	0	0		0.9999	460	0.00013542	460	0.00027084	460	5.88782e-07	6.04847e-07
		0.8133	1830	0	1830	0	1830	0	0		0.9999	461	0.000135723	461	0.000271446	461	5.88819e-07	6.04847e-07
		0.8127	1831	0	1831	0	1831	0	0		0.9999	462	0.000136026	462	0.000272052	462	5.88857e-07	6.04847e-07
		0.8093	1832	0	1832	0	1832	0	0		0.9999	463	0.000136329	463	0.000272658	463	5.88894e-07	6.04847e-07
		0.8092	1833	0	1833	0	1833	0	0		0.9999	464	0.000136632	464	0.000273264	464	5.88931e-07	6.04847e-07
		0.8081	1834	0	1834	0	1834	0	0		0.9999	465	0.000136935	465	0.00027387	465	5.88968e-07	6.04847e-07
		0.8076	1835	0	1835	0	1835	0	0		0.9999	466	0.000137238	466	0.000274476	466	5.89005e-07	6.04847e-07
		0.8046	1836	0	1836	0	1836	0	0		0.9999	467	0.000137541	467	0.000275083	467	5.89043e-07	6.04847e-07
		0.8039	1837	0	1837	0	1837	0	0		0.9999	468	0.000137845	468	0.000275689	468	5.8908e-07	6.04847e-07
		0.8037	1838	0	1838	0	1838	0	0		0.9999	469	0.000138148	469	0.000276296	469	5.89117e-07	6.04847e-07
		0.8034	1839	0	1839	0	1839	0	0		0.9999	470	0.000138451	470	0.000276902	470	5.89154e-07	6.04847e-07
		0.7997	1840	0	1840	0	1840	0	0		0.9999	471	0.000138755	471	0.000277509	471	5.89191e-07	6.04847e-07
		0.7987	1841	0	1841	0	1841	0	0		0.9999	472	0.000139058	472	0.000278116	472	5.89228e-07	6.04847e-07
		0.7974	1842	0	1842	0	1842	0	0		0.9999	473	0.000139361	473	0.000278723	473	5.89266e-07	6.04847e-07
		0.7971	1843	0	1843	0	1843	0	0		0.9999	474	0.000139665	474	0.00027933	474	5.89303e-07	6.04847e-07
		0.7957	1845	0	1845	0	1845	0	0		0.9999	475	0.000139968	475	0.000279937	475	5.8934e-07	6.04847e-07
		0.7949	1846	0	1846	0	1846	0	0		0.9999	476	0.000140272	476	0.000280544	476	5.89377e-07	6.04847e-07
		0.7942	1847	0	1847	0	1847	0	0		0.9999	477	0.000140575	477	0.000281151	477	5.89414e-07	6.04847e-07
		0.7929	1848	0	1848	0	1848	0	0		0.9999	478	0.000140879	478	0.000281758	478	5.89452e-07	6.04847e-07
		0.7925	1849	0	1849	0	1849	0	0		0.9999	479	0.000141183	479	0.000282365	479	5.89489e-07	6.04847e-07
		0.7922	1850	0	1850	0	1850	0	0		0.9999	480	0.000141486	480	0.000282972	480	5.89526e-07	6.04847e-07
		0.7914	1851	0	1851	0	1851	0	0		0.9999	481	0.00014179	481	0.00028358	481	5.89563e-07	6.04847e-07
		0.7913	1852	0	1852	0	1852	0	0		0.9999	482	0.000142094	482	0.000284187	482	5.896e-07	6.04847e-07
		0.7912	1853	0	1853	0	1853	0	0		0.9999	483	0.000142397	483	0.000284795	483	5.89637e-07	6.04847e-07
		0.79	1854	0	1854	0	1854	0	0		0.9999	484	0.000142701	484	0.000285403	484	5.89675e-07	6.04847e-07
		0.7872	1855	0	1855	0	1855	0	0		0.9999	485	0.000143005	485	0.00028601	485	5.89712e-07	6.04847e-07
		0.7868	1856	0	1856	0	1856	0	0		0.9999	486	0.000143309	486	0.000286618	486	5.89749e-07	6.04847e-07
		0.7858	1857	0	1857	0	1857	0	0		0.9999	487	0.000143613	487	0.000287226	487	5.89786e-07	6.04847e-07
		0.785	1858	0	1858	0	1858	0	0		0.9999	488	0.000143917	488	0.000287834	488	5.89823e-07	6.04847e-07
		0.784	1859	0	1859	0	1859	0	0		0.9999	489	0.000144221	489	0.000288442	489	5.89861e-07	6.04847e-07
		0.7832	1860	0	1860	0	1860	0	0		0.9999	490	0.000144525	490	0.00028905	490	5.89898e-07	6.04847e-07
		0.7828	1861	0	1861	0	1861	0	0		0.9999	491	0.000144829	491	0.000289658	491	5.89935e-07	6.04847e-07
		0.7824	1862	0	1862	0	1862	0	0		0.9999	492	0.000145133	492	0.000290266	492	5.89972e-07	6.04847e-07
		0.7814	1863	0	1863	0	1863	0	0		0.9999	493	0.000145437	493	0.000290875	493	5.90009e-07	6.04847e-07
		0.7802	1864	0	1864	0	1864	0	0		0.9999	494	0.000145741	494	0.000291483	494	5.90047e-07	6.04847e-07
		0.7786	1865	0	1865	0	1865	0	0		0.9999	495	0.000146046	495	0.000292091	495	5.90084e-07	6.04847e-07
		0.7784	1866	0	1866	0	1866	0	0		0.9999	496	0.00014635	496	0.0002927	496	5.90121e-07	6.04847e-07
		0.7779	1867	0	1867	0	1867	0	0		0.9999	497	0.000146654	497	0.000293309	497	5.90158e-07	6.04847e-07
		0.7778	1868	0	1868	0	1868	0	0		0.9999	498	0.000146959	498	0.000293917	498	5.90195e-07	6.04847e-07
		0.7764	1869	0	1869	0	1869	0	0		0.9999	499	0.000147263	499	0.000294526	499	5.90232e-07	6.04847e-07
		0.7763	1870	0	1870	0	1870	0	0		0.9999	500	0.000147567	500	0.000295135	500	5.9027e-07	6.04847e-07
		0.7747	1872	0	1872	0	1872	0	0		0.9999	501	0.000147872	501	0.000295744	501	5.90307e-07	6.04847e-07
		0.7739	1873	0	1873	0	1873	0	0		0.9999	502	0.000148176	502	0.000296353	502	5.90344e-07	6.04847e-07
		0.7725	1875	0	1875	0	1875	0	0		0.9999	503	0.000148481	503	0.000296962	503	5.90381e-07	6.04847e-07
		0.7696	1876	0	1876	0	1876	0	0		0.9999	504	0.000148785	504	0.000297571	504	5.90418e-07	6.04847e-07
		0.7695	1877	0	1877	0	1877	0	0		0.9999	505	0.00014909	505	0.00029818	505	5.90456e-07	6.04847e-07
		0.7689	1878	0	1878	0	1878	0	0		0.9999	506	0.000149395	506	0.000298789	506	5.90493e-07	6.04847e-07
		0.7684	1879	0	1879	0	1879	0	0		0.9999	507	0.000149699	507	0.000299399	507	5.9053e-07	6.04847e-07
		0.7675	1880	0	1880	0	1880	0	0		0.9999	508	0.000150004	508	0.000300008	508	5.90567e-07	6.04847e-07
		0.7667	1882	0	1882	0	1882	0	0		0.9999	509	0.000150309	509	0.000300618	509	5.90604e-07	6.04847e-07
		0.7655	1883	0	1883	0	1883	0	0		0.9999	510	0.000150614	510	0.000301227	510	5.90641e-07	6.04847e-07
		0.7644	1884	0	1884	0	1884	0	0		0.9999	511	0.000150918	511	0.000301837	511	5.90679e-07	6.04847e-07
		0.7626	1885	0	1885	0	1885	0	0		0.9999	512	0.000151223	512	0.000302446	512	5.90716e-07	6.04847e-07
		0.7619	1886	0	1886	0	1886	0	0		0.9999	513	0.000151528	513	0.000303056	513	5.90753e-07	6.04847e-07
		0.7587	1887	0	1887	0	1887	0	0		0.9999	514	0.000151833	514	0.000303666	514	5.9079e-07	6.04847e-07
		0.7567	1888	0	1888	0	1888	0	0		0.9999	515	0.000152138	515	0.000304276	515	5.90827e-07	6.04847e-07
		0.7562	1889	0	1889	0	1889	0	0		0.9999	516	0.000152443	516	0.000304886	516	5.90865e-07	6.04847e-07
		0.7558	1890	0	1890	0	1890	0	0		0.9999	517	0.000152748	517	0.000305496	517	5.90902e-07	6.04847e-07
		0.7532	1891	0	1891	0	1891	0	0		0.9999	518	0.000153053	518	0.000306106	518	5.90939e-07	6.04847e-07
		0.7523	1892	0	1892	0	1892	0	0		0.9999	519	0.000153358	519	0.000306717	519	5.90976e-07	6.04847e-07
		0.7512	1893	0	1893	0	1893	0	0		0.9999	520	0.000153663	520	0.000307327	520	5.91013e-07	6.04847e-07
		0.7481	1894	0	1894	0	1894	0	0		0.9999	521	0.000153969	521	0.000307937	521	5.9105e-07	6.04847e-07
		0.7465	1895	0	1895	0	1895	0	0		0.9999	522	0.000154274	522	0.000308548	522	5.91088e-07	6.04847e-07
		0.7449	1896	0	1896	0	1896	0	0		0.9999	523	0.000154579	523	0.000309158	523	5.91125e-07	6.04847e-07
		0.7447	1897	0	1897	0	1897	0	0		0.9999	524	0.000154884	524	0.000309769	524	5.91162e-07	6.04847e-07
		0.7439	1898	0	1898	0	1898	0	0		0.9999	525	0.00015519	525	0.00031038	525	5.91199e-07	6.04847e-07
		0.7437	1899	0	1899	0	1899	0	0		0.9999	526	0.000155495	526	0.00031099	526	5.91236e-07	6.04847e-07
		0.7422	1900	0	1900	0	1900	0	0		0.9999	527	0.000155801	527	0.000311601	527	5.91273e-07	6.04847e-07
		0.7421	1901	0	1901	0	1901	0	0		0.9999	528	0.000156106	528	0.000312212	528	5.91311e-07	6.04847e-07
		0.7411	1902	0	1902	0	1902	0	0		0.9999	529	0.000156412	529	0.000312823	529	5.91348e-07	6.04847e-07
		0.7389	1903	0	1903	0	1903	0	0		0.9999	530	0.000156717	530	0.000313434	530	5.91385e-07	6.04847e-07
		0.7377	1904	0	1904	0	1904	0	0		0.9999	531	0.000157023	531	0.000314045	531	5.91422e-07	6.04847e-07
		0.7371	1905	0	1905	0	1905	0	0		0.9999	532	0.000157328	532	0.000314656	532	5.91459e-07	6.04847e-07
		0.7358	1906	0	1906	0	1906	0	0		0.9999	533	0.000157634	533	0.000315268	533	5.91497e-07	6.04847e-07
		0.7353	1907	0	1907	0	1907	0	0		0.9999	534	0.00015794	534	0.000315879	534	5.91534e-07	6.04847e-07
		0.7323	1908	0	1908	0	1908	0	0		0.9999	535	0.000158245	535	0.00031649	535	5.91571e-07	6.04847e-07
		0.7317	1909	0	1909	0	1909	0	0		0.9999	536	0.000158551	536	0.000317102	536	5.91608e-07	6.04847e-07
		0.731	1910	0	1910	0	1910	0	0		0.9999	537	0.000158857	537	0.000317714	537	5.91645e-07	6.04847e-07
		0.7309	1911	0	1911	0	1911	0	0		0.9999	538	0.000159163	538	0.000318325	538	5.91682e-07	6.04847e-07
		0.7307	1912	0	1912	0	1912	0	0		0.9999	539	0.000159468	539	0.000318937	539	5.9172e-07	6.04847e-07
		0.7296	1913	0	1913	0	1913	0	0		0.9999	540	0.000159774	540	0.000319549	540	5.91757e-07	6.04847e-07
		0.7287	1914	0	1914	0	1914	0	0		0.9999	541	0.00016008	541	0.000320161	541	5.91794e-07	6.04847e-07
		0.7276	1915	0	1915	0	1915	0	0		0.9999	542	0.000160386	542	0.000320772	542	5.91831e-07	6.04847e-07
		0.7251	1916	0	1916	0	1916	0	0		0.9999	543	0.000160692	543	0.000321385	543	5.91868e-07	6.04847e-07
		0.7249	1917	0	1917	0	1917	0	0		0.9999	544	0.000160998	544	0.000321997	544	5.91906e-07	6.04847e-07
		0.7243	1918	0	1918	0	1918	0	0		0.9999	545	0.000161304	545	0.000322609	545	5.91943e-07	6.04847e-07
		0.7227	1919	0	1919	0	1919	0	0		0.9999	546	0.000161611	546	0.000323221	546	5.9198e-07	6.04847e-07
		0.7198	1920	0	1920	0	1920	0	0		0.9999	547	0.000161917	547	0.000323833	547	5.92017e-07	6.04847e-07
		0.7181	1921	0	1921	0	1921	0	0		0.9999	548	0.000162223	548	0.000324446	548	5.92054e-07	6.04847e-07
		0.7177	1923	0	1923	0	1923	0	0		0.9999	549	0.000162529	549	0.000325058	549	5.92091e-07	6.04847e-07
		0.7161	1924	0	1924	0	1924	0	0		0.9999	550	0.000162835	550	0.000325671	550	5.92129e-07	6.04847e-07
		0.7153	1926	0	1926	0	1926	0	0		0.9999	551	0.000163142	551	0.000326283	551	5.92166e-07	6.04847e-07
		0.7121	1927	0	1927	0	1927	0	0		0.9999	552	0.000163448	552	0.000326896	552	5.92203e-07	6.04847e-07
		0.7117	1928	0	1928	0	1928	0	0		0.9999	553	0.000163754	553	0.000327509	553	5.9224e-07	6.04847e-07
		0.7107	1929	0	1929	0	1929	0	0		0.9999	554	0.000164061	554	0.000328122	554	5.92277e-07	6.04847e-07
		0.7087	1930	0	1930	0	1930	0	0		0.9999	555	0.000164367	555	0.000328735	555	5.92314e-07	6.04847e-07
		0.7059	1931	0	1931	0	1931	0	0		0.9999	556	0.000164674	556	0.000329348	556	5.92352e-07	6.04847e-07
		0.7056	1932	0	1932	0	1932	0	0		0.9999	557	0.00016498	557	0.000329961	557	5.92389e-07	6.04847e-07
		0.7042	1933	0	1933	0	1933	0	0		0.9999	558	0.000165287	558	0.000330574	558	5.92426e-07	6.04847e-07
		0.7031	1934	0	1934	0	1934	0	0		0.9999	559	0.000165593	559	0.000331187	559	5.92463e-07	6.04847e-07
		0.7026	1935	0	1935	0	1935	0	0		0.9999	560	0.0001659	560	0.0003318	560	5.925e-07	6.04847e-07
		0.7022	1936	0	1936	0	1936	0	0		0.9999	561	0.000166207	561	0.000332414	561	5.92538e-07	6.04847e-07
		0.7012	1937	0	1937	0	1937	0	0		0.9999	562	0.000166513	562	0.000333027	562	5.92575e-07	6.04847e-07
		0.7011	1938	0	1938	0	1938	0	0		0.9999	563	0.00016682	563	0.00033364	563	5.92612e-07	6.04847e-07
		0.6994	1939	0	1939	0	1939	0	0		0.9999	564	0.000167127	564	0.000334254	564	5.92649e-07	6.04847e-07
		0.698	1940	0	1940	0	1940	0	0		0.9999	565	0.000167434	565	0.000334868	565	5.92686e-07	6.04847e-07
		0.6963	1941	0	1941	0	1941	0	0		0.9999	566	0.000167741	566	0.000335481	566	5.92723e-07	6.04847e-07
		0.6936	1942	0	1942	0	1942	0	0		0.9999	567	0.000168048	567	0.000336095	567	5.92761e-07	6.04847e-07
		0.693	1943	0	1943	0	1943	0	0		0.9999	568	0.000168355	568	0.000336709	568	5.92798e-07	6.04847e-07
		0.6914	1944	0	1944	0	1944	0	0		0.9999	569	0.000168662	569	0.000337323	569	5.92835e-07	6.04847e-07
		0.6905	1945	0	1945	0	1945	0	0		0.9999	570	0.000168969	570	0.000337937	570	5.92872e-07	6.04847e-07
		0.6886	1946	0	1946	0	1946	0	0		0.9999	571	0.000169276	571	0.000338551	571	5.92909e-07	6.04847e-07
		0.6883	1947	0	1947	0	1947	0	0		0.9999	572	0.000169583	572	0.000339165	572	5.92946e-07	6.04847e-07
		0.687	1948	0	1948	0	1948	0	0		0.9999	573	0.00016989	573	0.00033978	573	5.92984e-07	6.04847e-07
		0.6859	1949	0	1949	0	1949	0	0		0.9999	574	0.000170197	574	0.000340394	574	5.93021e-07	6.04847e-07
		0.6858	1950	0	1950	0	1950	0	0		0.9999	575	0.000170504	575	0.000341008	575	5.93058e-07	6.04847e-07
		0.6834	1951	0	1951	0	1951	0	0		0.9999	576	0.000170811	576	0.000341623	576	5.93095e-07	6.04847e-07
		0.6819	1952	0	1952	0	1952	0	0		0.9999	577	0.000171119	577	0.000342237	577	5.93132e-07	6.04847e-07
		0.6805	1953	0	1953	0	1953	0	0		0.9999	578	0.000171426	578	0.000342852	578	5.93169e-07	6.04847e-07
		0.6804	1954	0	1954	0	1954	0	0		0.9999	579	0.000171733	579	0.000343467	579	5.93207e-07	6.04847e-07
		0.6782	1955	0	1955	0	1955	0	0		0.9999	580	0.000172041	580	0.000344081	580	5.93244e-07	6.04847e-07
		0.6773	1956	0	1956	0	1956	0	0		0.9999	581	0.000172348	581	0.000344696	581	5.93281e-07	6.04847e-07
		0.6764	1957	0	1957	0	1957	0	0		0.9999	582	0.000172656	582	0.000345311	582	5.93318e-07	6.04847e-07
		0.676	1958	0	1958	0	1958	0	0		0.9999	583	0.000172963	583	0.000345926	583	5.93355e-07	6.04847e-07
		0.6719	1959	0	1959	0	1959	0	0		0.9999	584	0.000173271	584	0.000346541	584	5.93392e-07	6.04847e-07
		0.6706	1960	0	1960	0	1960	0	0		0.9999	585	0.000173578	585	0.000347156	585	5.9343e-07	6.04847e-07
		0.6705	1961	0	1961	0	1961	0	0		0.9999	586	0.000173886	586	0.000347772	586	5.93467e-07	6.04847e-07
		0.6701	1962	0	1962	0	1962	0	0		0.9999	587	0.000174193	587	0.000348387	587	5.93504e-07	6.04847e-07
		0.6685	1963	0	1963	0	1963	0	0		0.9999	588	0.000174501	588	0.000349002	588	5.93541e-07	6.04847e-07
		0.6683	1964	0	1964	0	1964	0	0		0.9999	589	0.000174809	589	0.000349618	589	5.93578e-07	6.04847e-07
		0.6662	1965	0	1965	0	1965	0	0		0.9999	590	0.000175117	590	0.000350233	590	5.93615e-07	6.04847e-07
		0.6646	1966	0	1966	0	1966	0	0		0.9999	591	0.000175424	591	0.000350849	591	5.93653e-07	6.04847e-07
		0.6635	1967	0	1967	0	1967	0	0		0.9999	592	0.000175732	592	0.000351464	592	5.9369e-07	6.04847e-07
		0.6626	1968	0	1968	0	1968	0	0		0.9999	593	0.00017604	593	0.00035208	593	5.93727e-07	6.04847e-07
		0.661	1969	0	1969	0	1969	0	0		0.9999	594	0.000176348	594	0.000352696	594	5.93764e-07	6.04847e-07
		0.6593	1970	0	1970	0	1970	0	0		0.9999	595	0.000176656	595	0.000353312	595	5.93801e-07	6.04847e-07
		0.6585	1971	0	1971	0	1971	0	0		0.9999	596	0.000176964	596	0.000353928	596	5.93839e-07	6.04847e-07
		0.6572	1972	0	1972	0	1972	0	0		0.9999	597	0.000177272	597	0.000354544	597	5.93876e-07	6.04847e-07
		0.6557	1973	0	1973	0	1973	0	0		0.9999	598	0.00017758	598	0.00035516	598	5.93913e-07	6.04847e-07
		0.6536	1974	0	1974	0	1974	0	0		0.9999	599	0.000177888	599	0.000355776	599	5.9395e-07	6.04847e-07
		0.6527	1975	0	1975	0	1975	0	0		0.9999	600	0.000178196	600	0.000356392	600	5.93987e-07	6.04847e-07
		0.6523	1976	0	1976	0	1976	0	0		0.9999	601	0.000178504	601	0.000357009	601	5.94024e-07	6.04847e-07
		0.6489	1977	0	1977	0	1977	0	0		0.9999	602	0.000178813	602	0.000357625	602	5.94062e-07	6.04847e-07
		0.6482	1979	0	1979	0	1979	0	0		0.9999	603	0.000179121	603	0.000358242	603	5.94099e-07	6.04847e-07
		0.6451	1980	0	1980	0	1980	0	0		0.9999	604	0.000179429	604	0.000358858	604	5.94136e-07	6.04847e-07
		0.6444	1981	0	1981	0	1981	0	0		0.9999	605	0.000179737	605	0.000359475	605	5.94173e-07	6.04847e-07
		0.6437	1983	0	1983	0	1983	0	0		0.9999	606	0.000180046	606	0.000360091	606	5.9421e-07	6.04847e-07
		0.641	1985	0	1985	0	1985	0	0		0.9999	607	0.000180354	607	0.000360708	607	5.94247e-07	6.04847e-07
		0.6392	1986	0	1986	0	1986	0	0		0.9999	608	0.000180662	608	0.000361325	608	5.94285e-07	6.04847e-07
		0.6387	1987	0	1987	0	1987	0	0		0.9999	609	0.000180971	609	0.000361942	609	5.94322e-07	6.04847e-07
		0.6347	1988	0	1988	0	1988	0	0		0.9999	610	0.000181279	610	0.000362559	610	5.94359e-07	6.04847e-07
		0.6338	1990	0	1990	0	1990	0	0		0.9999	611	0.000181588	611	0.000363176	611	5.94396e-07	6.04847e-07
		0.6328	1991	0	1991	0	1991	0	0		0.9999	612	0.000181897	612	0.000363793	612	5.94433e-07	6.04847e-07
		0.6325	1992	0	1992	0	1992	0	0		0.9999	613	0.000182205	613	0.00036441	613	5.9447e-07	6.04847e-07
		0.6308	1993	0	1993	0	1993	0	0		0.9999	614	0.000182514	614	0.000365028	614	5.94508e-07	6.04847e-07
		0.6302	1994	0	1994	0	1994	0	0		0.9999	615	0.000182822	615	0.000365645	615	5.94545e-07	6.04847e-07
		0.6269	1995	0	1995	0	1995	0	0		0.9999	616	0.000183131	616	0.000366262	616	5.94582e-07	6.04847e-07
		0.6263	1996	0	1996	0	1996	0	0		0.9999	617	0.00018344	617	0.00036688	617	5.94619e-07	6.04847e-07
		0.6257	1997	0	1997	0	1997	0	0		0.9999	618	0.000183749	618	0.000367498	618	5.94656e-07	6.04847e-07
		0.6246	1999	0	1999	0	1999	0	0		0.9999	619	0.000184058	619	0.000368115	619	5.94693e-07	6.04847e-07
		0.623	2000	0	2000	0	2000	0	0		0.9999	620	0.000184366	620	0.000368733	620	5.94731e-07	6.04847e-07
		0.6205	2001	0	2001	0	2001	0	0		0.9999	621	0.000184675	621	0.000369351	621	5.94768e-07	6.04847e-07
		0.6198	2002	0	2002	0	2002	0	0		0.9999	622	0.000184984	622	0.000369969	622	5.94805e-07	6.04847e-07
		0.6195	2003	0	2003	0	2003	0	0		0.9999	623	0.000185293	623	0.000370587	623	5.94842e-07	6.04847e-07
		0.6193	2004	0	2004	0	2004	0	0		0.9999	624	0.000185602	624	0.000371205	624	5.94879e-07	6.04847e-07
		0.6192	2005	0	2005	0	2005	0	0		0.9999	625	0.000185911	625	0.000371823	625	5.94916e-07	6.04847e-07
		0.6185	2006	0	2006	0	2006	0	0		0.9999	626	0.00018622	626	0.000372441	626	5.94953e-07	6.04847e-07
		0.6168	2007	0	2007	0	2007	0	0		0.9999	627	0.00018653	627	0.000373059	627	5.94991e-07	6.04847e-07
		0.6148	2008	0	2008	0	2008	0	0		0.9999	628	0.000186839	628	0.000373677	628	5.95028e-07	6.04847e-07
		0.6144	2009	0	2009	0	2009	0	0		0.9999	629	0.000187148	629	0.000374296	629	5.95065e-07	6.04847e-07
		0.6134	2010	0	2010	0	2010	0	0		0.9999	630	0.000187457	630	0.000374914	630	5.95102e-07	6.04847e-07
		0.6123	2011	0	2011	0	2011	0	0		0.9999	631	0.000187766	631	0.000375533	631	5.95139e-07	6.04847e-07
		0.6121	2012	0	2012	0	2012	0	0		0.9999	632	0.000188076	632	0.000376152	632	5.95176e-07	6.04847e-07
		0.6106	2013	0	2013	0	2013	0	0		0.9999	633	0.000188385	633	0.00037677	633	5.95214e-07	6.04847e-07
		0.6095	2014	0	2014	0	2014	0	0		0.9999	634	0.000188695	634	0.000377389	634	5.95251e-07	6.04847e-07
		0.6077	2015	0	2015	0	2015	0	0		0.9999	635	0.000189004	635	0.000378008	635	5.95288e-07	6.04847e-07
		0.6051	2016	0	2016	0	2016	0	0		0.9999	636	0.000189313	636	0.000378627	636	5.95325e-07	6.04847e-07
		0.6038	2017	0	2017	0	2017	0	0		0.9999	637	0.000189623	637	0.000379246	637	5.95362e-07	6.04847e-07
		0.6028	2018	0	2018	0	2018	0	0		0.9999	638	0.000189932	638	0.000379865	638	5.95399e-07	6.04847e-07
		0.6024	2019	0	2019	0	2019	0	0		0.9999	639	0.000190242	639	0.000380484	639	5.95437e-07	6.04847e-07
		0.5997	2020	0	2020	0	2020	0	0		0.9999	640	0.000190552	640	0.000381103	640	5.95474e-07	6.04847e-07
		0.5971	2021	0	2021	0	2021	0	0		0.9999	641	0.000190861	641	0.000381722	641	5.95511e-07	6.04847e-07
		0.5953	2022	0	2022	0	2022	0	0		0.9999	642	0.000191171	642	0.000382342	642	5.95548e-07	6.04847e-07
		0.5943	2023	0	2023	0	2023	0	0		0.9999	643	0.000191481	643	0.000382961	643	5.95585e-07	6.04847e-07
		0.5916	2024	0	2024	0	2024	0	0		0.9999	644	0.00019179	644	0.000383581	644	5.95622e-07	6.04847e-07
		0.591	2025	0	2025	0	2025	0	0		0.9999	645	0.0001921	645	0.0003842	645	5.9566e-07	6.04847e-07
		0.5906	2026	0	2026	0	2026	0	0		0.9999	646	0.00019241	646	0.00038482	646	5.95697e-07	6.04847e-07
		0.5868	2027	0	2027	0	2027	0	0		0.9999	647	0.00019272	647	0.00038544	647	5.95734e-07	6.04847e-07
		0.5864	2028	0	2028	0	2028	0	0		0.9998	648	0.00019303	648	0.00038606	648	5.95771e-07	6.22372e-07
		0.5863	2029	0	2029	0	2029	0	0		0.9998	649	0.00019334	649	0.00038668	649	5.95808e-07	6.22372e-07
		0.5859	2030	0	2030	0	2030	0	0		0.9998	650	0.00019365	650	0.000387299	650	5.95845e-07	6.22372e-07
		0.5854	2031	0	2031	0	2031	0	0		0.9998	651	0.00019396	651	0.00038792	651	5.95883e-07	6.22372e-07
		0.5831	2032	0	2032	0	2032	0	0		0.9998	652	0.00019427	652	0.00038854	652	5.9592e-07	6.22372e-07
		0.5809	2033	0	2033	0	2033	0	0		0.9998	653	0.00019458	653	0.00038916	653	5.95957e-07	6.22372e-07
		0.5803	2034	0	2034	0	2034	0	0		0.9998	654	0.00019489	654	0.00038978	654	5.95994e-07	6.22372e-07
		0.5802	2035	0	2035	0	2035	0	0		0.9998	655	0.0001952	655	0.0003904	655	5.96031e-07	6.22372e-07
		0.5786	2036	0	2036	0	2036	0	0		0.9998	656	0.00019551	656	0.000391021	656	5.96068e-07	6.22372e-07
		0.5777	2037	0	2037	0	2037	0	0		0.9998	657	0.000195821	657	0.000391641	657	5.96105e-07	6.22372e-07
		0.5764	2038	0	2038	0	2038	0	0		0.9998	658	0.000196131	658	0.000392262	658	5.96143e-07	6.22372e-07
		0.5758	2039	0	2039	0	2039	0	0		0.9998	659	0.000196441	659	0.000392882	659	5.9618e-07	6.22372e-07
		0.5721	2040	0	2040	0	2040	0	0		0.9998	660	0.000196752	660	0.000393503	660	5.96217e-07	6.22372e-07
		0.5711	2041	0	2041	0	2041	0	0		0.9998	661	0.000197062	661	0.000394124	661	5.96254e-07	6.22372e-07
		0.5683	2042	0	2042	0	2042	0	0		0.9998	662	0.000197372	662	0.000394745	662	5.96291e-07	6.22372e-07
		0.5675	2043	0	2043	0	2043	0	0		0.9998	663	0.000197683	663	0.000395366	663	5.96328e-07	6.22372e-07
		0.5672	2044	0	2044	0	2044	0	0		0.9998	664	0.000197993	664	0.000395987	664	5.96366e-07	6.22372e-07
		0.5667	2045	0	2045	0	2045	0	0		0.9998	665	0.000198304	665	0.000396608	665	5.96403e-07	6.22372e-07
		0.5663	2046	0	2046	0	2046	0	0		0.9998	666	0.000198614	666	0.000397229	666	5.9644e-07	6.22372e-07
		0.5662	2047	0	2047	0	2047	0	0		0.9998	667	0.000198925	667	0.00039785	667	5.96477e-07	6.22372e-07
		0.5647	2048	0	2048	0	2048	0	0		0.9998	668	0.000199236	668	0.000398471	668	5.96514e-07	6.22372e-07
		0.5628	2049	0	2049	0	2049	0	0		0.9998	669	0.000199546	669	0.000399093	669	5.96551e-07	6.22372e-07
		0.5613	2050	0	2050	0	2050	0	0		0.9998	670	0.000199857	670	0.000399714	670	5.96588e-07	6.22372e-07
		0.5603	2051	0	2051	0	2051	0	0		0.9998	671	0.000200168	671	0.000400336	671	5.96626e-07	6.22372e-07
		0.5602	2052	0	2052	0	2052	0	0		0.9998	672	0.000200479	672	0.000400957	672	5.96663e-07	6.22372e-07
		0.5593	2053	0	2053	0	2053	0	0		0.9998	673	0.00020079	673	0.000401579	673	5.967e-07	6.22372e-07
		0.5573	2054	0	2054	0	2054	0	0		0.9998	674	0.0002011	674	0.000402201	674	5.96737e-07	6.22372e-07
		0.5566	2055	0	2055	0	2055	0	0		0.9998	675	0.000201411	675	0.000402823	675	5.96774e-07	6.22372e-07
		0.5556	2056	0	2056	0	2056	0	0		0.9998	676	0.000201722	676	0.000403445	676	5.96811e-07	6.22372e-07
		0.5555	2057	0	2057	0	2057	0	0		0.9998	677	0.000202033	677	0.000404066	677	5.96849e-07	6.22372e-07
		0.554	2058	0	2058	0	2058	0	0		0.9998	678	0.000202344	678	0.000404689	678	5.96886e-07	6.22372e-07
		0.5523	2059	0	2059	0	2059	0	0		0.9998	679	0.000202655	679	0.000405311	679	5.96923e-07	6.22372e-07
		0.5519	2060	0	2060	0	2060	0	0		0.9998	680	0.000202966	680	0.000405933	680	5.9696e-07	6.22372e-07
		0.5512	2061	0	2061	0	2061	0	0		0.9998	681	0.000203278	681	0.000406555	681	5.96997e-07	6.22372e-07
		0.5497	2062	0	2062	0	2062	0	0		0.9998	682	0.000203589	682	0.000407177	682	5.97034e-07	6.22372e-07
		0.548	2063	0	2063	0	2063	0	0		0.9998	683	0.0002039	683	0.0004078	683	5.97071e-07	6.22372e-07
		0.5472	2064	0	2064	0	2064	0	0		0.9998	684	0.000204211	684	0.000408422	684	5.97109e-07	6.22372e-07
		0.547	2065	0	2065	0	2065	0	0		0.9998	685	0.000204522	685	0.000409045	685	5.97146e-07	6.22372e-07
		0.5465	2066	0	2066	0	2066	0	0		0.9998	686	0.000204834	686	0.000409667	686	5.97183e-07	6.22372e-07
		0.5462	2067	0	2067	0	2067	0	0		0.9998	687	0.000205145	687	0.00041029	687	5.9722e-07	6.22372e-07
		0.5453	2068	0	2068	0	2068	0	0		0.9998	688	0.000205456	688	0.000410913	688	5.97257e-07	6.22372e-07
		0.5445	2069	0	2069	0	2069	0	0		0.9998	689	0.000205768	689	0.000411536	689	5.97294e-07	6.22372e-07
		0.5437	2070	0	2070	0	2070	0	0		0.9998	690	0.000206079	690	0.000412159	690	5.97332e-07	6.22372e-07
		0.5426	2071	0	2071	0	2071	0	0		0.9998	691	0.000206391	691	0.000412782	691	5.97369e-07	6.22372e-07
		0.5414	2071	1	2070	2	2072	0.000965251	0.000773694		0.9998	692	0.000206702	692	0.000413405	692	5.97406e-07	6.22372e-07
		0.5408	2072	1	2071	2	2073	0.000964785	0.000773694		0.9998	693	0.000207014	693	0.000414028	693	5.97443e-07	6.22372e-07
		0.5395	2073	1	2072	2	2074	0.00096432	0.000773694		0.9998	694	0.000207326	694	0.000414651	694	5.9748e-07	6.22372e-07
		0.5372	2074	1	2073	2	2075	0.000963855	0.000773694		0.9998	695	0.000207637	695	0.000415275	695	5.97517e-07	6.22372e-07
		0.5367	2075	1	2074	2	2076	0.000963391	0.000773694		0.9998	696	0.000207949	696	0.000415898	696	5.97554e-07	6.22372e-07
		0.5364	2076	1	2075	2	2077	0.000962927	0.000773694		0.9998	697	0.000208261	697	0.000416521	697	5.97592e-07	6.22372e-07
		0.536	2077	1	2076	2	2078	0.000962464	0.000773694		0.9998	698	0.000208572	698	0.000417145	698	5.97629e-07	6.22372e-07
		0.5351	2078	1	2077	2	2079	0.000962001	0.000773694		0.9998	699	0.000208884	699	0.000417768	699	5.97666e-07	6.22372e-07
		0.5335	2079	1	2078	2	2080	0.000961538	0.000773694		0.9998	700	0.000209196	700	0.000418392	700	5.97703e-07	6.22372e-07
		0.533	2080	1	2079	2	2081	0.000961076	0.000773694		0.9998	701	0.000209508	701	0.000419016	701	5.9774e-07	6.22372e-07
		0.5328	2081	1	2080	2	2082	0.000960615	0.000773694		0.9998	702	0.00020982	702	0.00041964	702	5.97777e-07	6.22372e-07
		0.5322	2082	1	2081	2	2083	0.000960154	0.000773694		0.9998	703	0.000210132	703	0.000420264	703	5.97814e-07	6.22372e-07
		0.5313	2083	1	2082	2	2084	0.000959693	0.000773694		0.9998	704	0.000210444	704	0.000420888	704	5.97852e-07	6.22372e-07
		0.5291	2084	1	2083	2	2085	0.000959233	0.000773694		0.9998	705	0.000210756	705	0.000421512	705	5.97889e-07	6.22372e-07
		0.5289	2085	1	2084	2	2086	0.000958773	0.000773694		0.9998	706	0.000211068	706	0.000422136	706	5.97926e-07	6.22372e-07
		0.5288	2086	1	2085	2	2087	0.000958313	0.000773694		0.9998	707	0.00021138	707	0.00042276	707	5.97963e-07	6.22372e-07
		0.5283	2087	1	2086	2	2088	0.000957854	0.000773694		0.9998	708	0.000211692	708	0.000423384	708	5.98e-07	6.22372e-07
		0.5276	2088	1	2087	2	2089	0.000957396	0.000773694		0.9998	709	0.000212004	709	0.000424008	709	5.98037e-07	6.22372e-07
		0.5257	2089	1	2088	2	2090	0.000956938	0.000773694		0.9998	710	0.000212316	710	0.000424633	710	5.98074e-07	6.22372e-07
		0.5246	2090	1	2089	2	2091	0.00095648	0.000773694		0.9998	711	0.000212629	711	0.000425257	711	5.98112e-07	6.22372e-07
		0.5235	2091	1	2090	2	2092	0.000956023	0.000773694		0.9998	712	0.000212941	712	0.000425882	712	5.98149e-07	6.22372e-07
		0.5233	2092	1	2091	2	2093	0.000955566	0.000773694		0.9998	713	0.000213253	713	0.000426507	713	5.98186e-07	6.22372e-07
		0.5232	2093	1	2092	2	2094	0.00095511	0.000773694		0.9998	714	0.000213566	714	0.000427131	714	5.98223e-07	6.22372e-07
		0.5224	2094	1	2093	2	2095	0.000954654	0.000773694		0.9998	715	0.000213878	715	0.000427756	715	5.9826e-07	6.22372e-07
		0.5207	2096	1	2095	2	2097	0.000953743	0.000773694		0.9998	716	0.00021419	716	0.000428381	716	5.98297e-07	6.22372e-07
		0.5202	2097	1	2096	2	2098	0.000953289	0.000773694		0.9998	717	0.000214503	717	0.000429006	717	5.98334e-07	6.22372e-07
		0.5188	2099	1	2098	2	2100	0.000952381	0.000773694		0.9997	718	0.000214815	718	0.000429631	718	5.98372e-07	6.26708e-07
		0.5143	2100	1	2099	2	2101	0.000951928	0.000773694		0.9997	719	0.000215128	719	0.000430256	719	5.98409e-07	6.26708e-07
		0.514	2101	1	2100	2	2102	0.000951475	0.000773694		0.9997	720	0.000215441	720	0.000430881	720	5.98446e-07	6.26708e-07
		0.5132	2102	1	2101	2	2103	0.000951022	0.000773694		0.9997	721	0.000215753	721	0.000431506	721	5.98483e-07	6.26708e-07
		0.5128	2103	1	2102	2	2104	0.00095057	0.000773694		0.9997	722	0.000216066	722	0.000432132	722	5.9852e-07	6.26708e-07
		0.5115	2104	1	2103	2	2105	0.000950119	0.000773694		0.9997	723	0.000216378	723	0.000432757	723	5.98557e-07	6.26708e-07
		0.5101	2105	1	2104	2	2106	0.000949668	0.000773694		0.9997	724	0.000216691	724	0.000433382	724	5.98594e-07	6.26708e-07
		0.51	2106	1	2105	2	2107	0.000949217	0.000773694		0.9997	725	0.000217004	725	0.000434008	725	5.98632e-07	6.26708e-07
		0.5098	2107	1	2106	2	2108	0.000948767	0.000773694		0.9997	726	0.000217317	726	0.000434634	726	5.98669e-07	6.26708e-07
		0.5089	2108	1	2107	2	2109	0.000948317	0.000773694		0.9997	727	0.00021763	727	0.000435259	727	5.98706e-07	6.26708e-07
		0.5073	2111	1	2110	2	2112	0.00094697	0.000773694		0.9997	728	0.000217942	728	0.000435885	728	5.98743e-07	6.26708e-07
		0.5071	2112	1	2111	2	2113	0.000946522	0.000773694		0.9997	729	0.000218255	729	0.000436511	729	5.9878e-07	6.26708e-07
		0.5058	2113	1	2112	2	2114	0.000946074	0.000773694		0.9997	730	0.000218568	730	0.000437137	730	5.98817e-07	6.26708e-07
		0.5057	2115	1	2114	2	2116	0.00094518	0.000773694		0.9997	731	0.000218881	731	0.000437763	731	5.98854e-07	6.26708e-07
		0.5051	2116	1	2115	2	2117	0.000944733	0.000773694		0.9997	732	0.000219194	732	0.000438389	732	5.98892e-07	6.26708e-07
		0.5038	2117	1	2116	2	2118	0.000944287	0.000773694		0.9997	733	0.000219507	733	0.000439015	733	5.98929e-07	6.26708e-07
		0.5024	2118	1	2117	2	2119	0.000943841	0.000773694		0.9997	734	0.00021982	734	0.000439641	734	5.98966e-07	6.26708e-07
		0.4988	2119	1	2118	2	2120	0.000943396	0.000773694		0.9997	735	0.000220134	735	0.000440267	735	5.99003e-07	6.26708e-07
		0.4978	2120	1	2119	2	2121	0.000942951	0.000773694		0.9997	736	0.000220447	736	0.000440894	736	5.9904e-07	6.26708e-07
		0.4975	2121	1	2120	2	2122	0.000942507	0.000773694		0.9997	737	0.00022076	737	0.00044152	737	5.99077e-07	6.26708e-07
		0.4946	2122	1	2121	2	2123	0.000942063	0.000773694		0.9997	738	0.000221073	738	0.000442146	738	5.99114e-07	6.26708e-07
		0.4939	2123	1	2122	2	2124	0.00094162	0.000773694		0.9997	739	0.000221387	739	0.000442773	739	5.99152e-07	6.26708e-07
		0.4938	2124	1	2123	2	2125	0.000941176	0.000773694		0.9997	740	0.0002217	740	0.0004434	740	5.99189e-07	6.26708e-07
		0.493	2125	1	2124	2	2126	0.000940734	0.000773694		0.9997	741	0.000222013	741	0.000444026	741	5.99226e-07	6.26708e-07
		0.4928	2126	1	2125	2	2127	0.000940291	0.000773694		0.9997	742	0.000222327	742	0.000444653	742	5.99263e-07	6.26708e-07
		0.4914	2127	1	2126	2	2128	0.00093985	0.000773694		0.9997	743	0.00022264	743	0.00044528	743	5.993e-07	6.26708e-07
		0.4912	2128	1	2127	2	2129	0.000939408	0.000773694		0.9997	744	0.000222953	744	0.000445907	744	5.99337e-07	6.26708e-07
		0.4911	2129	1	2128	2	2130	0.000938967	0.000773694		0.9997	745	0.000223267	745	0.000446534	745	5.99374e-07	6.26708e-07
		0.4905	2130	1	2129	2	2131	0.000938527	0.000773694		0.9997	746	0.000223581	746	0.000447161	746	5.99412e-07	6.26708e-07
		0.4902	2131	1	2130	2	2132	0.000938086	0.000773694		0.9997	747	0.000223894	747	0.000447788	747	5.99449e-07	6.26708e-07
		0.49	2132	1	2131	2	2133	0.000937647	0.000773694		0.9997	748	0.000224208	748	0.000448415	748	5.99486e-07	6.26708e-07
		0.4895	2133	1	2132	2	2134	0.000937207	0.000773694		0.9997	749	0.000224521	749	0.000449043	749	5.99523e-07	6.26708e-07
		0.4864	2134	1	2133	2	2135	0.000936768	0.000773694		0.9997	750	0.000224835	750	0.00044967	750	5.9956e-07	6.26708e-07
		0.4847	2135	1	2134	2	2136	0.00093633	0.000773694		0.9997	751	0.000225149	751	0.000450298	751	5.99597e-07	6.26708e-07
		0.4841	2136	1	2135	2	2137	0.000935891	0.000773694		0.9997	752	0.000225463	752	0.000450925	752	5.99634e-07	6.26708e-07
		0.4839	2137	1	2136	2	2138	0.000935454	0.000773694		0.9997	753	0.000225776	753	0.000451553	753	5.99672e-07	6.26708e-07
		0.4831	2138	1	2137	2	2139	0.000935016	0.000773694		0.9997	754	0.00022609	754	0.00045218	754	5.99709e-07	6.26708e-07
		0.4823	2139	1	2138	2	2140	0.000934579	0.000773694		0.9997	755	0.000226404	755	0.000452808	755	5.99746e-07	6.26708e-07
		0.482	2140	1	2139	2	2141	0.000934143	0.000773694		0.9997	756	0.000226718	756	0.000453436	756	5.99783e-07	6.26708e-07
		0.4799	2141	1	2140	2	2142	0.000933707	0.000773694		0.9997	757	0.000227032	757	0.000454064	757	5.9982e-07	6.26708e-07
		0.4783	2142	1	2141	2	2143	0.000933271	0.000773694		0.9997	758	0.000227346	758	0.000454692	758	5.99857e-07	6.26708e-07
		0.4782	2143	1	2142	2	2144	0.000932836	0.000773694		0.9997	759	0.00022766	759	0.00045532	759	5.99894e-07	6.26708e-07
		0.4781	2144	1	2143	2	2145	0.000932401	0.000773694		0.9997	760	0.000227974	760	0.000455948	760	5.99931e-07	6.26708e-07
		0.4772	2145	1	2144	2	2146	0.000931966	0.000773694		0.9997	761	0.000228288	761	0.000456576	761	5.99969e-07	6.26708e-07
		0.4768	2146	1	2145	2	2147	0.000931532	0.000773694		0.9997	762	0.000228602	762	0.000457204	762	6.00006e-07	6.26708e-07
		0.4761	2147	1	2146	2	2148	0.000931099	0.000773694		0.9997	763	0.000228916	763	0.000457833	763	6.00043e-07	6.26708e-07
		0.4751	2148	1	2147	2	2149	0.000930665	0.000773694		0.9997	764	0.000229231	764	0.000458461	764	6.0008e-07	6.26708e-07
		0.4748	2149	1	2148	2	2150	0.000930233	0.000773694		0.9996	765	0.000229545	765	0.00045909	765	6.00117e-07	6.30336e-07
		0.4743	2150	1	2149	2	2151	0.0009298	0.000773694		0.9996	766	0.000229859	766	0.000459718	766	6.00154e-07	6.30336e-07
		0.4727	2151	1	2150	2	2152	0.000929368	0.000773694		0.9996	767	0.000230173	767	0.000460347	767	6.00191e-07	6.30336e-07
		0.472	2152	1	2151	2	2153	0.000928936	0.000773694		0.9996	768	0.000230488	768	0.000460975	768	6.00228e-07	6.30336e-07
		0.4715	2153	1	2152	2	2154	0.000928505	0.000773694		0.9996	769	0.000230802	769	0.000461604	769	6.00266e-07	6.30336e-07
		0.4713	2154	1	2153	2	2155	0.000928074	0.000773694		0.9996	770	0.000231117	770	0.000462233	770	6.00303e-07	6.30336e-07
		0.4709	2155	1	2154	2	2156	0.000927644	0.000773694		0.9996	771	0.000231431	771	0.000462862	771	6.0034e-07	6.30336e-07
		0.4704	2156	1	2155	2	2157	0.000927214	0.000773694		0.9996	772	0.000231746	772	0.000463491	772	6.00377e-07	6.30336e-07
		0.4698	2157	1	2156	2	2158	0.000926784	0.000773694		0.9996	773	0.00023206	773	0.00046412	773	6.00414e-07	6.30336e-07
		0.4691	2159	1	2158	2	2160	0.000925926	0.000773694		0.9996	774	0.000232375	774	0.000464749	774	6.00451e-07	6.30336e-07
		0.4674	2160	1	2159	2	2161	0.000925497	0.000773694		0.9996	775	0.000232689	775	0.000465379	775	6.00488e-07	6.30336e-07
		0.4673	2161	1	2160	2	2162	0.000925069	0.000773694		0.9996	776	0.000233004	776	0.000466008	776	6.00526e-07	6.30336e-07
		0.4664	2162	1	2161	2	2163	0.000924642	0.000773694		0.9996	777	0.000233319	777	0.000466637	777	6.00563e-07	6.30336e-07
		0.466	2163	1	2162	2	2164	0.000924214	0.000773694		0.9996	778	0.000233633	778	0.000467267	778	6.006e-07	6.30336e-07
		0.4651	2164	1	2163	2	2165	0.000923788	0.000773694		0.9996	779	0.000233948	779	0.000467896	779	6.00637e-07	6.30336e-07
		0.4629	2165	1	2164	2	2166	0.000923361	0.000773694		0.9996	780	0.000234263	780	0.000468526	780	6.00674e-07	6.30336e-07
		0.4608	2166	1	2165	2	2167	0.000922935	0.000773694		0.9996	781	0.000234578	781	0.000469155	781	6.00711e-07	6.30336e-07
		0.4605	2167	1	2166	2	2168	0.000922509	0.000773694		0.9996	782	0.000234893	782	0.000469785	782	6.00748e-07	6.30336e-07
		0.4602	2168	1	2167	2	2169	0.000922084	0.000773694		0.9996	783	0.000235207	783	0.000470415	783	6.00785e-07	6.30336e-07
		0.4595	2169	1	2168	2	2170	0.000921659	0.000773694		0.9996	784	0.000235522	784	0.000471045	784	6.00823e-07	6.30336e-07
		0.4587	2170	1	2169	2	2171	0.000921234	0.000773694		0.9996	785	0.000235837	785	0.000471675	785	6.0086e-07	6.30336e-07
		0.4561	2171	1	2170	2	2172	0.00092081	0.000773694		0.9996	786	0.000236152	786	0.000472305	786	6.00897e-07	6.30336e-07
		0.4549	2172	1	2171	2	2173	0.000920387	0.000773694		0.9996	787	0.000236467	787	0.000472935	787	6.00934e-07	6.30336e-07
		0.4538	2173	1	2172	2	2174	0.000919963	0.000773694		0.9996	788	0.000236783	788	0.000473565	788	6.00971e-07	6.30336e-07
		0.4532	2174	1	2173	2	2175	0.00091954	0.000773694		0.9996	789	0.000237098	789	0.000474195	789	6.01008e-07	6.30336e-07
		0.4525	2175	1	2174	2	2176	0.000919118	0.000773694		0.9996	790	0.000237413	790	0.000474826	790	6.01045e-07	6.30336e-07
		0.4511	2176	1	2175	2	2177	0.000918695	0.000773694		0.9996	791	0.000237728	791	0.000475456	791	6.01082e-07	6.30336e-07
		0.4509	2178	1	2177	2	2179	0.000917852	0.000773694		0.9996	792	0.000238043	792	0.000476087	792	6.0112e-07	6.30336e-07
		0.4504	2179	1	2178	2	2180	0.000917431	0.000773694		0.9996	793	0.000238359	793	0.000476717	793	6.01157e-07	6.30336e-07
		0.4503	2180	1	2179	2	2181	0.000917011	0.000773694		0.9996	794	0.000238674	794	0.000477348	794	6.01194e-07	6.30336e-07
		0.4498	2181	1	2180	2	2182	0.00091659	0.000773694		0.9996	795	0.000238989	795	0.000477979	795	6.01231e-07	6.30336e-07
		0.4494	2182	1	2181	2	2183	0.00091617	0.000773694		0.9996	796	0.000239305	796	0.000478609	796	6.01268e-07	6.30336e-07
		0.4473	2183	1	2182	2	2184	0.000915751	0.000773694		0.9996	797	0.00023962	797	0.00047924	797	6.01305e-07	6.30336e-07
		0.4465	2184	1	2183	2	2185	0.000915332	0.000773694		0.9996	798	0.000239936	798	0.000479871	798	6.01342e-07	6.30336e-07
		0.4463	2185	1	2184	2	2186	0.000914913	0.000773694		0.9996	799	0.000240251	799	0.000480502	799	6.01379e-07	6.30336e-07
		0.4462	2186	1	2185	2	2187	0.000914495	0.000773694		0.9996	800	0.000240567	800	0.000481133	800	6.01417e-07	6.30336e-07
		0.4457	2187	1	2186	2	2188	0.000914077	0.000773694		0.9996	801	0.000240882	801	0.000481764	801	6.01454e-07	6.30336e-07
		0.4441	2188	1	2187	2	2189	0.000913659	0.000773694		0.9996	802	0.000241198	802	0.000482396	802	6.01491e-07	6.30336e-07
		0.442	2189	1	2188	2	2190	0.000913242	0.000773694		0.9996	803	0.000241513	803	0.000483027	803	6.01528e-07	6.30336e-07
		0.4401	2190	1	2189	2	2191	0.000912825	0.000773694		0.9996	804	0.000241829	804	0.000483658	804	6.01565e-07	6.30336e-07
		0.4399	2191	1	2190	2	2192	0.000912409	0.000773694		0.9996	805	0.000242145	805	0.00048429	805	6.01602e-07	6.30336e-07
		0.4396	2192	1	2191	2	2193	0.000911993	0.000773694		0.9996	806	0.000242461	806	0.000484921	806	6.01639e-07	6.30336e-07
		0.4364	2193	1	2192	2	2194	0.000911577	0.000773694		0.9996	807	0.000242776	807	0.000485553	807	6.01676e-07	6.30336e-07
		0.4351	2194	1	2193	2	2195	0.000911162	0.000773694		0.9996	808	0.000243092	808	0.000486184	808	6.01713e-07	6.30336e-07
		0.4345	2195	1	2194	2	2196	0.000910747	0.000773694		0.9996	809	0.000243408	809	0.000486816	809	6.01751e-07	6.30336e-07
		0.4327	2196	1	2195	2	2197	0.000910332	0.000773694		0.9996	810	0.000243724	810	0.000487448	810	6.01788e-07	6.30336e-07
		0.431	2197	1	2196	2	2198	0.000909918	0.000773694		0.9996	811	0.00024404	811	0.00048808	811	6.01825e-07	6.30336e-07
		0.43	2198	1	2197	2	2199	0.000909504	0.000773694		0.9996	812	0.000244356	812	0.000488712	812	6.01862e-07	6.30336e-07
		0.4296	2199	1	2198	2	2200	0.000909091	0.000773694		0.9996	813	0.000244672	813	0.000489344	813	6.01899e-07	6.30336e-07
		0.4292	2200	1	2199	2	2201	0.000908678	0.000773694		0.9996	814	0.000244988	814	0.000489976	814	6.01936e-07	6.30336e-07
		0.4282	2201	1	2200	2	2202	0.000908265	0.000773694		0.9996	815	0.000245304	815	0.000490608	815	6.01973e-07	6.30336e-07
		0.4269	2202	1	2201	2	2203	0.000907853	0.000773694		0.9995	816	0.00024562	816	0.000491241	816	6.0201e-07	6.33e-07
		0.4263	2203	1	2202	2	2204	0.000907441	0.000773694		0.9995	817	0.000245936	817	0.000491873	817	6.02048e-07	6.33e-07
		0.4258	2204	1	2203	2	2205	0.000907029	0.000773694		0.9995	818	0.000246253	818	0.000492505	818	6.02085e-07	6.33e-07
		0.4256	2205	1	2204	2	2206	0.000906618	0.000773694		0.9995	819	0.000246569	819	0.000493138	819	6.02122e-07	6.33e-07
		0.4255	2206	1	2205	2	2207	0.000906208	0.000773694		0.9995	820	0.000246885	820	0.00049377	820	6.02159e-07	6.33e-07
		0.4243	2207	1	2206	2	2208	0.000905797	0.000773694		0.9995	821	0.000247201	821	0.000494403	821	6.02196e-07	6.33e-07
		0.4238	2208	1	2207	2	2209	0.000905387	0.000773694		0.9995	822	0.000247518	822	0.000495036	822	6.02233e-07	6.33e-07
		0.4234	2209	1	2208	2	2210	0.000904977	0.000773694		0.9995	823	0.000247834	823	0.000495668	823	6.0227e-07	6.33e-07
		0.422	2210	1	2209	2	2211	0.000904568	0.000773694		0.9995	824	0.000248151	824	0.000496301	824	6.02307e-07	6.33e-07
		0.4185	2211	1	2210	2	2212	0.000904159	0.000773694		0.9995	825	0.000248467	825	0.000496934	825	6.02344e-07	6.33e-07
		0.4177	2212	1	2211	2	2213	0.000903751	0.000773694		0.9995	826	0.000248784	826	0.000497567	826	6.02382e-07	6.33e-07
		0.415	2214	1	2213	2	2215	0.000902935	0.000773694		0.9995	827	0.0002491	827	0.0004982	827	6.02419e-07	6.33e-07
		0.4143	2215	1	2214	2	2216	0.000902527	0.000773694		0.9995	828	0.000249417	828	0.000498833	828	6.02456e-07	6.33e-07
		0.4123	2216	1	2215	2	2217	0.00090212	0.000773694		0.9995	829	0.000249733	829	0.000499467	829	6.02493e-07	6.33e-07
		0.4122	2217	1	2216	2	2218	0.000901713	0.000773694		0.9995	830	0.00025005	829.999	0.0005001	830	6.0253e-07	6.33e-07
		0.4117	2218	1	2217	2	2219	0.000901307	0.000773694		0.9995	831	0.000250367	830.999	0.000500733	831	6.02567e-07	6.33e-07
		0.4116	2219	1	2218	2	2220	0.000900901	0.000773694		0.9995	832	0.000250683	831.999	0.000501367	832	6.02604e-07	6.33e-07
		0.4107	2220	1	2219	2	2221	0.000900495	0.000773694		0.9995	833	0.000251	832.999	0.000502	833	6.02641e-07	6.33e-07
		0.4099	2221	1	2220	2	2222	0.00090009	0.000773694		0.9995	834	0.000251317	833.999	0.000502634	834	6.02678e-07	6.33e-07
		0.4098	2222	1	2221	2	2223	0.000899685	0.000773694		0.9995	835	0.000251634	834.999	0.000503268	835	6.02716e-07	6.33e-07
		0.4096	2223	1	2222	2	2224	0.000899281	0.000773694		0.9995	836	0.000251951	835.999	0.000503901	836	6.02753e-07	6.33e-07
		0.4085	2224	1	2223	2	2225	0.000898876	0.000773694		0.9994	837	0.000252268	836.999	0.000504535	837	6.0279e-07	6.3448e-07
		0.4068	2225	1	2224	2	2226	0.000898473	0.000773694		0.9994	838	0.000252584	837.999	0.000505169	838	6.02827e-07	6.3448e-07
		0.4059	2226	1	2225	2	2227	0.000898069	0.000773694		0.9994	839	0.000252901	838.999	0.000505803	839	6.02864e-07	6.3448e-07
		0.4054	2227	1	2226	2	2228	0.000897666	0.000773694		0.9994	840	0.000253218	839.999	0.000506437	840	6.02901e-07	6.3448e-07
		0.4043	2228	1	2227	2	2229	0.000897263	0.000773694		0.9994	841	0.000253536	840.999	0.000507071	841	6.02938e-07	6.3448e-07
		0.4041	2229	1	2228	2	2230	0.000896861	0.000773694		0.9994	842	0.000253853	841.999	0.000507705	842	6.02975e-07	6.3448e-07
		0.404	2230	1	2229	2	2231	0.000896459	0.000773694		0.9994	843	0.00025417	842.999	0.00050834	843	6.03012e-07	6.3448e-07
		0.4014	2231	1	2230	2	2232	0.000896057	0.000773694		0.9994	844	0.000254487	843.999	0.000508974	844	6.0305e-07	6.3448e-07
		0.3982	2232	1	2231	2	2233	0.000895656	0.000773694		0.9994	845	0.000254804	844.999	0.000509608	845	6.03087e-07	6.3448e-07
		0.3949	2233	1	2232	2	2234	0.000895255	0.000773694		0.9994	846	0.000255121	845.999	0.000510243	846	6.03124e-07	6.3448e-07
		0.3948	2234	1	2233	2	2235	0.000894855	0.000773694		0.9994	847	0.000255439	846.999	0.000510877	847	6.03161e-07	6.3448e-07
		0.3939	2235	1	2234	2	2236	0.000894454	0.000773694		0.9994	848	0.000255756	847.999	0.000511512	848	6.03198e-07	6.3448e-07
		0.3924	2236	1	2235	2	2237	0.000894055	0.000773694		0.9994	849	0.000256073	848.999	0.000512147	849	6.03235e-07	6.3448e-07
		0.3919	2237	1	2236	2	2238	0.000893655	0.000773694		0.9994	850	0.000256391	849.999	0.000512781	850	6.03272e-07	6.3448e-07
		0.3917	2238	1	2237	2	2239	0.000893256	0.000773694		0.9994	851	0.000256708	850.999	0.000513416	851	6.03309e-07	6.3448e-07
		0.3911	2239	1	2238	2	2240	0.000892857	0.000773694		0.9994	852	0.000257026	851.999	0.000514051	852	6.03346e-07	6.3448e-07
		0.3902	2240	1	2239	2	2241	0.000892459	0.000773694		0.9994	853	0.000257343	852.999	0.000514686	853	6.03384e-07	6.3448e-07
		0.39	2241	1	2240	2	2242	0.000892061	0.000773694		0.9994	854	0.000257661	853.999	0.000515321	854	6.03421e-07	6.3448e-07
		0.3895	2242	1	2241	2	2243	0.000891663	0.000773694		0.9994	855	0.000257978	854.999	0.000515956	855	6.03458e-07	6.3448e-07
		0.3892	2243	1	2242	2	2244	0.000891266	0.000773694		0.9993	856	0.000258296	855.999	0.000516592	856	6.03495e-07	6.38249e-07
		0.3885	2244	1	2243	2	2245	0.000890869	0.000773694		0.9993	857	0.000258613	856.999	0.000517227	857	6.03532e-07	6.38249e-07
		0.3884	2245	1	2244	2	2246	0.000890472	0.000773694		0.9993	858	0.000258931	857.999	0.000517862	858	6.03569e-07	6.38249e-07
		0.388	2246	1	2245	2	2247	0.000890076	0.000773694		0.9993	859	0.000259249	858.999	0.000518498	859	6.03606e-07	6.38249e-07
		0.3858	2247	1	2246	2	2248	0.00088968	0.000773694		0.9993	860	0.000259567	859.999	0.000519133	860	6.03643e-07	6.38249e-07
		0.3853	2248	1	2247	2	2249	0.000889284	0.000773694		0.9993	861	0.000259884	860.999	0.000519769	861	6.0368e-07	6.38249e-07
		0.3837	2249	1	2248	2	2250	0.000888889	0.000773694		0.9993	862	0.000260202	861.999	0.000520404	862	6.03717e-07	6.38249e-07
		0.3836	2250	1	2249	2	2251	0.000888494	0.000773694		0.9993	863	0.00026052	862.999	0.00052104	863	6.03755e-07	6.38249e-07
		0.3833	2251	1	2250	2	2252	0.000888099	0.000773694		0.9993	864	0.000260838	863.999	0.000521676	864	6.03792e-07	6.38249e-07
		0.3823	2252	1	2251	2	2253	0.000887705	0.000773694		0.9993	865	0.000261156	864.999	0.000522312	865	6.03829e-07	6.38249e-07
		0.3821	2253	1	2252	2	2254	0.000887311	0.000773694		0.9993	866	0.000261474	865.999	0.000522948	866	6.03866e-07	6.38249e-07
		0.3816	2254	1	2253	2	2255	0.000886918	0.000773694		0.9993	867	0.000261792	866.999	0.000523584	867	6.03903e-07	6.38249e-07
		0.3803	2255	1	2254	2	2256	0.000886525	0.000773694		0.9993	868	0.00026211	867.999	0.00052422	868	6.0394e-07	6.38249e-07
		0.3802	2256	1	2255	2	2257	0.000886132	0.000773694		0.9993	869	0.000262428	868.999	0.000524856	869	6.03977e-07	6.38249e-07
		0.3795	2257	1	2256	2	2258	0.00088574	0.000773694		0.9993	870	0.000262746	869.999	0.000525492	870	6.04014e-07	6.38249e-07
		0.3792	2258	1	2257	2	2259	0.000885347	0.000773694		0.9993	871	0.000263064	870.999	0.000526129	871	6.04051e-07	6.38249e-07
		0.379	2259	1	2258	2	2260	0.000884956	0.000773694		0.9993	872	0.000263383	871.999	0.000526765	872	6.04088e-07	6.38249e-07
		0.3785	2260	1	2259	2	2261	0.000884564	0.000773694		0.9993	873	0.000263701	872.999	0.000527402	873	6.04126e-07	6.38249e-07
		0.3784	2261	1	2260	2	2262	0.000884173	0.000773694		0.9993	874	0.000264019	873.999	0.000528038	874	6.04163e-07	6.38249e-07
		0.3783	2262	1	2261	2	2263	0.000883783	0.000773694		0.9993	875	0.000264337	874.999	0.000528675	875	6.042e-07	6.38249e-07
		0.3759	2263	1	2262	2	2264	0.000883392	0.000773694		0.9993	876	0.000264656	875.999	0.000529311	876	6.04237e-07	6.38249e-07
		0.3758	2264	1	2263	2	2265	0.000883002	0.000773694		0.9993	877	0.000264974	876.999	0.000529948	877	6.04274e-07	6.38249e-07
		0.3754	2265	1	2264	2	2266	0.000882613	0.000773694		0.9993	878	0.000265293	877.999	0.000530585	878	6.04311e-07	6.38249e-07
		0.375	2266	1	2265	2	2267	0.000882223	0.000773694		0.9993	879	0.000265611	878.999	0.000531222	879	6.04348e-07	6.38249e-07
		0.3747	2267	1	2266	2	2268	0.000881834	0.000773694		0.9993	880	0.00026593	879.999	0.000531859	880	6.04385e-07	6.38249e-07
		0.3741	2268	1	2267	2	2269	0.000881446	0.000773694		0.9993	881	0.000266248	880.999	0.000532496	881	6.04422e-07	6.38249e-07
		0.3734	2269	1	2268	2	2270	0.000881057	0.000773694		0.9993	882	0.000266567	881.999	0.000533133	882	6.04459e-07	6.38249e-07
		0.3732	2270	1	2269	2	2271	0.000880669	0.000773694		0.9993	883	0.000266885	882.999	0.00053377	883	6.04497e-07	6.38249e-07
		0.3728	2271	1	2270	2	2272	0.000880282	0.000773694		0.9993	884	0.000267204	883.999	0.000534408	884	6.04534e-07	6.38249e-07
		0.3699	2272	1	2271	2	2273	0.000879894	0.000773694		0.9993	885	0.000267523	884.999	0.000535045	885	6.04571e-07	6.38249e-07
		0.3697	2274	1	2273	2	2275	0.000879121	0.000773694		0.9993	886	0.000267841	885.999	0.000535683	886	6.04608e-07	6.38249e-07
		0.3694	2275	1	2274	2	2276	0.000878735	0.000773694		0.9993	887	0.00026816	886.999	0.00053632	887	6.04645e-07	6.38249e-07
		0.3689	2276	1	2275	2	2277	0.000878349	0.000773694		0.9993	888	0.000268479	887.999	0.000536958	888	6.04682e-07	6.38249e-07
		0.3673	2277	1	2276	2	2278	0.000877963	0.000773694		0.9993	889	0.000268798	888.999	0.000537595	889	6.04719e-07	6.38249e-07
		0.3662	2278	1	2277	2	2279	0.000877578	0.000773694		0.9993	890	0.000269117	889.999	0.000538233	890	6.04756e-07	6.38249e-07
		0.3658	2279	1	2278	2	2280	0.000877193	0.000773694		0.9993	891	0.000269435	890.999	0.000538871	891	6.04793e-07	6.38249e-07
		0.3655	2280	1	2279	2	2281	0.000876808	0.000773694		0.9993	892	0.000269754	891.999	0.000539509	892	6.0483e-07	6.38249e-07
		0.3648	2281	1	2280	2	2282	0.000876424	0.000773694		0.9993	893	0.000270073	892.999	0.000540147	893	6.04867e-07	6.38249e-07
		0.3645	2282	1	2281	2	2283	0.00087604	0.000773694		0.9993	894	0.000270392	893.999	0.000540785	894	6.04905e-07	6.38249e-07
		0.3638	2283	1	2282	2	2284	0.000875657	0.000773694		0.9993	895	0.000270711	894.999	0.000541423	895	6.04942e-07	6.38249e-07
		0.3637	2284	1	2283	2	2285	0.000875274	0.000773694		0.9993	896	0.00027103	895.999	0.000542061	896	6.04979e-07	6.38249e-07
		0.3635	2285	1	2284	2	2286	0.000874891	0.000773694		0.9993	897	0.00027135	896.999	0.000542699	897	6.05016e-07	6.38249e-07
		0.3633	2286	1	2285	2	2287	0.000874508	0.000773694		0.9993	898	0.000271669	897.999	0.000543338	898	6.05053e-07	6.38249e-07
		0.3632	2287	1	2286	2	2288	0.000874126	0.000773694		0.9993	899	0.000271988	898.999	0.000543976	899	6.0509e-07	6.38249e-07
		0.3599	2288	1	2287	2	2289	0.000873744	0.000773694		0.9993	900	0.000272307	899.999	0.000544614	900	6.05127e-07	6.38249e-07
		0.3598	2289	1	2288	2	2290	0.000873362	0.000773694		0.9993	901	0.000272626	900.999	0.000545253	901	6.05164e-07	6.38249e-07
		0.3574	2290	1	2289	2	2291	0.000872981	0.000773694		0.9993	902	0.000272946	901.999	0.000545892	902	6.05201e-07	6.38249e-07
		0.3563	2291	1	2290	2	2292	0.0008726	0.000773694		0.9993	903	0.000273265	902.999	0.00054653	903	6.05238e-07	6.38249e-07
		0.3562	2292	1	2291	2	2293	0.00087222	0.000773694		0.9993	904	0.000273585	903.999	0.000547169	904	6.05275e-07	6.38249e-07
		0.3553	2293	1	2292	2	2294	0.00087184	0.000773694		0.9993	905	0.000273904	904.999	0.000547808	905	6.05313e-07	6.38249e-07
		0.355	2294	1	2293	2	2295	0.00087146	0.000773694		0.9993	906	0.000274223	905.999	0.000548447	906	6.0535e-07	6.38249e-07
		0.3549	2295	1	2294	2	2296	0.00087108	0.000773694		0.9993	907	0.000274543	906.999	0.000549086	907	6.05387e-07	6.38249e-07
		0.3544	2296	1	2295	2	2297	0.000870701	0.000773694		0.9993	908	0.000274862	907.999	0.000549725	908	6.05424e-07	6.38249e-07
		0.3534	2297	1	2296	2	2298	0.000870322	0.000773694		0.9993	909	0.000275182	908.999	0.000550364	909	6.05461e-07	6.38249e-07
		0.3526	2298	1	2297	2	2299	0.000869943	0.000773694		0.9993	910	0.000275502	909.999	0.000551003	910	6.05498e-07	6.38249e-07
		0.3525	2299	1	2298	2	2300	0.000869565	0.000773694		0.9993	911	0.000275821	910.999	0.000551642	911	6.05535e-07	6.38249e-07
		0.3523	2300	1	2299	2	2301	0.000869187	0.000773694		0.9993	912	0.000276141	911.999	0.000552282	912	6.05572e-07	6.38249e-07
		0.352	2301	1	2300	2	2302	0.00086881	0.000773694		0.9993	913	0.000276461	912.999	0.000552921	913	6.05609e-07	6.38249e-07
		0.3507	2302	1	2301	2	2303	0.000868432	0.000773694		0.9993	914	0.00027678	913.999	0.000553561	914	6.05646e-07	6.38249e-07
		0.3491	2303	1	2302	2	2304	0.000868056	0.000773694		0.9993	915	0.0002771	914.999	0.0005542	915	6.05683e-07	6.38249e-07
		0.3483	2305	1	2304	2	2306	0.000867303	0.000773694		0.9993	916	0.00027742	915.999	0.00055484	916	6.0572e-07	6.38249e-07
		0.3477	2306	1	2305	2	2307	0.000866927	0.000773694		0.9993	917	0.00027774	916.999	0.00055548	917	6.05758e-07	6.38249e-07
		0.3475	2308	1	2307	2	2309	0.000866176	0.000773694		0.9993	918	0.00027806	917.999	0.000556119	918	6.05795e-07	6.38249e-07
		0.3471	2309	1	2308	2	2310	0.000865801	0.000773694		0.9993	919	0.00027838	918.999	0.000556759	919	6.05832e-07	6.38249e-07
		0.3463	2310	1	2309	2	2311	0.000865426	0.000773694		0.9993	920	0.0002787	919.999	0.000557399	920	6.05869e-07	6.38249e-07
		0.3425	2311	1	2310	2	2312	0.000865052	0.000773694		0.9993	921	0.00027902	920.999	0.000558039	921	6.05906e-07	6.38249e-07
		0.3408	2312	1	2311	2	2313	0.000864678	0.000773694		0.9993	922	0.00027934	921.999	0.000558679	922	6.05943e-07	6.38249e-07
		0.3407	2313	1	2312	2	2314	0.000864304	0.000773694		0.9993	923	0.00027966	922.999	0.00055932	923	6.0598e-07	6.38249e-07
		0.3406	2314	1	2313	2	2315	0.000863931	0.000773694		0.9993	924	0.00027998	923.999	0.00055996	924	6.06017e-07	6.38249e-07
		0.3383	2315	1	2314	2	2316	0.000863558	0.000773694		0.9993	925	0.0002803	924.999	0.0005606	925	6.06054e-07	6.38249e-07
		0.3381	2316	1	2315	2	2317	0.000863185	0.000773694		0.9993	926	0.00028062	925.999	0.000561241	926	6.06091e-07	6.38249e-07
		0.3364	2317	1	2316	2	2318	0.000862813	0.000773694		0.9993	927	0.000280941	926.999	0.000561881	927	6.06128e-07	6.38249e-07
		0.3363	2318	1	2317	2	2319	0.000862441	0.000773694		0.9993	928	0.000281261	927.999	0.000562522	928	6.06165e-07	6.38249e-07
		0.3352	2319	1	2318	2	2320	0.000862069	0.000773694		0.9993	929	0.000281581	928.999	0.000563162	929	6.06203e-07	6.38249e-07
		0.3344	2320	1	2319	2	2321	0.000861698	0.000773694		0.9993	930	0.000281901	929.999	0.000563803	930	6.0624e-07	6.38249e-07
		0.3343	2321	1	2320	2	2322	0.000861326	0.000773694		0.9993	931	0.000282222	930.999	0.000564444	931	6.06277e-07	6.38249e-07
		0.3326	2322	1	2321	2	2323	0.000860956	0.000773694		0.9993	932	0.000282542	931.999	0.000565084	932	6.06314e-07	6.38249e-07
		0.3325	2323	1	2322	2	2324	0.000860585	0.000773694		0.9993	933	0.000282863	932.999	0.000565725	933	6.06351e-07	6.38249e-07
		0.3324	2324	1	2323	2	2325	0.000860215	0.000773694		0.9993	934	0.000283183	933.999	0.000566366	934	6.06388e-07	6.38249e-07
		0.3316	2325	1	2324	2	2326	0.000859845	0.000773694		0.9993	935	0.000283504	934.999	0.000567007	935	6.06425e-07	6.38249e-07
		0.3312	2326	1	2325	2	2327	0.000859476	0.000773694		0.9993	936	0.000283824	935.999	0.000567649	936	6.06462e-07	6.38249e-07
		0.3298	2327	1	2326	2	2328	0.000859107	0.000773694		0.9993	937	0.000284145	936.999	0.00056829	937	6.06499e-07	6.38249e-07
		0.3293	2328	1	2327	2	2329	0.000858738	0.000773694		0.9993	938	0.000284465	937.999	0.000568931	938	6.06536e-07	6.38249e-07
		0.3284	2329	1	2328	2	2330	0.000858369	0.000773694		0.9992	939	0.000284786	938.999	0.000569572	939	6.06573e-07	6.41977e-07
		0.3279	2330	1	2329	2	2331	0.000858001	0.000773694		0.9992	940	0.000285107	939.999	0.000570214	940	6.0661e-07	6.41977e-07
		0.3277	2331	1	2330	2	2332	0.000857633	0.000773694		0.9992	941	0.000285428	940.999	0.000570855	941	6.06647e-07	6.41977e-07
		0.3274	2332	1	2331	2	2333	0.000857265	0.000773694		0.9992	942	0.000285748	941.999	0.000571497	942	6.06685e-07	6.41977e-07
		0.3271	2333	1	2332	2	2334	0.000856898	0.000773694		0.9992	943	0.000286069	942.999	0.000572138	943	6.06722e-07	6.41977e-07
		0.3256	2334	1	2333	2	2335	0.000856531	0.000773694		0.9992	944	0.00028639	943.999	0.00057278	944	6.06759e-07	6.41977e-07
		0.3245	2336	1	2335	2	2337	0.000855798	0.000773694		0.9992	945	0.000286711	944.999	0.000573422	945	6.06796e-07	6.41977e-07
		0.3239	2337	1	2336	2	2338	0.000855432	0.000773694		0.9992	946	0.000287032	945.999	0.000574064	946	6.06833e-07	6.41977e-07
		0.3235	2338	1	2337	2	2339	0.000855066	0.000773694		0.9992	947	0.000287353	946.999	0.000574706	947	6.0687e-07	6.41977e-07
		0.323	2339	1	2338	2	2340	0.000854701	0.000773694		0.9992	948	0.000287674	947.999	0.000575348	948	6.06907e-07	6.41977e-07
		0.3225	2340	1	2339	2	2341	0.000854336	0.000773694		0.9992	949	0.000287995	948.999	0.00057599	949	6.06944e-07	6.41977e-07
		0.3223	2341	1	2340	2	2342	0.000853971	0.000773694		0.9992	950	0.000288316	949.999	0.000576632	950	6.06981e-07	6.41977e-07
		0.3222	2342	1	2341	2	2343	0.000853606	0.000773694		0.9992	951	0.000288637	950.999	0.000577274	951	6.07018e-07	6.41977e-07
		0.3218	2343	1	2342	2	2344	0.000853242	0.000773694		0.9992	952	0.000288958	951.999	0.000577917	952	6.07055e-07	6.41977e-07
		0.3215	2344	1	2343	2	2345	0.000852878	0.000773694		0.9992	953	0.000289279	952.999	0.000578559	953	6.07092e-07	6.41977e-07
		0.3214	2345	1	2344	2	2346	0.000852515	0.000773694		0.9992	954	0.000289601	953.999	0.000579201	954	6.07129e-07	6.41977e-07
		0.3213	2346	1	2345	2	2347	0.000852152	0.000773694		0.9992	955	0.000289922	954.999	0.000579844	955	6.07166e-07	6.41977e-07
		0.3207	2347	1	2346	2	2348	0.000851789	0.000773694		0.9992	956	0.000290243	955.999	0.000580487	956	6.07204e-07	6.41977e-07
		0.3192	2348	1	2347	2	2349	0.000851426	0.000773694		0.9991	957	0.000290565	956.999	0.000581129	957	6.07241e-07	6.43121e-07
		0.319	2349	1	2348	2	2350	0.000851064	0.000773694		0.9991	958	0.000290886	957.999	0.000581772	958	6.07278e-07	6.43121e-07
		0.3189	2350	1	2349	2	2351	0.000850702	0.000773694		0.9991	959	0.000291207	958.999	0.000582415	959	6.07315e-07	6.43121e-07
		0.3178	2351	1	2350	2	2352	0.00085034	0.000773694		0.9991	960	0.000291529	959.999	0.000583058	960	6.07352e-07	6.43121e-07
		0.3177	2352	1	2351	2	2353	0.000849979	0.000773694		0.9991	961	0.00029185	960.999	0.000583701	961	6.07389e-07	6.43121e-07
		0.3172	2353	1	2352	2	2354	0.000849618	0.000773694		0.9991	962	0.000292172	961.999	0.000584344	962	6.07426e-07	6.43121e-07
		0.3171	2354	1	2353	2	2355	0.000849257	0.000773694		0.9991	963	0.000292493	962.999	0.000584987	963	6.07463e-07	6.43121e-07
		0.3164	2355	1	2354	2	2356	0.000848896	0.000773694		0.9991	964	0.000292815	963.999	0.00058563	964	6.075e-07	6.43121e-07
		0.3157	2356	1	2355	2	2357	0.000848536	0.000773694		0.9991	965	0.000293137	964.999	0.000586273	965	6.07537e-07	6.43121e-07
		0.3155	2357	1	2356	2	2358	0.000848176	0.000773694		0.9991	966	0.000293458	965.999	0.000586917	966	6.07574e-07	6.43121e-07
		0.3154	2358	1	2357	2	2359	0.000847817	0.000773694		0.9991	967	0.00029378	966.999	0.00058756	967	6.07611e-07	6.43121e-07
		0.3152	2359	1	2358	2	2360	0.000847458	0.000773694		0.9991	968	0.000294102	967.999	0.000588204	968	6.07648e-07	6.43121e-07
		0.3151	2360	1	2359	2	2361	0.000847099	0.000773694		0.9991	969	0.000294424	968.999	0.000588847	969	6.07685e-07	6.43121e-07
		0.315	2361	1	2360	2	2362	0.00084674	0.000773694		0.999	970	0.000294745	969.999	0.000589491	970	6.07722e-07	6.44227e-07
		0.3149	2362	1	2361	2	2363	0.000846382	0.000773694		0.999	971	0.000295067	970.999	0.000590134	971	6.0776e-07	6.44227e-07
		0.3145	2363	1	2362	2	2364	0.000846024	0.000773694		0.999	972	0.000295389	971.999	0.000590778	972	6.07797e-07	6.44227e-07
		0.3135	2365	1	2364	2	2366	0.000845309	0.000773694		0.999	973	0.000295711	972.999	0.000591422	973	6.07834e-07	6.44227e-07
		0.3131	2366	1	2365	2	2367	0.000844951	0.000773694		0.999	974	0.000296033	973.999	0.000592066	974	6.07871e-07	6.44227e-07
		0.3116	2367	1	2366	2	2368	0.000844595	0.000773694		0.999	975	0.000296355	974.999	0.00059271	975	6.07908e-07	6.44227e-07
		0.3111	2368	1	2367	2	2369	0.000844238	0.000773694		0.999	976	0.000296677	975.999	0.000593354	976	6.07945e-07	6.44227e-07
		0.3105	2369	1	2368	2	2370	0.000843882	0.000773694		0.999	977	0.000296999	976.999	0.000593998	977	6.07982e-07	6.44227e-07
		0.31	2370	1	2369	2	2371	0.000843526	0.000773694		0.999	978	0.000297321	977.999	0.000594643	978	6.08019e-07	6.44227e-07
		0.3094	2371	1	2370	2	2372	0.00084317	0.000773694		0.999	979	0.000297643	978.999	0.000595287	979	6.08056e-07	6.44227e-07
		0.309	2372	1	2371	2	2373	0.000842815	0.000773694		0.999	980	0.000297966	979.999	0.000595931	980	6.08093e-07	6.44227e-07
		0.3083	2373	1	2372	2	2374	0.00084246	0.000773694		0.999	981	0.000298288	980.999	0.000596576	981	6.0813e-07	6.44227e-07
		0.3066	2374	1	2373	2	2375	0.000842105	0.000773694		0.999	982	0.00029861	981.999	0.00059722	982	6.08167e-07	6.44227e-07
		0.3065	2375	1	2374	2	2376	0.000841751	0.000773694		0.999	983	0.000298932	982.999	0.000597865	983	6.08204e-07	6.44227e-07
		0.3055	2376	1	2375	2	2377	0.000841397	0.000773694		0.999	984	0.000299255	983.999	0.000598509	984	6.08241e-07	6.44227e-07
		0.3052	2377	1	2376	2	2378	0.000841043	0.000773694		0.999	985	0.000299577	984.999	0.000599154	985	6.08278e-07	6.44227e-07
		0.3046	2378	1	2377	2	2379	0.000840689	0.000773694		0.999	986	0.000299899	985.999	0.000599799	986	6.08315e-07	6.44227e-07
		0.3041	2379	1	2378	2	2380	0.000840336	0.000773694		0.9989	987	0.000300222	986.999	0.000600444	987	6.08352e-07	6.45222e-07
		0.3039	2380	1	2379	2	2381	0.000839983	0.000773694		0.9989	988	0.000300544	987.999	0.000601089	988	6.0839e-07	6.45222e-07
		0.3034	2381	1	2380	2	2382	0.000839631	0.000773694		0.9989	989	0.000300867	988.999	0.000601734	989	6.08427e-07	6.45222e-07
		0.3026	2382	1	2381	2	2383	0.000839278	0.000773694		0.9989	990	0.00030119	989.999	0.000602379	990	6.08464e-07	6.45222e-07
		0.3022	2383	1	2382	2	2384	0.000838926	0.000773694		0.9989	991	0.000301512	990.999	0.000603024	991	6.08501e-07	6.45222e-07
		0.3017	2385	1	2384	2	2386	0.000838223	0.000773694		0.9989	992	0.000301835	991.999	0.000603669	992	6.08538e-07	6.45222e-07
		0.3013	2387	1	2386	2	2388	0.000837521	0.000773694		0.9989	993	0.000302157	992.999	0.000604315	993	6.08575e-07	6.45222e-07
		0.3	2388	1	2387	2	2389	0.00083717	0.000773694		0.9989	994	0.00030248	993.999	0.00060496	994	6.08612e-07	6.45222e-07
		0.2981	2390	1	2389	2	2391	0.00083647	0.000773694		0.9989	995	0.000302803	994.999	0.000605606	995	6.08649e-07	6.45222e-07
		0.2974	2391	1	2390	2	2392	0.00083612	0.000773694		0.9989	996	0.000303126	995.999	0.000606251	996	6.08686e-07	6.45222e-07
		0.2971	2392	1	2391	2	2393	0.000835771	0.000773694		0.9988	997	0.000303448	996.999	0.000606897	997	6.08723e-07	6.46033e-07
		0.2963	2393	1	2392	2	2394	0.000835422	0.000773694		0.9988	998	0.000303771	997.999	0.000607543	998	6.0876e-07	6.46033e-07
		0.2962	2394	1	2393	2	2395	0.000835073	0.000773694		0.9988	999	0.000304094	998.999	0.000608188	999	6.08797e-07	6.46033e-07
		0.2961	2396	1	2395	2	2397	0.000834376	0.000773694		0.9988	1000	0.000304417	999.999	0.000608834	1000	6.08834e-07	6.46033e-07
		0.2955	2397	1	2396	2	2398	0.000834028	0.000773694		0.9988	1001	0.00030474	1001	0.00060948	1001	6.08871e-07	6.46033e-07
		0.2952	2399	1	2398	2	2400	0.000833333	0.000773694		0.9988	1002	0.000305063	1002	0.000610126	1002	6.08908e-07	6.46033e-07
		0.295	2400	1	2399	2	2401	0.000832986	0.000773694		0.9988	1003	0.000305386	1003	0.000610772	1003	6.08945e-07	6.46033e-07
		0.2941	2401	1	2400	2	2402	0.000832639	0.000773694		0.9988	1004	0.000305709	1004	0.000611418	1004	6.08982e-07	6.46033e-07
		0.292	2402	1	2401	2	2403	0.000832293	0.000773694		0.9988	1005	0.000306032	1005	0.000612065	1005	6.09019e-07	6.46033e-07
		0.2918	2403	1	2402	2	2404	0.000831947	0.000773694		0.9988	1006	0.000306355	1006	0.000612711	1006	6.09056e-07	6.46033e-07
		0.2913	2404	1	2403	2	2405	0.000831601	0.000773694		0.9988	1007	0.000306679	1007	0.000613357	1007	6.09094e-07	6.46033e-07
		0.2911	2405	1	2404	2	2406	0.000831255	0.000773694		0.9988	1008	0.000307002	1008	0.000614004	1008	6.09131e-07	6.46033e-07
		0.291	2406	1	2405	2	2407	0.00083091	0.000773694		0.9987	1009	0.000307325	1009	0.00061465	1009	6.09168e-07	6.46843e-07
		0.2905	2407	1	2406	2	2408	0.000830565	0.000773694		0.9987	1010	0.000307648	1010	0.000615297	1010	6.09205e-07	6.46843e-07
		0.2902	2408	1	2407	2	2409	0.00083022	0.000773694		0.9987	1011	0.000307972	1011	0.000615943	1011	6.09242e-07	6.46843e-07
		0.2899	2409	1	2408	2	2410	0.000829876	0.000773694		0.9987	1012	0.000308295	1012	0.00061659	1012	6.09279e-07	6.46843e-07
		0.2897	2410	1	2409	2	2411	0.000829531	0.000773694		0.9987	1013	0.000308618	1013	0.000617237	1013	6.09316e-07	6.46843e-07
		0.2894	2411	1	2410	2	2412	0.000829187	0.000773694		0.9987	1014	0.000308942	1014	0.000617884	1014	6.09353e-07	6.46843e-07
		0.2887	2412	1	2411	2	2413	0.000828844	0.000773694		0.9987	1015	0.000309265	1015	0.000618531	1015	6.0939e-07	6.46843e-07
		0.2875	2414	1	2413	2	2415	0.000828157	0.000773694		0.9987	1016	0.000309589	1016	0.000619178	1016	6.09427e-07	6.46843e-07
		0.2873	2415	1	2414	2	2416	0.000827815	0.000773694		0.9987	1017	0.000309912	1017	0.000619825	1017	6.09464e-07	6.46843e-07
		0.2867	2416	1	2415	2	2417	0.000827472	0.000773694		0.9987	1018	0.000310236	1018	0.000620472	1018	6.09501e-07	6.46843e-07
		0.2863	2417	1	2416	2	2418	0.00082713	0.000773694		0.9986	1019	0.00031056	1019	0.000621119	1019	6.09538e-07	6.47469e-07
		0.2861	2418	1	2417	2	2419	0.000826788	0.000773694		0.9986	1020	0.000310883	1020	0.000621767	1020	6.09575e-07	6.47469e-07
		0.2858	2419	1	2418	2	2420	0.000826446	0.000773694		0.9986	1021	0.000311207	1021	0.000622414	1021	6.09612e-07	6.47469e-07
		0.2856	2420	1	2419	2	2421	0.000826105	0.000773694		0.9986	1022	0.000311531	1022	0.000623061	1022	6.09649e-07	6.47469e-07
		0.2852	2421	1	2420	2	2422	0.000825764	0.000773694		0.9986	1023	0.000311855	1023	0.000623709	1023	6.09686e-07	6.47469e-07
		0.2849	2423	1	2422	2	2424	0.000825083	0.000773694		0.9986	1024	0.000312178	1024	0.000624357	1024	6.09723e-07	6.47469e-07
		0.2841	2424	1	2423	2	2425	0.000824742	0.000773694		0.9986	1025	0.000312502	1025	0.000625004	1025	6.0976e-07	6.47469e-07
		0.2828	2425	1	2424	2	2426	0.000824402	0.000773694		0.9985	1026	0.000312826	1026	0.000625652	1026	6.09797e-07	6.48059e-07
		0.2826	2426	1	2425	2	2427	0.000824063	0.000773694		0.9985	1027	0.00031315	1027	0.0006263	1027	6.09834e-07	6.48059e-07
		0.2825	2427	1	2426	2	2428	0.000823723	0.000773694		0.9985	1028	0.000313474	1028	0.000626948	1028	6.09871e-07	6.48059e-07
		0.2824	2428	1	2427	2	2429	0.000823384	0.000773694		0.9985	1029	0.000313798	1029	0.000627596	1029	6.09908e-07	6.48059e-07
		0.2819	2429	1	2428	2	2430	0.000823045	0.000773694		0.9985	1030	0.000314122	1030	0.000628244	1030	6.09946e-07	6.48059e-07
		0.2818	2430	1	2429	2	2431	0.000822707	0.000773694		0.9985	1031	0.000314446	1031	0.000628892	1031	6.09983e-07	6.48059e-07
		0.2814	2431	1	2430	2	2432	0.000822368	0.000773694		0.9985	1032	0.00031477	1032	0.00062954	1032	6.1002e-07	6.48059e-07
		0.2813	2432	1	2431	2	2433	0.00082203	0.000773694		0.9985	1033	0.000315094	1033	0.000630189	1033	6.10057e-07	6.48059e-07
		0.2809	2433	1	2432	2	2434	0.000821693	0.000773694		0.9985	1034	0.000315418	1034	0.000630837	1034	6.10094e-07	6.48059e-07
		0.2807	2434	1	2433	2	2435	0.000821355	0.000773694		0.9984	1035	0.000315743	1035	0.000631485	1035	6.10131e-07	6.48648e-07
		0.2802	2435	1	2434	2	2436	0.000821018	0.000773694		0.9984	1036	0.000316067	1036	0.000632134	1036	6.10168e-07	6.48648e-07
		0.2801	2437	1	2436	2	2438	0.000820345	0.000773694		0.9984	1037	0.000316391	1037	0.000632782	1037	6.10205e-07	6.48648e-07
		0.2788	2438	1	2437	2	2439	0.000820008	0.000773694		0.9984	1038	0.000316716	1038	0.000633431	1038	6.10242e-07	6.48648e-07
		0.2786	2439	1	2438	2	2440	0.000819672	0.000773694		0.9984	1039	0.00031704	1039	0.00063408	1039	6.10279e-07	6.48648e-07
		0.2783	2440	1	2439	2	2441	0.000819336	0.000773694		0.9984	1040	0.000317364	1040	0.000634729	1040	6.10316e-07	6.48648e-07
		0.2782	2441	1	2440	2	2442	0.000819001	0.000773694		0.9984	1041	0.000317689	1041	0.000635377	1041	6.10353e-07	6.48648e-07
		0.278	2442	1	2441	2	2443	0.000818666	0.000773694		0.9983	1042	0.000318013	1042	0.000636026	1042	6.1039e-07	6.492e-07
		0.2778	2443	1	2442	2	2444	0.000818331	0.000773694		0.9983	1043	0.000318338	1043	0.000636675	1043	6.10427e-07	6.492e-07
		0.2777	2444	1	2443	2	2445	0.000817996	0.000773694		0.9983	1044	0.000318662	1044	0.000637324	1044	6.10464e-07	6.492e-07
		0.2766	2445	1	2444	2	2446	0.000817661	0.000773694		0.9983	1045	0.000318987	1045	0.000637974	1045	6.10501e-07	6.492e-07
		0.2756	2446	1	2445	2	2447	0.000817327	0.000773694		0.9983	1046	0.000319311	1046	0.000638623	1046	6.10538e-07	6.492e-07
		0.2754	2447	1	2446	2	2448	0.000816993	0.000773694		0.9983	1047	0.000319636	1047	0.000639272	1047	6.10575e-07	6.492e-07
		0.2752	2448	1	2447	2	2449	0.00081666	0.000773694		0.9983	1048	0.000319961	1048	0.000639922	1048	6.10612e-07	6.492e-07
		0.2746	2449	1	2448	2	2450	0.000816327	0.000773694		0.9983	1049	0.000320285	1049	0.000640571	1049	6.10649e-07	6.492e-07
		0.274	2451	1	2450	2	2452	0.000815661	0.000773694		0.9982	1050	0.00032061	1050	0.000641221	1050	6.10686e-07	6.49678e-07
		0.2736	2452	1	2451	2	2453	0.000815328	0.000773694		0.9982	1051	0.000320935	1051	0.00064187	1051	6.10723e-07	6.49678e-07
		0.2732	2453	1	2452	2	2454	0.000814996	0.000773694		0.9982	1052	0.00032126	1052	0.00064252	1052	6.1076e-07	6.49678e-07
		0.2728	2454	1	2453	2	2455	0.000814664	0.000773694		0.9982	1053	0.000321585	1053	0.00064317	1053	6.10797e-07	6.49678e-07
		0.2726	2455	1	2454	2	2456	0.000814332	0.000773694		0.9982	1054	0.00032191	1054	0.000643819	1054	6.10834e-07	6.49678e-07
		0.2708	2456	1	2455	2	2457	0.000814001	0.000773694		0.9981	1055	0.000322235	1055	0.000644469	1055	6.10871e-07	6.50083e-07
		0.2706	2457	1	2456	2	2458	0.00081367	0.000773694		0.9981	1056	0.00032256	1056	0.000645119	1056	6.10908e-07	6.50083e-07
		0.2704	2458	1	2457	2	2459	0.000813339	0.000773694		0.9981	1057	0.000322885	1057	0.000645769	1057	6.10945e-07	6.50083e-07
		0.2697	2459	1	2458	2	2460	0.000813008	0.000773694		0.9981	1058	0.00032321	1058	0.000646419	1058	6.10982e-07	6.50083e-07
		0.2691	2460	1	2459	2	2461	0.000812678	0.000773694		0.9981	1059	0.000323535	1059	0.00064707	1059	6.11019e-07	6.50083e-07
		0.2685	2461	1	2460	2	2462	0.000812348	0.000773694		0.9981	1060	0.00032386	1060	0.00064772	1060	6.11056e-07	6.50083e-07
		0.2674	2462	1	2461	2	2463	0.000812018	0.000773694		0.998	1061	0.000324185	1061	0.00064837	1061	6.11094e-07	6.50672e-07
		0.2664	2463	1	2462	2	2464	0.000811688	0.000773694		0.998	1062	0.00032451	1062	0.000649021	1062	6.11131e-07	6.50672e-07
		0.2663	2464	1	2463	2	2465	0.000811359	0.000773694		0.998	1063	0.000324836	1063	0.000649671	1063	6.11168e-07	6.50672e-07
		0.266	2465	1	2464	2	2466	0.00081103	0.000773694		0.998	1064	0.000325161	1064	0.000650322	1064	6.11205e-07	6.50672e-07
		0.2657	2466	1	2465	2	2467	0.000810701	0.000773694		0.998	1065	0.000325486	1065	0.000650972	1065	6.11242e-07	6.50672e-07
		0.2654	2467	1	2466	2	2468	0.000810373	0.000773694		0.998	1066	0.000325812	1066	0.000651623	1066	6.11279e-07	6.50672e-07
		0.2647	2468	1	2467	2	2469	0.000810045	0.000773694		0.998	1067	0.000326137	1067	0.000652274	1067	6.11316e-07	6.50672e-07
		0.2641	2470	1	2469	2	2471	0.000809389	0.000773694		0.998	1068	0.000326462	1068	0.000652925	1068	6.11353e-07	6.50672e-07
		0.264	2471	1	2470	2	2472	0.000809061	0.000773694		0.998	1069	0.000326788	1069	0.000653576	1069	6.1139e-07	6.50672e-07
		0.2639	2472	1	2471	2	2473	0.000808734	0.000773694		0.998	1070	0.000327113	1070	0.000654227	1070	6.11427e-07	6.50672e-07
		0.2638	2474	1	2473	2	2475	0.000808081	0.000773694		0.9979	1071	0.000327439	1071	0.000654878	1071	6.11464e-07	6.5126e-07
		0.2633	2475	1	2474	2	2476	0.000807754	0.000773694		0.9979	1072	0.000327764	1072	0.000655529	1072	6.11501e-07	6.5126e-07
		0.263	2476	1	2475	2	2477	0.000807428	0.000773694		0.9979	1073	0.00032809	1073	0.00065618	1073	6.11538e-07	6.5126e-07
		0.2619	2477	1	2476	2	2478	0.000807103	0.000773694		0.9979	1074	0.000328416	1074	0.000656831	1074	6.11575e-07	6.5126e-07
		0.2618	2478	1	2477	2	2479	0.000806777	0.000773694		0.9979	1075	0.000328741	1075	0.000657483	1075	6.11612e-07	6.5126e-07
		0.2612	2479	1	2478	2	2480	0.000806452	0.000773694		0.9979	1076	0.000329067	1076	0.000658134	1076	6.11649e-07	6.5126e-07
		0.2608	2480	1	2479	2	2481	0.000806127	0.000773694		0.9978	1077	0.000329393	1077	0.000658786	1077	6.11686e-07	6.51885e-07
		0.2606	2481	1	2480	2	2482	0.000805802	0.000773694		0.9978	1078	0.000329719	1078	0.000659437	1078	6.11723e-07	6.51885e-07
		0.2605	2483	1	2482	2	2484	0.000805153	0.000773694		0.9978	1079	0.000330044	1079	0.000660089	1079	6.1176e-07	6.51885e-07
		0.26	2484	1	2483	2	2485	0.000804829	0.000773694		0.9978	1080	0.00033037	1080	0.000660741	1080	6.11797e-07	6.51885e-07
		0.2592	2485	1	2484	2	2486	0.000804505	0.000773694		0.9978	1081	0.000330696	1081	0.000661392	1081	6.11834e-07	6.51885e-07
		0.2587	2486	1	2485	2	2487	0.000804182	0.000773694		0.9978	1082	0.000331022	1082	0.000662044	1082	6.11871e-07	6.51885e-07
		0.2583	2487	1	2486	2	2488	0.000803859	0.000773694		0.9978	1083	0.000331348	1083	0.000662696	1083	6.11908e-07	6.51885e-07
		0.2578	2488	1	2487	2	2489	0.000803536	0.000773694		0.9978	1084	0.000331674	1084	0.000663348	1084	6.11945e-07	6.51885e-07
		0.2576	2489	1	2488	2	2490	0.000803213	0.000773694		0.9978	1085	0.000332	1085	0.000664	1085	6.11982e-07	6.51885e-07
		0.2571	2490	1	2489	2	2491	0.00080289	0.000773694		0.9978	1086	0.000332326	1086	0.000664653	1086	6.12019e-07	6.51885e-07
		0.2566	2491	1	2490	2	2492	0.000802568	0.000773694		0.9978	1087	0.000332652	1087	0.000665305	1087	6.12056e-07	6.51885e-07
		0.2559	2492	1	2491	2	2493	0.000802246	0.000773694		0.9977	1088	0.000332979	1088	0.000665957	1088	6.12093e-07	6.5251e-07
		0.255	2493	1	2492	2	2494	0.000801925	0.000773694		0.9977	1089	0.000333305	1089	0.00066661	1089	6.1213e-07	6.5251e-07
		0.2548	2496	1	2495	2	2497	0.000800961	0.000773694		0.9977	1090	0.000333631	1090	0.000667262	1090	6.12167e-07	6.5251e-07
		0.2544	2497	1	2496	2	2498	0.000800641	0.000773694		0.9977	1091	0.000333957	1091	0.000667915	1091	6.12204e-07	6.5251e-07
		0.2538	2498	1	2497	2	2499	0.00080032	0.000773694		0.9977	1092	0.000334284	1092	0.000668567	1092	6.12241e-07	6.5251e-07
		0.253	2499	1	2498	2	2500	0.0008	0.000773694		0.9977	1093	0.00033461	1093	0.00066922	1093	6.12278e-07	6.5251e-07
		0.2527	2500	1	2499	2	2501	0.00079968	0.000773694		0.9976	1094	0.000334936	1094	0.000669873	1094	6.12315e-07	6.53025e-07
		0.2524	2501	1	2500	2	2502	0.000799361	0.000773694		0.9976	1095	0.000335263	1095	0.000670526	1095	6.12352e-07	6.53025e-07
		0.2522	2502	1	2501	2	2503	0.000799041	0.000773694		0.9976	1096	0.000335589	1096	0.000671178	1096	6.12389e-07	6.53025e-07
		0.2519	2503	1	2502	2	2504	0.000798722	0.000773694		0.9976	1097	0.000335916	1097	0.000671831	1097	6.12426e-07	6.53025e-07
		0.2512	2504	1	2503	2	2505	0.000798403	0.000773694		0.9976	1098	0.000336242	1098	0.000672485	1098	6.12463e-07	6.53025e-07
		0.251	2505	1	2504	2	2506	0.000798085	0.000773694		0.9976	1099	0.000336569	1099	0.000673138	1099	6.125e-07	6.53025e-07
		0.2494	2506	1	2505	2	2507	0.000797766	0.000773694		0.9976	1100	0.000336895	1100	0.000673791	1100	6.12537e-07	6.53025e-07
		0.2492	2508	1	2507	2	2509	0.00079713	0.000773694		0.9976	1101	0.000337222	1101	0.000674444	1101	6.12574e-07	6.53025e-07
		0.249	2509	1	2508	2	2510	0.000796813	0.000773694		0.9975	1102	0.000337549	1102	0.000675098	1102	6.12611e-07	6.5365e-07
		0.2487	2510	1	2509	2	2511	0.000796495	0.000773694		0.9975	1103	0.000337875	1103	0.000675751	1103	6.12648e-07	6.5365e-07
		0.2482	2511	1	2510	2	2512	0.000796178	0.000773694		0.9975	1104	0.000338202	1104	0.000676404	1104	6.12685e-07	6.5365e-07
		0.2481	2512	1	2511	2	2513	0.000795862	0.000773694		0.9975	1105	0.000338529	1105	0.000677058	1105	6.12722e-07	6.5365e-07
		0.2479	2513	1	2512	2	2514	0.000795545	0.000773694		0.9975	1106	0.000338856	1106	0.000677712	1106	6.12759e-07	6.5365e-07
		0.2472	2514	1	2513	2	2515	0.000795229	0.000773694		0.9975	1107	0.000339183	1107	0.000678365	1107	6.12796e-07	6.5365e-07
		0.2464	2515	1	2514	2	2516	0.000794913	0.000773694		0.9975	1108	0.00033951	1108	0.000679019	1108	6.12833e-07	6.5365e-07
		0.2462	2516	1	2515	2	2517	0.000794597	0.000773694		0.9975	1109	0.000339837	1109	0.000679673	1109	6.1287e-07	6.5365e-07
		0.2458	2517	1	2516	2	2518	0.000794281	0.000773694		0.9975	1110	0.000340163	1110	0.000680327	1110	6.12907e-07	6.5365e-07
		0.2455	2518	1	2517	2	2519	0.000793966	0.000773694		0.9974	1111	0.000340491	1111	0.000680981	1111	6.12944e-07	6.54201e-07
		0.2454	2519	1	2518	2	2520	0.000793651	0.000773694		0.9974	1112	0.000340818	1112	0.000681635	1112	6.12981e-07	6.54201e-07
		0.2452	2520	1	2519	2	2521	0.000793336	0.000773694		0.9974	1113	0.000341145	1113	0.000682289	1113	6.13018e-07	6.54201e-07
		0.2451	2521	1	2520	2	2522	0.000793021	0.000773694		0.9974	1114	0.000341472	1114	0.000682944	1114	6.13055e-07	6.54201e-07
		0.2446	2522	1	2521	2	2523	0.000792707	0.000773694		0.9974	1115	0.000341799	1115	0.000683598	1115	6.13092e-07	6.54201e-07
		0.2442	2523	1	2522	2	2524	0.000792393	0.000773694		0.9974	1116	0.000342126	1116	0.000684252	1116	6.13129e-07	6.54201e-07
		0.2439	2524	1	2523	2	2525	0.000792079	0.000773694		0.9973	1117	0.000342453	1117	0.000684907	1117	6.13166e-07	6.54568e-07
		0.2438	2525	1	2524	2	2526	0.000791766	0.000773694		0.9973	1118	0.000342781	1118	0.000685561	1118	6.13203e-07	6.54568e-07
		0.2435	2526	1	2525	2	2527	0.000791452	0.000773694		0.9973	1119	0.000343108	1119	0.000686216	1119	6.1324e-07	6.54568e-07
		0.2432	2527	1	2526	2	2528	0.000791139	0.000773694		0.9973	1120	0.000343435	1120	0.00068687	1120	6.13277e-07	6.54568e-07
		0.2421	2528	1	2527	2	2529	0.000790826	0.000773694		0.9972	1121	0.000343763	1121	0.000687525	1121	6.13314e-07	6.54972e-07
		0.2414	2529	1	2528	2	2530	0.000790514	0.000773694		0.9972	1122	0.00034409	1122	0.00068818	1122	6.13351e-07	6.54972e-07
		0.2413	2530	1	2529	2	2531	0.000790202	0.000773694		0.9972	1123	0.000344417	1123	0.000688835	1123	6.13388e-07	6.54972e-07
		0.2412	2531	1	2530	2	2532	0.000789889	0.000773694		0.9972	1124	0.000344745	1124	0.00068949	1124	6.13425e-07	6.54972e-07
		0.241	2532	1	2531	2	2533	0.000789578	0.000773694		0.9972	1125	0.000345072	1125	0.000690145	1125	6.13462e-07	6.54972e-07
		0.2408	2533	1	2532	2	2534	0.000789266	0.000773694		0.9972	1126	0.0003454	1126	0.0006908	1126	6.13499e-07	6.54972e-07
		0.24	2534	1	2533	2	2535	0.000788955	0.000773694		0.9972	1127	0.000345728	1127	0.000691455	1127	6.13536e-07	6.54972e-07
		0.2393	2536	1	2535	2	2537	0.000788333	0.000773694		0.9971	1128	0.000346055	1128	0.000692111	1128	6.13573e-07	6.55376e-07
		0.2392	2537	1	2536	2	2538	0.000788022	0.000773694		0.9971	1129	0.000346383	1129	0.000692766	1129	6.1361e-07	6.55376e-07
		0.2383	2538	1	2537	2	2539	0.000787712	0.000773694		0.9971	1130	0.000346711	1130	0.000693421	1130	6.13647e-07	6.55376e-07
		0.2375	2539	1	2538	2	2540	0.000787402	0.000773694		0.9971	1131	0.000347038	1131	0.000694077	1131	6.13684e-07	6.55376e-07
		0.2373	2541	1	2540	2	2542	0.000786782	0.000773694		0.997	1132	0.000347366	1132	0.000694732	1132	6.13721e-07	6.55743e-07
		0.2363	2543	1	2542	2	2544	0.000786164	0.000773694		0.997	1133	0.000347694	1133	0.000695388	1133	6.13758e-07	6.55743e-07
		0.2359	2544	1	2543	2	2545	0.000785855	0.000773694		0.997	1134	0.000348022	1134	0.000696044	1134	6.13795e-07	6.55743e-07
		0.2356	2545	1	2544	2	2546	0.000785546	0.000773694		0.997	1135	0.00034835	1135	0.000696699	1135	6.13832e-07	6.55743e-07
		0.2351	2546	1	2545	2	2547	0.000785238	0.000773694		0.997	1136	0.000348678	1136	0.000697355	1136	6.13869e-07	6.55743e-07
		0.235	2547	1	2546	2	2548	0.000784929	0.000773694		0.997	1137	0.000349006	1137	0.000698011	1137	6.13906e-07	6.55743e-07
		0.2346	2548	1	2547	2	2549	0.000784621	0.000773694		0.9969	1138	0.000349334	1138	0.000698667	1138	6.13943e-07	6.56184e-07
		0.2325	2550	1	2549	2	2551	0.000784006	0.000773694		0.9969	1139	0.000349662	1139	0.000699323	1139	6.1398e-07	6.56184e-07
		0.2324	2551	1	2550	2	2552	0.000783699	0.000773694		0.9969	1140	0.00034999	1140	0.000699979	1140	6.14017e-07	6.56184e-07
		0.2317	2552	1	2551	2	2553	0.000783392	0.000773694		0.9969	1141	0.000350318	1141	0.000700636	1141	6.14054e-07	6.56184e-07
		0.2312	2553	1	2552	2	2554	0.000783085	0.000773694		0.9969	1142	0.000350646	1142	0.000701292	1142	6.14091e-07	6.56184e-07
		0.23	2554	1	2553	2	2555	0.000782779	0.000773694		0.9969	1143	0.000350974	1143	0.000701948	1143	6.14128e-07	6.56184e-07
		0.2299	2555	1	2554	2	2556	0.000782473	0.000773694		0.9968	1144	0.000351302	1144	0.000702605	1144	6.14165e-07	6.56734e-07
		0.2297	2556	1	2555	2	2557	0.000782167	0.000773694		0.9968	1145	0.000351631	1145	0.000703261	1145	6.14202e-07	6.56734e-07
		0.229	2557	1	2556	2	2558	0.000781861	0.000773694		0.9968	1146	0.000351959	1146	0.000703918	1146	6.14239e-07	6.56734e-07
		0.2283	2558	1	2557	2	2559	0.000781555	0.000773694		0.9968	1147	0.000352287	1147	0.000704575	1147	6.14276e-07	6.56734e-07
		0.2282	2559	1	2558	2	2560	0.00078125	0.000773694		0.9968	1148	0.000352616	1148	0.000705231	1148	6.14313e-07	6.56734e-07
		0.2278	2560	1	2559	2	2561	0.000780945	0.000773694		0.9968	1149	0.000352944	1149	0.000705888	1149	6.1435e-07	6.56734e-07
		0.2274	2561	1	2560	2	2562	0.00078064	0.000773694		0.9968	1150	0.000353272	1150	0.000706545	1150	6.14387e-07	6.56734e-07
		0.2269	2562	1	2561	2	2563	0.000780336	0.000773694		0.9968	1151	0.000353601	1151	0.000707202	1151	6.14424e-07	6.56734e-07
		0.2265	2563	1	2562	2	2564	0.000780031	0.000773694		0.9968	1152	0.000353929	1152	0.000707859	1152	6.14461e-07	6.56734e-07
		0.226	2564	1	2563	2	2565	0.000779727	0.000773694		0.9967	1153	0.000354258	1153	0.000708516	1153	6.14498e-07	6.57285e-07
		0.2253	2565	1	2564	2	2566	0.000779423	0.000773694		0.9967	1154	0.000354587	1154	0.000709173	1154	6.14535e-07	6.57285e-07
		0.2252	2566	1	2565	2	2567	0.00077912	0.000773694		0.9967	1155	0.000354915	1155	0.00070983	1155	6.14572e-07	6.57285e-07
		0.2251	2567	1	2566	2	2568	0.000778816	0.000773694		0.9967	1156	0.000355244	1156	0.000710488	1156	6.14609e-07	6.57285e-07
		0.225	2568	1	2567	2	2569	0.000778513	0.000773694		0.9967	1157	0.000355573	1157	0.000711145	1157	6.14646e-07	6.57285e-07
		0.2247	2569	1	2568	2	2570	0.00077821	0.000773694		0.9967	1158	0.000355901	1158	0.000711803	1158	6.14683e-07	6.57285e-07
		0.2238	2571	1	2570	2	2572	0.000777605	0.000773694		0.9966	1159	0.00035623	1159	0.00071246	1159	6.1472e-07	6.57615e-07
		0.2232	2572	1	2571	2	2573	0.000777303	0.000773694		0.9966	1160	0.000356559	1160	0.000713118	1160	6.14757e-07	6.57615e-07
		0.2229	2573	1	2572	2	2574	0.000777001	0.000773694		0.9966	1161	0.000356888	1161	0.000713776	1161	6.14794e-07	6.57615e-07
		0.2223	2574	1	2573	2	2575	0.000776699	0.000773694		0.9965	1162	0.000357217	1162	0.000714433	1162	6.14831e-07	6.58019e-07
		0.2222	2575	1	2574	2	2576	0.000776398	0.000773694		0.9965	1163	0.000357546	1163	0.000715091	1163	6.14868e-07	6.58019e-07
		0.2221	2576	1	2575	2	2577	0.000776096	0.000773694		0.9965	1164	0.000357875	1164	0.000715749	1164	6.14905e-07	6.58019e-07
		0.2216	2577	1	2576	2	2578	0.000775795	0.000773694		0.9965	1165	0.000358203	1165	0.000716407	1165	6.14942e-07	6.58019e-07
		0.2212	2578	1	2577	2	2579	0.000775494	0.000773694		0.9965	1166	0.000358533	1166	0.000717065	1166	6.14979e-07	6.58019e-07
		0.2203	2579	1	2578	2	2580	0.000775194	0.000773694		0.9965	1167	0.000358862	1167	0.000717723	1167	6.15016e-07	6.58019e-07
		0.2201	2580	1	2579	2	2581	0.000774893	0.000773694		0.9965	1168	0.000359191	1168	0.000718381	1168	6.15053e-07	6.58019e-07
		0.2196	2581	1	2580	2	2582	0.000774593	0.000773694		0.9965	1169	0.00035952	1169	0.00071904	1169	6.1509e-07	6.58019e-07
		0.2192	2582	1	2581	2	2583	0.000774293	0.000773694		0.9964	1170	0.000359849	1170	0.000719698	1170	6.15126e-07	6.58532e-07
		0.2187	2583	1	2582	2	2584	0.000773994	0.000773694		0.9964	1171	0.000360178	1171	0.000720356	1171	6.15163e-07	6.58532e-07
		0.2186	2584	1	2583	2	2585	0.000773694	0.000773694		0.9964	1172	0.000360507	1172	0.000721015	1172	6.152e-07	6.58532e-07
		0.2179	2584	2	2582	4	2586	0.00154679	0.00154143		0.9964	1173	0.000360837	1173	0.000721673	1173	6.15237e-07	6.58532e-07
		0.2177	2585	2	2583	4	2587	0.00154619	0.00154143		0.9964	1174	0.000361166	1174	0.000722332	1174	6.15274e-07	6.58532e-07
		0.2171	2586	2	2584	4	2588	0.0015456	0.00154143		0.9964	1175	0.000361495	1175	0.000722991	1175	6.15311e-07	6.58532e-07
		0.2163	2587	2	2585	4	2589	0.001545	0.00154143		0.9963	1176	0.000361825	1176	0.00072365	1176	6.15348e-07	6.58972e-07
		0.2161	2588	2	2586	4	2590	0.0015444	0.00154143		0.9963	1177	0.000362154	1177	0.000724308	1177	6.15385e-07	6.58972e-07
		0.2157	2589	2	2587	4	2591	0.00154381	0.00154143		0.9963	1178	0.000362484	1178	0.000724967	1178	6.15422e-07	6.58972e-07
		0.2154	2590	2	2588	4	2592	0.00154321	0.00154143		0.9963	1179	0.000362813	1179	0.000725626	1179	6.15459e-07	6.58972e-07
		0.2149	2591	2	2589	4	2593	0.00154261	0.00154143		0.9963	1180	0.000363143	1180	0.000726286	1180	6.15496e-07	6.58972e-07
		0.2144	2592	2	2590	4	2594	0.00154202	0.00154143		0.9963	1181	0.000363472	1181	0.000726945	1181	6.15533e-07	6.58972e-07
		0.2143	2593	2	2591	4	2595	0.00154143	0.00154143		0.9962	1182	0.000363802	1182	0.000727604	1182	6.1557e-07	6.59339e-07
		0.2141	2593	3	2590	6	2596	0.00231125	0.00223797		0.9962	1183	0.000364132	1183	0.000728263	1183	6.15607e-07	6.59339e-07
		0.2136	2594	3	2591	6	2597	0.00231036	0.00223797		0.9962	1184	0.000364461	1184	0.000728923	1184	6.15644e-07	6.59339e-07
		0.213	2595	3	2592	6	2598	0.00230947	0.00223797		0.9962	1185	0.000364791	1185	0.000729582	1185	6.15681e-07	6.59339e-07
		0.2126	2596	3	2593	6	2599	0.00230858	0.00223797		0.9961	1186	0.000365121	1186	0.000730242	1186	6.15718e-07	6.59522e-07
		0.2124	2597	3	2594	6	2600	0.00230769	0.00223797		0.996	1187	0.000365451	1187	0.000730901	1187	6.15755e-07	6.59669e-07
		0.2123	2598	3	2595	6	2601	0.00230681	0.00223797		0.996	1188	0.00036578	1188	0.000731561	1188	6.15792e-07	6.59669e-07
		0.2122	2599	3	2596	6	2602	0.00230592	0.00223797		0.996	1189	0.00036611	1189	0.000732221	1189	6.15829e-07	6.59669e-07
		0.212	2600	3	2597	6	2603	0.00230503	0.00223797		0.9959	1190	0.00036644	1190	0.00073288	1190	6.15866e-07	6.59925e-07
		0.2118	2601	3	2598	6	2604	0.00230415	0.00223797		0.9959	1191	0.00036677	1191	0.00073354	1191	6.15903e-07	6.59925e-07
		0.2112	2602	3	2599	6	2605	0.00230326	0.00223797		0.9959	1192	0.0003671	1192	0.0007342	1192	6.1594e-07	6.59925e-07
		0.211	2603	3	2600	6	2606	0.00230238	0.00223797		0.9959	1193	0.00036743	1193	0.00073486	1193	6.15977e-07	6.59925e-07
		0.2109	2605	3	2602	6	2608	0.00230061	0.00223797		0.9958	1194	0.00036776	1194	0.00073552	1194	6.16014e-07	6.60145e-07
		0.2106	2606	3	2603	6	2609	0.00229973	0.00223797		0.9958	1195	0.00036809	1195	0.000736181	1195	6.16051e-07	6.60145e-07
		0.2105	2607	3	2604	6	2610	0.00229885	0.00223797		0.9957	1196	0.00036842	1196	0.000736841	1196	6.16088e-07	6.60438e-07
		0.2102	2608	3	2605	6	2611	0.00229797	0.00223797		0.9957	1197	0.000368751	1197	0.000737501	1197	6.16125e-07	6.60438e-07
		0.2093	2609	3	2606	6	2612	0.00229709	0.00223797		0.9957	1198	0.000369081	1198	0.000738162	1198	6.16162e-07	6.60438e-07
		0.2091	2610	3	2607	6	2613	0.00229621	0.00223797		0.9957	1199	0.000369411	1199	0.000738822	1199	6.16199e-07	6.60438e-07
		0.2085	2611	3	2608	6	2614	0.00229533	0.00223797		0.9957	1200	0.000369741	1200	0.000739483	1200	6.16235e-07	6.60438e-07
		0.2079	2613	3	2610	6	2616	0.00229358	0.00223797		0.9957	1201	0.000370072	1201	0.000740143	1201	6.16272e-07	6.60438e-07
		0.2076	2614	3	2611	6	2617	0.0022927	0.00223797		0.9956	1202	0.000370402	1202	0.000740804	1202	6.16309e-07	6.60915e-07
		0.2075	2615	3	2612	6	2618	0.00229183	0.00223797		0.9956	1203	0.000370732	1203	0.000741465	1203	6.16346e-07	6.60915e-07
		0.2072	2616	3	2613	6	2619	0.00229095	0.00223797		0.9956	1204	0.000371063	1204	0.000742125	1204	6.16383e-07	6.60915e-07
		0.207	2617	3	2614	6	2620	0.00229008	0.00223797		0.9956	1205	0.000371393	1205	0.000742786	1205	6.1642e-07	6.60915e-07
		0.2069	2618	3	2615	6	2621	0.0022892	0.00223797		0.9956	1206	0.000371724	1206	0.000743447	1206	6.16457e-07	6.60915e-07
		0.2064	2619	3	2616	6	2622	0.00228833	0.00223797		0.9956	1207	0.000372054	1207	0.000744108	1207	6.16494e-07	6.60915e-07
		0.2062	2620	3	2617	6	2623	0.00228746	0.00223797		0.9956	1208	0.000372385	1208	0.00074477	1208	6.16531e-07	6.60915e-07
		0.206	2621	3	2618	6	2624	0.00228659	0.00223797		0.9955	1209	0.000372715	1209	0.000745431	1209	6.16568e-07	6.61281e-07
		0.2058	2622	3	2619	6	2625	0.00228571	0.00223797		0.9955	1210	0.000373046	1210	0.000746092	1210	6.16605e-07	6.61281e-07
		0.205	2626	3	2623	6	2629	0.00228224	0.00223797		0.9955	1211	0.000373377	1211	0.000746753	1211	6.16642e-07	6.61281e-07
		0.2046	2627	3	2624	6	2630	0.00228137	0.00223797		0.9954	1212	0.000373707	1212	0.000747415	1212	6.16679e-07	6.61501e-07
		0.2044	2628	3	2625	6	2631	0.0022805	0.00223797		0.9954	1213	0.000374038	1213	0.000748076	1213	6.16716e-07	6.61501e-07
		0.2043	2629	3	2626	6	2632	0.00227964	0.00223797		0.9954	1214	0.000374369	1214	0.000748738	1214	6.16753e-07	6.61501e-07
		0.2036	2630	3	2627	6	2633	0.00227877	0.00223797		0.9953	1215	0.0003747	1215	0.0007494	1215	6.1679e-07	6.61647e-07
		0.2035	2631	3	2628	6	2634	0.0022779	0.00223797		0.9952	1216	0.000375031	1216	0.000750061	1216	6.16827e-07	6.61867e-07
		0.2031	2632	3	2629	6	2635	0.00227704	0.00223797		0.9952	1217	0.000375362	1217	0.000750723	1217	6.16864e-07	6.61867e-07
		0.2029	2633	3	2630	6	2636	0.00227618	0.00223797		0.9952	1218	0.000375692	1218	0.000751385	1218	6.16901e-07	6.61867e-07
		0.2028	2635	3	2632	6	2638	0.00227445	0.00223797		0.9952	1219	0.000376023	1219	0.000752047	1219	6.16938e-07	6.61867e-07
		0.2027	2636	3	2633	6	2639	0.00227359	0.00223797		0.9952	1220	0.000376354	1220	0.000752709	1220	6.16975e-07	6.61867e-07
		0.2026	2637	3	2634	6	2640	0.00227273	0.00223797		0.9951	1221	0.000376685	1221	0.000753371	1221	6.17011e-07	6.62197e-07
		0.2025	2638	3	2635	6	2641	0.00227187	0.00223797		0.9951	1222	0.000377017	1222	0.000754033	1222	6.17048e-07	6.62197e-07
		0.2022	2640	3	2637	6	2643	0.00227015	0.00223797		0.9951	1223	0.000377348	1223	0.000754695	1223	6.17085e-07	6.62197e-07
		0.2018	2641	3	2638	6	2644	0.00226929	0.00223797		0.9951	1224	0.000377679	1224	0.000755358	1224	6.17122e-07	6.62197e-07
		0.2017	2643	3	2640	6	2646	0.00226757	0.00223797		0.995	1225	0.00037801	1225	0.00075602	1225	6.17159e-07	6.62453e-07
		0.2012	2644	3	2641	6	2647	0.00226672	0.00223797		0.995	1226	0.000378341	1226	0.000756683	1226	6.17196e-07	6.62453e-07
		0.2007	2645	3	2642	6	2648	0.00226586	0.00223797		0.995	1227	0.000378673	1227	0.000757345	1227	6.17233e-07	6.62453e-07
		0.2002	2646	3	2643	6	2649	0.00226501	0.00223797		0.9949	1228	0.000379004	1228	0.000758008	1228	6.1727e-07	6.62782e-07
		0.2001	2647	3	2644	6	2650	0.00226415	0.00223797		0.9949	1229	0.000379335	1229	0.00075867	1229	6.17307e-07	6.62782e-07
		0.2	2648	3	2645	6	2651	0.0022633	0.00223797		0.9949	1230	0.000379667	1230	0.000759333	1230	6.17344e-07	6.62782e-07
		0.1996	2649	3	2646	6	2652	0.00226244	0.00223797		0.9949	1231	0.000379998	1231	0.000759996	1231	6.17381e-07	6.62782e-07
		0.1995	2650	3	2647	6	2653	0.00226159	0.00223797		0.9949	1232	0.000380329	1232	0.000760659	1232	6.17418e-07	6.62782e-07
		0.199	2651	3	2648	6	2654	0.00226074	0.00223797		0.9949	1233	0.000380661	1233	0.000761322	1233	6.17455e-07	6.62782e-07
		0.1989	2652	3	2649	6	2655	0.00225989	0.00223797		0.9948	1234	0.000380992	1234	0.000761985	1234	6.17492e-07	6.63222e-07
		0.1981	2653	3	2650	6	2656	0.00225904	0.00223797		0.9948	1235	0.000381324	1235	0.000762648	1235	6.17529e-07	6.63222e-07
		0.1978	2654	3	2651	6	2657	0.00225819	0.00223797		0.9948	1236	0.000381656	1236	0.000763311	1236	6.17566e-07	6.63222e-07
		0.1977	2655	3	2652	6	2658	0.00225734	0.00223797		0.9948	1237	0.000381987	1237	0.000763974	1237	6.17603e-07	6.63222e-07
		0.1975	2656	3	2653	6	2659	0.00225649	0.00223797		0.9948	1238	0.000382319	1238	0.000764638	1238	6.17639e-07	6.63222e-07
		0.1969	2657	3	2654	6	2660	0.00225564	0.00223797		0.9948	1239	0.000382651	1239	0.000765301	1239	6.17676e-07	6.63222e-07
		0.1968	2659	3	2656	6	2662	0.00225394	0.00223797		0.9947	1240	0.000382982	1240	0.000765965	1240	6.17713e-07	6.63588e-07
		0.1965	2660	3	2657	6	2663	0.0022531	0.00223797		0.9947	1241	0.000383314	1241	0.000766628	1241	6.1775e-07	6.63588e-07
		0.196	2661	3	2658	6	2664	0.00225225	0.00223797		0.9947	1242	0.000383646	1242	0.000767292	1242	6.17787e-07	6.63588e-07
		0.1956	2662	3	2659	6	2665	0.00225141	0.00223797		0.9947	1243	0.000383978	1243	0.000767955	1243	6.17824e-07	6.63588e-07
		0.1955	2663	3	2660	6	2666	0.00225056	0.00223797		0.9946	1244	0.00038431	1244	0.000768619	1244	6.17861e-07	6.63844e-07
		0.1954	2664	3	2661	6	2667	0.00224972	0.00223797		0.9946	1245	0.000384642	1245	0.000769283	1245	6.17898e-07	6.63844e-07
		0.195	2666	3	2663	6	2669	0.00224803	0.00223797		0.9946	1246	0.000384973	1246	0.000769947	1246	6.17935e-07	6.63844e-07
		0.1949	2667	3	2664	6	2670	0.00224719	0.00223797		0.9945	1247	0.000385305	1247	0.000770611	1247	6.17972e-07	6.64063e-07
		0.1948	2668	3	2665	6	2671	0.00224635	0.00223797		0.9945	1248	0.000385638	1248	0.000771275	1248	6.18009e-07	6.64063e-07
		0.1947	2669	3	2666	6	2672	0.00224551	0.00223797		0.9945	1249	0.00038597	1249	0.000771939	1249	6.18046e-07	6.64063e-07
		0.1946	2670	3	2667	6	2673	0.00224467	0.00223797		0.9944	1250	0.000386302	1250	0.000772603	1250	6.18083e-07	6.64283e-07
		0.1944	2671	3	2668	6	2674	0.00224383	0.00223797		0.9944	1251	0.000386634	1251	0.000773268	1251	6.1812e-07	6.64283e-07
		0.1942	2672	3	2669	6	2675	0.00224299	0.00223797		0.9944	1252	0.000386966	1252	0.000773932	1252	6.18157e-07	6.64283e-07
		0.1937	2675	3	2672	6	2678	0.00224048	0.00223797		0.9943	1253	0.000387298	1253	0.000774596	1253	6.18193e-07	6.64539e-07
		0.1936	2676	3	2673	6	2679	0.00223964	0.00223797		0.9943	1254	0.00038763	1254	0.000775261	1254	6.1823e-07	6.64539e-07
		0.1933	2677	3	2674	6	2680	0.00223881	0.00223797		0.9943	1255	0.000387963	1255	0.000775926	1255	6.18267e-07	6.64539e-07
		0.193	2678	3	2675	6	2681	0.00223797	0.00223797		0.9943	1256	0.000388295	1256	0.00077659	1256	6.18304e-07	6.64539e-07
		0.1926	2678	4	2674	8	2682	0.00298285	0.00267559		0.9942	1257	0.000388627	1257	0.000777255	1257	6.18341e-07	6.64758e-07
		0.1924	2679	4	2675	8	2683	0.00298174	0.00267559		0.9942	1258	0.00038896	1258	0.00077792	1258	6.18378e-07	6.64758e-07
		0.1917	2680	4	2676	8	2684	0.00298063	0.00267559		0.9941	1259	0.000389292	1259	0.000778585	1259	6.18415e-07	6.64905e-07
		0.1916	2681	4	2677	8	2685	0.00297952	0.00267559		0.9941	1260	0.000389625	1260	0.000779249	1260	6.18452e-07	6.64905e-07
		0.1915	2682	4	2678	8	2686	0.00297841	0.00267559		0.994	1261	0.000389957	1261	0.000779914	1261	6.18489e-07	6.65417e-07
		0.1914	2684	4	2680	8	2688	0.00297619	0.00267559		0.994	1262	0.00039029	1262	0.00078058	1262	6.18526e-07	6.65417e-07
		0.191	2685	4	2681	8	2689	0.00297508	0.00267559		0.994	1263	0.000390622	1263	0.000781245	1263	6.18563e-07	6.65417e-07
		0.1908	2686	4	2682	8	2690	0.00297398	0.00267559		0.994	1264	0.000390955	1264	0.00078191	1264	6.186e-07	6.65417e-07
		0.1904	2687	4	2683	8	2691	0.00297287	0.00267559		0.994	1265	0.000391288	1265	0.000782575	1265	6.18637e-07	6.65417e-07
		0.1903	2688	4	2684	8	2692	0.00297177	0.00267559		0.994	1266	0.00039162	1266	0.000783241	1266	6.18674e-07	6.65417e-07
		0.1901	2689	4	2685	8	2693	0.00297066	0.00267559		0.994	1267	0.000391953	1267	0.000783906	1267	6.1871e-07	6.65417e-07
		0.1899	2691	4	2687	8	2695	0.00296846	0.00267559		0.994	1268	0.000392286	1268	0.000784572	1268	6.18747e-07	6.65417e-07
		0.1897	2692	4	2688	8	2696	0.00296736	0.00267559		0.994	1269	0.000392619	1269	0.000785237	1269	6.18784e-07	6.65417e-07
		0.1891	2694	4	2690	8	2698	0.00296516	0.00267559		0.994	1270	0.000392951	1270	0.000785903	1270	6.18821e-07	6.65417e-07
		0.189	2696	4	2692	8	2700	0.00296296	0.00267559		0.994	1271	0.000393284	1271	0.000786569	1271	6.18858e-07	6.65417e-07
		0.1889	2698	4	2694	8	2702	0.00296077	0.00267559		0.994	1272	0.000393617	1272	0.000787234	1272	6.18895e-07	6.65417e-07
		0.1887	2699	4	2695	8	2703	0.00295967	0.00267559		0.9939	1273	0.00039395	1273	0.0007879	1273	6.18932e-07	6.66294e-07
		0.1886	2700	4	2696	8	2704	0.00295858	0.00267559		0.9939	1274	0.000394283	1274	0.000788566	1274	6.18969e-07	6.66294e-07
		0.1885	2701	4	2697	8	2705	0.00295749	0.00267559		0.9939	1275	0.000394616	1275	0.000789232	1275	6.19006e-07	6.66294e-07
		0.1884	2702	4	2698	8	2706	0.00295639	0.00267559		0.9939	1276	0.000394949	1276	0.000789898	1276	6.19043e-07	6.66294e-07
		0.1882	2703	4	2699	8	2707	0.0029553	0.00267559		0.9939	1277	0.000395282	1277	0.000790565	1277	6.1908e-07	6.66294e-07
		0.188	2704	4	2700	8	2708	0.00295421	0.00267559		0.9939	1278	0.000395615	1278	0.000791231	1278	6.19117e-07	6.66294e-07
		0.1879	2705	4	2701	8	2709	0.00295312	0.00267559		0.9939	1279	0.000395949	1279	0.000791897	1279	6.19153e-07	6.66294e-07
		0.1877	2706	4	2702	8	2710	0.00295203	0.00267559		0.9939	1280	0.000396282	1280	0.000792564	1280	6.1919e-07	6.66294e-07
		0.1875	2707	4	2703	8	2711	0.00295094	0.00267559		0.9939	1281	0.000396615	1281	0.00079323	1281	6.19227e-07	6.66294e-07
		0.1872	2708	4	2704	8	2712	0.00294985	0.00267559		0.9939	1282	0.000396948	1282	0.000793897	1282	6.19264e-07	6.66294e-07
		0.1871	2709	4	2705	8	2713	0.00294877	0.00267559		0.9939	1283	0.000397282	1283	0.000794563	1283	6.19301e-07	6.66294e-07
		0.187	2710	4	2706	8	2714	0.00294768	0.00267559		0.9939	1284	0.000397615	1284	0.00079523	1284	6.19338e-07	6.66294e-07
		0.1868	2711	4	2707	8	2715	0.00294659	0.00267559		0.9938	1285	0.000397948	1285	0.000795897	1285	6.19375e-07	6.66879e-07
		0.1866	2712	4	2708	8	2716	0.00294551	0.00267559		0.9938	1286	0.000398282	1286	0.000796564	1286	6.19412e-07	6.66879e-07
		0.1861	2714	4	2710	8	2718	0.00294334	0.00267559		0.9938	1287	0.000398615	1287	0.000797231	1287	6.19449e-07	6.66879e-07
		0.186	2716	4	2712	8	2720	0.00294118	0.00267559		0.9938	1288	0.000398949	1288	0.000797898	1288	6.19486e-07	6.66879e-07
		0.1856	2717	4	2713	8	2721	0.0029401	0.00267559		0.9937	1289	0.000399282	1289	0.000798565	1289	6.19523e-07	6.67098e-07
		0.1855	2718	4	2714	8	2722	0.00293902	0.00267559		0.9937	1290	0.000399616	1290	0.000799232	1290	6.19559e-07	6.67098e-07
		0.1852	2719	4	2715	8	2723	0.00293794	0.00267559		0.9936	1291	0.000399949	1291	0.000799899	1291	6.19596e-07	6.67244e-07
		0.1851	2720	4	2716	8	2724	0.00293686	0.00267559		0.9936	1292	0.000400283	1292	0.000800566	1292	6.19633e-07	6.67244e-07
		0.185	2721	4	2717	8	2725	0.00293578	0.00267559		0.9935	1293	0.000400617	1293	0.000801234	1293	6.1967e-07	6.6739e-07
		0.1847	2722	4	2718	8	2726	0.0029347	0.00267559		0.9935	1294	0.00040095	1294	0.000801901	1294	6.19707e-07	6.6739e-07
		0.1846	2724	4	2720	8	2728	0.00293255	0.00267559		0.9934	1295	0.000401284	1295	0.000802568	1295	6.19744e-07	6.675e-07
		0.1842	2725	4	2721	8	2729	0.00293148	0.00267559		0.9933	1296	0.000401618	1296	0.000803236	1296	6.19781e-07	6.67646e-07
		0.1841	2726	4	2722	8	2730	0.0029304	0.00267559		0.9933	1297	0.000401952	1297	0.000803904	1297	6.19818e-07	6.67646e-07
		0.1839	2727	4	2723	8	2731	0.00292933	0.00267559		0.9933	1298	0.000402286	1298	0.000804571	1298	6.19855e-07	6.67646e-07
		0.1838	2729	4	2725	8	2733	0.00292719	0.00267559		0.9932	1299	0.00040262	1299	0.000805239	1299	6.19892e-07	6.67865e-07
		0.1837	2730	4	2726	8	2734	0.00292612	0.00267559		0.9932	1300	0.000402954	1300	0.000805907	1300	6.19929e-07	6.67865e-07
		0.1835	2731	4	2727	8	2735	0.00292505	0.00267559		0.9932	1301	0.000403288	1301	0.000806575	1301	6.19965e-07	6.67865e-07
		0.1833	2733	4	2729	8	2737	0.00292291	0.00267559		0.9931	1302	0.000403622	1302	0.000807243	1302	6.20002e-07	6.68011e-07
		0.1831	2734	4	2730	8	2738	0.00292184	0.00267559		0.9929	1303	0.000403956	1303	0.000807911	1303	6.20039e-07	6.68158e-07
		0.1829	2736	4	2732	8	2740	0.00291971	0.00267559		0.9929	1304	0.00040429	1304	0.000808579	1304	6.20076e-07	6.68158e-07
		0.1826	2737	4	2733	8	2741	0.00291864	0.00267559		0.9929	1305	0.000404624	1305	0.000809248	1305	6.20113e-07	6.68158e-07
		0.1824	2738	4	2734	8	2742	0.00291758	0.00267559		0.9928	1306	0.000404958	1306	0.000809916	1306	6.2015e-07	6.68413e-07
		0.1823	2739	4	2735	8	2743	0.00291651	0.00267559		0.9928	1307	0.000405292	1307	0.000810584	1307	6.20187e-07	6.68413e-07
		0.1822	2740	4	2736	8	2744	0.00291545	0.00267559		0.9928	1308	0.000405626	1308	0.000811253	1308	6.20224e-07	6.68413e-07
		0.182	2741	4	2737	8	2745	0.00291439	0.00267559		0.9928	1309	0.000405961	1309	0.000811921	1309	6.20261e-07	6.68413e-07
		0.1812	2743	4	2739	8	2747	0.00291227	0.00267559		0.9927	1310	0.000406295	1310	0.00081259	1310	6.20298e-07	6.68669e-07
		0.1811	2744	4	2740	8	2748	0.00291121	0.00267559		0.9927	1311	0.000406629	1311	0.000813258	1311	6.20334e-07	6.68669e-07
		0.181	2745	4	2741	8	2749	0.00291015	0.00267559		0.9927	1312	0.000406964	1312	0.000813927	1312	6.20371e-07	6.68669e-07
		0.1809	2746	4	2742	8	2750	0.00290909	0.00267559		0.9926	1313	0.000407298	1313	0.000814596	1313	6.20408e-07	6.68851e-07
		0.1807	2748	4	2744	8	2752	0.00290698	0.00267559		0.9926	1314	0.000407632	1314	0.000815265	1314	6.20445e-07	6.68851e-07
		0.1805	2749	4	2745	8	2753	0.00290592	0.00267559		0.9925	1315	0.000407967	1315	0.000815934	1315	6.20482e-07	6.68997e-07
		0.1801	2750	4	2746	8	2754	0.00290487	0.00267559		0.9925	1316	0.000408301	1316	0.000816603	1316	6.20519e-07	6.68997e-07
		0.18	2751	4	2747	8	2755	0.00290381	0.00267559		0.9923	1317	0.000408636	1317	0.000817272	1317	6.20556e-07	6.69362e-07
		0.1798	2752	4	2748	8	2756	0.00290276	0.00267559		0.9923	1318	0.000408971	1318	0.000817941	1318	6.20593e-07	6.69362e-07
		0.1795	2753	4	2749	8	2757	0.0029017	0.00267559		0.9923	1319	0.000409305	1319	0.00081861	1319	6.2063e-07	6.69362e-07
		0.1794	2755	4	2751	8	2759	0.0028996	0.00267559		0.9923	1320	0.00040964	1320	0.00081928	1320	6.20666e-07	6.69362e-07
		0.1793	2756	4	2752	8	2760	0.00289855	0.00267559		0.9923	1321	0.000409975	1321	0.000819949	1321	6.20703e-07	6.69362e-07
		0.1788	2758	4	2754	8	2762	0.00289645	0.00267559		0.9923	1322	0.000410309	1322	0.000820619	1322	6.2074e-07	6.69362e-07
		0.1787	2760	4	2756	8	2764	0.00289436	0.00267559		0.9923	1323	0.000410644	1323	0.000821288	1323	6.20777e-07	6.69362e-07
		0.1785	2762	4	2758	8	2766	0.00289226	0.00267559		0.9923	1324	0.000410979	1324	0.000821958	1324	6.20814e-07	6.69362e-07
		0.1784	2763	4	2759	8	2767	0.00289122	0.00267559		0.9922	1325	0.000411314	1325	0.000822627	1325	6.20851e-07	6.69837e-07
		0.1782	2764	4	2760	8	2768	0.00289017	0.00267559		0.9922	1326	0.000411649	1326	0.000823297	1326	6.20888e-07	6.69837e-07
		0.1781	2765	4	2761	8	2769	0.00288913	0.00267559		0.9922	1327	0.000411984	1327	0.000823967	1327	6.20925e-07	6.69837e-07
		0.1779	2766	4	2762	8	2770	0.00288809	0.00267559		0.9922	1328	0.000412318	1328	0.000824637	1328	6.20962e-07	6.69837e-07
		0.1778	2767	4	2763	8	2771	0.00288704	0.00267559		0.9922	1329	0.000412653	1329	0.000825307	1329	6.20998e-07	6.69837e-07
		0.1775	2768	4	2764	8	2772	0.002886	0.00267559		0.9921	1330	0.000412989	1330	0.000825977	1330	6.21035e-07	6.70129e-07
		0.1774	2769	4	2765	8	2773	0.00288496	0.00267559		0.9921	1331	0.000413324	1331	0.000826647	1331	6.21072e-07	6.70129e-07
		0.1773	2771	4	2767	8	2775	0.00288288	0.00267559		0.9921	1332	0.000413659	1332	0.000827317	1332	6.21109e-07	6.70129e-07
		0.1771	2772	4	2768	8	2776	0.00288184	0.00267559		0.9919	1333	0.000413994	1333	0.000827988	1333	6.21146e-07	6.70421e-07
		0.177	2773	4	2769	8	2777	0.00288081	0.00267559		0.9919	1334	0.000414329	1334	0.000828658	1334	6.21183e-07	6.70421e-07
		0.1768	2774	4	2770	8	2778	0.00287977	0.00267559		0.9919	1335	0.000414664	1335	0.000829328	1335	6.2122e-07	6.70421e-07
		0.1767	2775	4	2771	8	2779	0.00287873	0.00267559		0.9919	1336	0.000414999	1336	0.000829999	1336	6.21257e-07	6.70421e-07
		0.1763	2776	4	2772	8	2780	0.0028777	0.00267559		0.9919	1337	0.000415335	1337	0.000830669	1337	6.21294e-07	6.70421e-07
		0.1762	2777	4	2773	8	2781	0.00287666	0.00267559		0.9918	1338	0.00041567	1338	0.00083134	1338	6.2133e-07	6.70676e-07
		0.176	2779	4	2775	8	2783	0.0028746	0.00267559		0.9918	1339	0.000416005	1339	0.000832011	1339	6.21367e-07	6.70676e-07
		0.1759	2780	4	2776	8	2784	0.00287356	0.00267559		0.9917	1340	0.000416341	1340	0.000832682	1340	6.21404e-07	6.70785e-07
		0.1758	2781	4	2777	8	2785	0.00287253	0.00267559		0.9915	1341	0.000416676	1341	0.000833352	1341	6.21441e-07	6.70895e-07
		0.1756	2782	4	2778	8	2786	0.0028715	0.00267559		0.9915	1342	0.000417012	1342	0.000834023	1342	6.21478e-07	6.70895e-07
		0.1755	2783	4	2779	8	2787	0.00287047	0.00267559		0.9914	1343	0.000417347	1343	0.000834694	1343	6.21515e-07	6.71223e-07
		0.1754	2785	4	2781	8	2789	0.00286841	0.00267559		0.9914	1344	0.000417683	1344	0.000835365	1344	6.21552e-07	6.71223e-07
		0.1752	2786	4	2782	8	2790	0.00286738	0.00267559		0.9914	1345	0.000418018	1345	0.000836037	1345	6.21589e-07	6.71223e-07
		0.175	2787	4	2783	8	2791	0.00286636	0.00267559		0.9914	1346	0.000418354	1346	0.000836708	1346	6.21625e-07	6.71223e-07
		0.1748	2789	4	2785	8	2793	0.0028643	0.00267559		0.9914	1347	0.00041869	1347	0.000837379	1347	6.21662e-07	6.71223e-07
		0.1743	2790	4	2786	8	2794	0.00286328	0.00267559		0.9914	1348	0.000419025	1348	0.00083805	1348	6.21699e-07	6.71223e-07
		0.1742	2791	4	2787	8	2795	0.00286225	0.00267559		0.9914	1349	0.000419361	1349	0.000838722	1349	6.21736e-07	6.71223e-07
		0.1741	2792	4	2788	8	2796	0.00286123	0.00267559		0.9913	1350	0.000419697	1350	0.000839393	1350	6.21773e-07	6.71515e-07
		0.1739	2794	4	2790	8	2798	0.00285919	0.00267559		0.9912	1351	0.000420033	1351	0.000840065	1351	6.2181e-07	6.71624e-07
		0.1737	2795	4	2791	8	2799	0.00285816	0.00267559		0.9912	1352	0.000420368	1352	0.000840737	1352	6.21847e-07	6.71624e-07
		0.1735	2796	4	2792	8	2800	0.00285714	0.00267559		0.9911	1353	0.000420704	1353	0.000841408	1353	6.21884e-07	6.7177e-07
		0.1733	2798	4	2794	8	2802	0.0028551	0.00267559		0.9911	1354	0.00042104	1354	0.00084208	1354	6.2192e-07	6.7177e-07
		0.173	2799	4	2795	8	2803	0.00285408	0.00267559		0.991	1355	0.000421376	1355	0.000842752	1355	6.21957e-07	6.71916e-07
		0.1729	2800	4	2796	8	2804	0.00285307	0.00267559		0.991	1356	0.000421712	1356	0.000843424	1356	6.21994e-07	6.71916e-07
		0.1728	2801	4	2797	8	2805	0.00285205	0.00267559		0.9909	1357	0.000422048	1357	0.000844096	1357	6.22031e-07	6.72025e-07
		0.1727	2802	4	2798	8	2806	0.00285103	0.00267559		0.9908	1358	0.000422384	1358	0.000844768	1358	6.22068e-07	6.72134e-07
		0.1725	2803	4	2799	8	2807	0.00285002	0.00267559		0.9908	1359	0.00042272	1359	0.00084544	1359	6.22105e-07	6.72134e-07
		0.1724	2804	4	2800	8	2808	0.002849	0.00267559		0.9907	1360	0.000423056	1360	0.000846113	1360	6.22142e-07	6.72244e-07
		0.1723	2806	4	2802	8	2810	0.00284698	0.00267559		0.9906	1361	0.000423392	1361	0.000846785	1361	6.22178e-07	6.7239e-07
		0.1721	2807	4	2803	8	2811	0.00284596	0.00267559		0.9906	1362	0.000423729	1362	0.000847457	1362	6.22215e-07	6.7239e-07
		0.1718	2810	4	2806	8	2814	0.00284293	0.00267559		0.9906	1363	0.000424065	1363	0.00084813	1363	6.22252e-07	6.7239e-07
		0.1717	2812	4	2808	8	2816	0.00284091	0.00267559		0.9905	1364	0.000424401	1364	0.000848802	1364	6.22289e-07	6.72572e-07
		0.1716	2813	4	2809	8	2817	0.0028399	0.00267559		0.9905	1365	0.000424737	1365	0.000849475	1365	6.22326e-07	6.72572e-07
		0.1714	2814	4	2810	8	2818	0.00283889	0.00267559		0.9904	1366	0.000425074	1366	0.000850148	1366	6.22363e-07	6.72681e-07
		0.1713	2815	4	2811	8	2819	0.00283789	0.00267559		0.9903	1367	0.00042541	1367	0.00085082	1367	6.224e-07	6.72754e-07
		0.1711	2816	4	2812	8	2820	0.00283688	0.00267559		0.9902	1368	0.000425747	1368	0.000851493	1368	6.22437e-07	6.72863e-07
		0.1709	2817	4	2813	8	2821	0.00283587	0.00267559		0.9902	1369	0.000426083	1369	0.000852166	1369	6.22473e-07	6.72863e-07
		0.1707	2818	4	2814	8	2822	0.00283487	0.00267559		0.9901	1370	0.00042642	1370	0.000852839	1370	6.2251e-07	6.73046e-07
		0.1706	2819	4	2815	8	2823	0.00283386	0.00267559		0.9901	1371	0.000426756	1371	0.000853512	1371	6.22547e-07	6.73046e-07
		0.1705	2821	4	2817	8	2825	0.00283186	0.00267559		0.9901	1372	0.000427093	1372	0.000854185	1372	6.22584e-07	6.73046e-07
		0.1704	2822	4	2818	8	2826	0.00283086	0.00267559		0.99	1373	0.000427429	1373	0.000854858	1373	6.22621e-07	6.73191e-07
		0.1703	2823	4	2819	8	2827	0.00282985	0.00267559		0.9899	1374	0.000427766	1374	0.000855532	1374	6.22658e-07	6.73264e-07
		0.1702	2824	4	2820	8	2828	0.00282885	0.00267559		0.9898	1375	0.000428103	1375	0.000856205	1375	6.22695e-07	6.73373e-07
		0.17	2825	4	2821	8	2829	0.00282785	0.00267559		0.9898	1376	0.000428439	1376	0.000856878	1376	6.22731e-07	6.73373e-07
		0.1699	2827	4	2823	8	2831	0.00282586	0.00267559		0.9897	1377	0.000428776	1377	0.000857552	1377	6.22768e-07	6.73519e-07
		0.1698	2828	4	2824	8	2832	0.00282486	0.00267559		0.9897	1378	0.000429113	1378	0.000858225	1378	6.22805e-07	6.73519e-07
		0.1697	2830	4	2826	8	2834	0.00282287	0.00267559		0.9896	1379	0.00042945	1379	0.000858899	1379	6.22842e-07	6.73738e-07
		0.1695	2831	4	2827	8	2835	0.00282187	0.00267559		0.9896	1380	0.000429786	1380	0.000859573	1380	6.22879e-07	6.73738e-07
		0.1693	2833	4	2829	8	2837	0.00281988	0.00267559		0.9896	1381	0.000430123	1381	0.000860247	1381	6.22916e-07	6.73738e-07
		0.1692	2834	4	2830	8	2838	0.00281889	0.00267559		0.9896	1382	0.00043046	1382	0.00086092	1382	6.22953e-07	6.73738e-07
		0.1691	2835	4	2831	8	2839	0.00281789	0.00267559		0.9895	1383	0.000430797	1383	0.000861594	1383	6.22989e-07	6.7392e-07
		0.1688	2837	4	2833	8	2841	0.00281591	0.00267559		0.9894	1384	0.000431134	1384	0.000862268	1384	6.23026e-07	6.74138e-07
		0.1687	2838	4	2834	8	2842	0.00281492	0.00267559		0.9894	1385	0.000431471	1385	0.000862942	1385	6.23063e-07	6.74138e-07
		0.1686	2840	4	2836	8	2844	0.00281294	0.00267559		0.9894	1386	0.000431808	1386	0.000863617	1386	6.231e-07	6.74138e-07
		0.1684	2841	4	2837	8	2845	0.00281195	0.00267559		0.9894	1387	0.000432145	1387	0.000864291	1387	6.23137e-07	6.74138e-07
		0.1683	2842	4	2838	8	2846	0.00281096	0.00267559		0.9894	1388	0.000432483	1388	0.000864965	1388	6.23174e-07	6.74138e-07
		0.1682	2843	4	2839	8	2847	0.00280998	0.00267559		0.9892	1389	0.00043282	1389	0.000865639	1389	6.2321e-07	6.74357e-07
		0.1681	2844	4	2840	8	2848	0.00280899	0.00267559		0.9891	1390	0.000433157	1390	0.000866314	1390	6.23247e-07	6.74466e-07
		0.1679	2846	4	2842	8	2850	0.00280702	0.00267559		0.9891	1391	0.000433494	1391	0.000866988	1391	6.23284e-07	6.74466e-07
		0.1677	2847	4	2843	8	2851	0.00280603	0.00267559		0.989	1392	0.000433831	1392	0.000867663	1392	6.23321e-07	6.74648e-07
		0.1675	2848	4	2844	8	2852	0.00280505	0.00267559		0.989	1393	0.000434169	1393	0.000868338	1393	6.23358e-07	6.74648e-07
		0.1673	2850	4	2846	8	2854	0.00280308	0.00267559		0.989	1394	0.000434506	1394	0.000869012	1394	6.23395e-07	6.74648e-07
		0.1671	2851	4	2847	8	2855	0.0028021	0.00267559		0.9888	1395	0.000434844	1395	0.000869687	1395	6.23432e-07	6.7483e-07
		0.1666	2852	4	2848	8	2856	0.00280112	0.00267559		0.9888	1396	0.000435181	1396	0.000870362	1396	6.23468e-07	6.7483e-07
		0.1665	2853	4	2849	8	2857	0.00280014	0.00267559		0.9885	1397	0.000435518	1397	0.000871037	1397	6.23505e-07	6.74976e-07
		0.1664	2854	4	2850	8	2858	0.00279916	0.00267559		0.9885	1398	0.000435856	1398	0.000871712	1398	6.23542e-07	6.74976e-07
		0.1663	2855	4	2851	8	2859	0.00279818	0.00267559		0.9884	1399	0.000436193	1399	0.000872387	1399	6.23579e-07	6.75085e-07
		0.166	2856	4	2852	8	2860	0.0027972	0.00267559		0.9883	1400	0.000436531	1400	0.000873062	1400	6.23616e-07	6.7523e-07
		0.1659	2857	4	2853	8	2861	0.00279623	0.00267559		0.9883	1401	0.000436869	1401	0.000873737	1401	6.23653e-07	6.7523e-07
		0.1648	2858	4	2854	8	2862	0.00279525	0.00267559		0.9883	1402	0.000437206	1402	0.000874413	1402	6.23689e-07	6.7523e-07
		0.1646	2859	4	2855	8	2863	0.00279427	0.00267559		0.9882	1403	0.000437544	1403	0.000875088	1403	6.23726e-07	6.75376e-07
		0.1644	2860	4	2856	8	2864	0.0027933	0.00267559		0.9881	1404	0.000437882	1404	0.000875763	1404	6.23763e-07	6.75449e-07
		0.1642	2861	4	2857	8	2865	0.00279232	0.00267559		0.9879	1405	0.000438219	1405	0.000876439	1405	6.238e-07	6.75594e-07
		0.164	2862	4	2858	8	2866	0.00279135	0.00267559		0.9879	1406	0.000438557	1406	0.000877115	1406	6.23837e-07	6.75594e-07
		0.1634	2863	4	2859	8	2867	0.00279037	0.00267559		0.9879	1407	0.000438895	1407	0.00087779	1407	6.23874e-07	6.75594e-07
		0.1629	2864	4	2860	8	2868	0.0027894	0.00267559		0.9878	1408	0.000439233	1408	0.000878466	1408	6.2391e-07	6.75776e-07
		0.1627	2865	4	2861	8	2869	0.00278843	0.00267559		0.9878	1409	0.000439571	1409	0.000879142	1409	6.23947e-07	6.75776e-07
		0.1624	2866	4	2862	8	2870	0.00278746	0.00267559		0.9876	1410	0.000439909	1410	0.000879818	1410	6.23984e-07	6.75922e-07
		0.1618	2867	4	2863	8	2871	0.00278649	0.00267559		0.9876	1411	0.000440247	1411	0.000880494	1411	6.24021e-07	6.75922e-07
		0.1614	2868	4	2864	8	2872	0.00278552	0.00267559		0.9874	1412	0.000440585	1412	0.00088117	1412	6.24058e-07	6.76104e-07
		0.1613	2869	4	2865	8	2873	0.00278455	0.00267559		0.9874	1413	0.000440923	1413	0.000881846	1413	6.24095e-07	6.76104e-07
		0.1612	2870	4	2866	8	2874	0.00278358	0.00267559		0.9874	1414	0.000441261	1414	0.000882522	1414	6.24132e-07	6.76104e-07
		0.1604	2871	4	2867	8	2875	0.00278261	0.00267559		0.9873	1415	0.000441599	1415	0.000883198	1415	6.24168e-07	6.76322e-07
		0.1601	2872	4	2868	8	2876	0.00278164	0.00267559		0.9873	1416	0.000441937	1416	0.000883875	1416	6.24205e-07	6.76322e-07
		0.1599	2873	4	2869	8	2877	0.00278067	0.00267559		0.9873	1417	0.000442275	1417	0.000884551	1417	6.24242e-07	6.76322e-07
		0.1598	2874	4	2870	8	2878	0.00277971	0.00267559		0.9872	1418	0.000442614	1418	0.000885227	1418	6.24279e-07	6.76504e-07
		0.1596	2875	4	2871	8	2879	0.00277874	0.00267559		0.9872	1419	0.000442952	1419	0.000885904	1419	6.24316e-07	6.76504e-07
		0.1595	2876	4	2872	8	2880	0.00277778	0.00267559		0.9869	1420	0.00044329	1420	0.000886581	1420	6.24352e-07	6.76613e-07
		0.1593	2877	4	2873	8	2881	0.00277681	0.00267559		0.9867	1421	0.000443629	1421	0.000887257	1421	6.24389e-07	6.76722e-07
		0.159	2878	4	2874	8	2882	0.00277585	0.00267559		0.9867	1422	0.000443967	1422	0.000887934	1422	6.24426e-07	6.76722e-07
		0.1589	2879	4	2875	8	2883	0.00277489	0.00267559		0.9866	1423	0.000444305	1423	0.000888611	1423	6.24463e-07	6.76831e-07
		0.1587	2881	4	2877	8	2885	0.00277296	0.00267559		0.9865	1424	0.000444644	1424	0.000889288	1424	6.245e-07	6.7694e-07
		0.1585	2882	4	2878	8	2886	0.002772	0.00267559		0.9865	1425	0.000444982	1425	0.000889965	1425	6.24537e-07	6.7694e-07
		0.1584	2884	4	2880	8	2888	0.00277008	0.00267559		0.9861	1426	0.000445321	1426	0.000890642	1426	6.24573e-07	6.77086e-07
		0.1582	2885	4	2881	8	2889	0.00276912	0.00267559		0.9861	1427	0.000445659	1427	0.000891319	1427	6.2461e-07	6.77086e-07
		0.1581	2887	4	2883	8	2891	0.00276721	0.00267559		0.986	1428	0.000445998	1428	0.000891996	1428	6.24647e-07	6.77267e-07
		0.1577	2888	4	2884	8	2892	0.00276625	0.00267559		0.986	1429	0.000446337	1429	0.000892673	1429	6.24684e-07	6.77267e-07
		0.1576	2889	4	2885	8	2893	0.0027653	0.00267559		0.986	1430	0.000446675	1430	0.000893351	1430	6.24721e-07	6.77267e-07
		0.1574	2890	4	2886	8	2894	0.00276434	0.00267559		0.9859	1431	0.000447014	1431	0.000894028	1431	6.24758e-07	6.77413e-07
		0.1569	2891	4	2887	8	2895	0.00276339	0.00267559		0.9858	1432	0.000447353	1432	0.000894706	1432	6.24794e-07	6.77522e-07
		0.1567	2892	4	2888	8	2896	0.00276243	0.00267559		0.9858	1433	0.000447692	1433	0.000895383	1433	6.24831e-07	6.77522e-07
		0.1564	2893	4	2889	8	2897	0.00276148	0.00267559		0.9857	1434	0.00044803	1434	0.000896061	1434	6.24868e-07	6.77631e-07
		0.1559	2894	4	2890	8	2898	0.00276052	0.00267559		0.9855	1435	0.000448369	1435	0.000896738	1435	6.24905e-07	6.77704e-07
		0.1557	2896	4	2892	8	2900	0.00275862	0.00267559		0.9854	1436	0.000448708	1436	0.000897416	1436	6.24942e-07	6.77849e-07
		0.1554	2897	4	2893	8	2901	0.00275767	0.00267559		0.9854	1437	0.000449047	1437	0.000898094	1437	6.24978e-07	6.77849e-07
		0.1548	2898	4	2894	8	2902	0.00275672	0.00267559		0.9854	1438	0.000449386	1438	0.000898772	1438	6.25015e-07	6.77849e-07
		0.1546	2899	4	2895	8	2903	0.00275577	0.00267559		0.9853	1439	0.000449725	1439	0.00089945	1439	6.25052e-07	6.77994e-07
		0.1545	2902	4	2898	8	2906	0.00275292	0.00267559		0.9852	1440	0.000450064	1440	0.000900128	1440	6.25089e-07	6.78103e-07
		0.1542	2903	4	2899	8	2907	0.00275198	0.00267559		0.9852	1441	0.000450403	1441	0.000900806	1441	6.25126e-07	6.78103e-07
		0.1541	2904	4	2900	8	2908	0.00275103	0.00267559		0.985	1442	0.000450742	1442	0.000901484	1442	6.25163e-07	6.78212e-07
		0.1537	2905	4	2901	8	2909	0.00275009	0.00267559		0.9849	1443	0.000451081	1443	0.000902163	1443	6.25199e-07	6.78285e-07
		0.1536	2906	4	2902	8	2910	0.00274914	0.00267559		0.9848	1444	0.000451421	1444	0.000902841	1444	6.25236e-07	6.78394e-07
		0.1535	2907	4	2903	8	2911	0.0027482	0.00267559		0.9848	1445	0.00045176	1445	0.000903519	1445	6.25273e-07	6.78394e-07
		0.1532	2908	4	2904	8	2912	0.00274725	0.00267559		0.9847	1446	0.000452099	1446	0.000904198	1446	6.2531e-07	6.78539e-07
		0.153	2909	4	2905	8	2913	0.00274631	0.00267559		0.9847	1447	0.000452438	1447	0.000904877	1447	6.25347e-07	6.78539e-07
		0.1529	2910	4	2906	8	2914	0.00274537	0.00267559		0.9846	1448	0.000452778	1448	0.000905555	1448	6.25383e-07	6.78648e-07
		0.1527	2911	4	2907	8	2915	0.00274443	0.00267559		0.9845	1449	0.000453117	1449	0.000906234	1449	6.2542e-07	6.78757e-07
		0.1524	2912	4	2908	8	2916	0.00274348	0.00267559		0.9845	1450	0.000453456	1450	0.000906913	1450	6.25457e-07	6.78757e-07
		0.1522	2913	4	2909	8	2917	0.00274254	0.00267559		0.9842	1451	0.000453796	1451	0.000907592	1451	6.25494e-07	6.78903e-07
		0.152	2914	4	2910	8	2918	0.0027416	0.00267559		0.9842	1452	0.000454135	1452	0.000908271	1452	6.25531e-07	6.78903e-07
		0.1519	2915	4	2911	8	2919	0.00274066	0.00267559		0.984	1453	0.000454475	1453	0.00090895	1453	6.25567e-07	6.79012e-07
		0.1515	2918	4	2914	8	2922	0.00273785	0.00267559		0.9836	1454	0.000454814	1454	0.000909629	1454	6.25604e-07	6.79084e-07
		0.1508	2920	4	2916	8	2924	0.00273598	0.00267559		0.9835	1455	0.000455154	1455	0.000910308	1455	6.25641e-07	6.79157e-07
		0.1505	2922	4	2918	8	2926	0.00273411	0.00267559		0.9834	1456	0.000455494	1456	0.000910987	1456	6.25678e-07	6.79266e-07
		0.1501	2923	4	2919	8	2927	0.00273317	0.00267559		0.9834	1457	0.000455833	1457	0.000911666	1457	6.25715e-07	6.79266e-07
		0.1499	2924	4	2920	8	2928	0.00273224	0.00267559		0.9833	1458	0.000456173	1458	0.000912346	1458	6.25752e-07	6.79375e-07
		0.1496	2925	4	2921	8	2929	0.00273131	0.00267559		0.9831	1459	0.000456513	1459	0.000913025	1459	6.25788e-07	6.79448e-07
		0.1493	2926	4	2922	8	2930	0.00273038	0.00267559		0.983	1460	0.000456852	1460	0.000913705	1460	6.25825e-07	6.7952e-07
		0.1492	2928	4	2924	8	2932	0.00272851	0.00267559		0.9827	1461	0.000457192	1461	0.000914384	1461	6.25862e-07	6.79593e-07
		0.1489	2929	4	2925	8	2933	0.00272758	0.00267559		0.9825	1462	0.000457532	1462	0.000915064	1462	6.25899e-07	6.79665e-07
		0.1487	2930	4	2926	8	2934	0.00272665	0.00267559		0.9824	1463	0.000457872	1463	0.000915744	1463	6.25936e-07	6.79774e-07
		0.1484	2932	4	2928	8	2936	0.0027248	0.00267559		0.9824	1464	0.000458212	1464	0.000916423	1464	6.25972e-07	6.79774e-07
		0.1483	2933	4	2929	8	2937	0.00272387	0.00267559		0.9822	1465	0.000458552	1465	0.000917103	1465	6.26009e-07	6.7992e-07
		0.1481	2934	4	2930	8	2938	0.00272294	0.00267559		0.9822	1466	0.000458892	1466	0.000917783	1466	6.26046e-07	6.7992e-07
		0.1479	2935	4	2931	8	2939	0.00272201	0.00267559		0.9819	1467	0.000459232	1467	0.000918463	1467	6.26083e-07	6.80065e-07
		0.1478	2936	4	2932	8	2940	0.00272109	0.00267559		0.9819	1468	0.000459572	1468	0.000919143	1468	6.2612e-07	6.80065e-07
		0.1471	2937	4	2933	8	2941	0.00272016	0.00267559		0.9818	1469	0.000459912	1469	0.000919824	1469	6.26156e-07	6.80174e-07
		0.1468	2938	4	2934	8	2942	0.00271924	0.00267559		0.9815	1470	0.000460252	1470	0.000920504	1470	6.26193e-07	6.80246e-07
		0.1466	2939	4	2935	8	2943	0.00271831	0.00267559		0.9814	1471	0.000460592	1471	0.000921184	1471	6.2623e-07	6.80319e-07
		0.1465	2940	4	2936	8	2944	0.00271739	0.00267559		0.9812	1472	0.000460932	1472	0.000921865	1472	6.26267e-07	6.80428e-07
		0.1464	2941	4	2937	8	2945	0.00271647	0.00267559		0.9812	1473	0.000461273	1473	0.000922545	1473	6.26303e-07	6.80428e-07
		0.1462	2942	4	2938	8	2946	0.00271555	0.00267559		0.9811	1474	0.000461613	1474	0.000923226	1474	6.2634e-07	6.80537e-07
		0.146	2943	4	2939	8	2947	0.00271463	0.00267559		0.9809	1475	0.000461953	1475	0.000923906	1475	6.26377e-07	6.80646e-07
		0.1459	2945	4	2941	8	2949	0.00271278	0.00267559		0.9809	1476	0.000462293	1476	0.000924587	1476	6.26414e-07	6.80646e-07
		0.1457	2946	4	2942	8	2950	0.00271186	0.00267559		0.9808	1477	0.000462634	1477	0.000925268	1477	6.26451e-07	6.80754e-07
		0.1456	2947	4	2943	8	2951	0.00271095	0.00267559		0.9807	1478	0.000462974	1478	0.000925948	1478	6.26487e-07	6.80827e-07
		0.1454	2948	4	2944	8	2952	0.00271003	0.00267559		0.9805	1479	0.000463315	1479	0.000926629	1479	6.26524e-07	6.809e-07
		0.1453	2949	4	2945	8	2953	0.00270911	0.00267559		0.9804	1480	0.000463655	1480	0.00092731	1480	6.26561e-07	6.80972e-07
		0.1451	2950	4	2946	8	2954	0.00270819	0.00267559		0.9803	1481	0.000463996	1481	0.000927991	1481	6.26598e-07	6.81117e-07
		0.1445	2951	4	2947	8	2955	0.00270728	0.00267559		0.9803	1482	0.000464336	1482	0.000928672	1482	6.26635e-07	6.81117e-07
		0.1442	2953	4	2949	8	2957	0.00270544	0.00267559		0.9803	1483	0.000464677	1483	0.000929354	1483	6.26671e-07	6.81117e-07
		0.1438	2954	4	2950	8	2958	0.00270453	0.00267559		0.9802	1484	0.000465017	1484	0.000930035	1484	6.26708e-07	6.81299e-07
		0.1434	2956	4	2952	8	2960	0.0027027	0.00267559		0.9802	1485	0.000465358	1485	0.000930716	1485	6.26745e-07	6.81299e-07
		0.1433	2957	4	2953	8	2961	0.00270179	0.00267559		0.9796	1486	0.000465699	1486	0.000931398	1486	6.26782e-07	6.81407e-07
		0.143	2959	4	2955	8	2963	0.00269997	0.00267559		0.9795	1487	0.00046604	1487	0.000932079	1487	6.26819e-07	6.8148e-07
		0.1427	2960	4	2956	8	2964	0.00269906	0.00267559		0.9794	1488	0.00046638	1488	0.000932761	1488	6.26855e-07	6.81553e-07
		0.1426	2961	4	2957	8	2965	0.00269815	0.00267559		0.9791	1489	0.000466721	1489	0.000933442	1489	6.26892e-07	6.81625e-07
		0.1424	2962	4	2958	8	2966	0.00269724	0.00267559		0.9784	1490	0.000467062	1490	0.000934124	1490	6.26929e-07	6.81734e-07
		0.1418	2963	4	2959	8	2967	0.00269633	0.00267559		0.9784	1491	0.000467403	1491	0.000934806	1491	6.26966e-07	6.81734e-07
		0.1417	2965	4	2961	8	2969	0.00269451	0.00267559		0.9782	1492	0.000467744	1492	0.000935488	1492	6.27002e-07	6.81843e-07
		0.1414	2966	4	2962	8	2970	0.0026936	0.00267559		0.9781	1493	0.000468085	1493	0.00093617	1493	6.27039e-07	6.81952e-07
		0.1413	2967	4	2963	8	2971	0.0026927	0.00267559		0.9781	1494	0.000468426	1494	0.000936852	1494	6.27076e-07	6.81952e-07
		0.1411	2968	4	2964	8	2972	0.00269179	0.00267559		0.978	1495	0.000468767	1495	0.000937534	1495	6.27113e-07	6.82133e-07
		0.141	2970	4	2966	8	2974	0.00268998	0.00267559		0.978	1496	0.000469108	1496	0.000938216	1496	6.2715e-07	6.82133e-07
		0.1409	2971	4	2967	8	2975	0.00268908	0.00267559		0.978	1497	0.000469449	1497	0.000938898	1497	6.27186e-07	6.82133e-07
		0.1408	2973	4	2969	8	2977	0.00268727	0.00267559		0.9774	1498	0.00046979	1498	0.00093958	1498	6.27223e-07	6.8235e-07
		0.1407	2974	4	2970	8	2978	0.00268637	0.00267559		0.9774	1499	0.000470131	1499	0.000940263	1499	6.2726e-07	6.8235e-07
		0.1406	2975	4	2971	8	2979	0.00268546	0.00267559		0.9774	1500	0.000470472	1500	0.000940945	1500	6.27297e-07	6.8235e-07
		0.1405	2976	4	2972	8	2980	0.00268456	0.00267559		0.9771	1501	0.000470814	1501	0.000941627	1501	6.27333e-07	6.82495e-07
		0.14	2977	4	2973	8	2981	0.00268366	0.00267559		0.9769	1502	0.000471155	1502	0.00094231	1502	6.2737e-07	6.82568e-07
		0.1397	2978	4	2974	8	2982	0.00268276	0.00267559		0.9767	1503	0.000471496	1503	0.000942993	1503	6.27407e-07	6.8264e-07
		0.1395	2979	4	2975	8	2983	0.00268186	0.00267559		0.9765	1504	0.000471838	1504	0.000943675	1504	6.27444e-07	6.82749e-07
		0.1393	2980	4	2976	8	2984	0.00268097	0.00267559		0.9765	1505	0.000472179	1505	0.000944358	1505	6.27481e-07	6.82749e-07
		0.1391	2981	4	2977	8	2985	0.00268007	0.00267559		0.9764	1506	0.000472521	1506	0.000945041	1506	6.27517e-07	6.82858e-07
		0.139	2983	4	2979	8	2987	0.00267827	0.00267559		0.9761	1507	0.000472862	1507	0.000945724	1507	6.27554e-07	6.8293e-07
		0.1388	2985	4	2981	8	2989	0.00267648	0.00267559		0.9753	1508	0.000473203	1508	0.000946407	1508	6.27591e-07	6.83003e-07
		0.1387	2986	4	2982	8	2990	0.00267559	0.00267559		0.9751	1509	0.000473545	1509	0.00094709	1509	6.27628e-07	6.83075e-07
		0.1384	2988	5	2983	10	2993	0.00334113	0.00275862		0.9748	1510	0.000473887	1510	0.000947773	1510	6.27664e-07	6.83184e-07
		0.1383	2989	5	2984	10	2994	0.00334001	0.00275862		0.9748	1511	0.000474228	1511	0.000948456	1511	6.27701e-07	6.83184e-07
		0.1382	2990	5	2985	10	2995	0.0033389	0.00275862		0.9744	1512	0.00047457	1512	0.00094914	1512	6.27738e-07	6.83293e-07
		0.1381	2991	5	2986	10	2996	0.00333778	0.00275862		0.9742	1513	0.000474912	1513	0.000949823	1513	6.27775e-07	6.83438e-07
		0.1379	2992	5	2987	10	2997	0.00333667	0.00275862		0.9742	1514	0.000475253	1514	0.000950507	1514	6.27811e-07	6.83438e-07
		0.1378	2993	5	2988	10	2998	0.00333556	0.00275862		0.9742	1515	0.000475595	1515	0.00095119	1515	6.27848e-07	6.83438e-07
		0.1376	2995	5	2990	10	3000	0.00333333	0.00275862		0.9738	1516	0.000475937	1516	0.000951874	1516	6.27885e-07	6.83583e-07
		0.1375	2996	5	2991	10	3001	0.00333222	0.00275862		0.9731	1517	0.000476279	1517	0.000952557	1517	6.27922e-07	6.83655e-07
		0.1373	2997	5	2992	10	3002	0.00333111	0.00275862		0.973	1518	0.000476621	1518	0.000953241	1518	6.27958e-07	6.83764e-07
		0.1372	2998	5	2993	10	3003	0.00333	0.00275862		0.973	1519	0.000476962	1519	0.000953925	1519	6.27995e-07	6.83764e-07
		0.1371	2999	5	2994	10	3004	0.00332889	0.00275862		0.9725	1520	0.000477304	1520	0.000954609	1520	6.28032e-07	6.83873e-07
		0.1369	3002	5	2997	10	3007	0.00332557	0.00275862		0.9724	1521	0.000477646	1521	0.000955293	1521	6.28069e-07	6.83945e-07
		0.1368	3003	5	2998	10	3008	0.00332447	0.00275862		0.9723	1522	0.000477988	1522	0.000955977	1522	6.28106e-07	6.84054e-07
		0.1367	3008	5	3003	10	3013	0.00331895	0.00275862		0.9723	1523	0.00047833	1523	0.000956661	1523	6.28142e-07	6.84054e-07
		0.1366	3070	5	3065	10	3075	0.00325203	0.00275862		0.9717	1524	0.000478672	1524	0.000957345	1524	6.28179e-07	6.84199e-07
		0.1365	3072	5	3067	10	3077	0.00324992	0.00275862		0.9717	1525	0.000479015	1525	0.000958029	1525	6.28216e-07	6.84199e-07
		0.1364	3073	5	3068	10	3078	0.00324886	0.00275862		0.9716	1526	0.000479357	1526	0.000958713	1526	6.28253e-07	6.84307e-07
		0.1362	3075	5	3070	10	3080	0.00324675	0.00275862		0.9713	1527	0.000479699	1527	0.000959398	1527	6.28289e-07	6.8438e-07
		0.1359	3076	5	3071	10	3081	0.0032457	0.00275862		0.9711	1528	0.000480041	1528	0.000960082	1528	6.28326e-07	6.84524e-07
		0.1355	3077	5	3072	10	3082	0.00324465	0.00275862		0.9711	1529	0.000480383	1529	0.000960767	1529	6.28363e-07	6.84524e-07
		0.1354	3078	5	3073	10	3083	0.00324359	0.00275862		0.9711	1530	0.000480726	1530	0.000961451	1530	6.284e-07	6.84524e-07
		0.1352	3081	5	3076	10	3086	0.00324044	0.00275862		0.9703	1531	0.000481068	1531	0.000962136	1531	6.28436e-07	6.84669e-07
		0.135	3082	5	3077	10	3087	0.00323939	0.00275862		0.9702	1532	0.00048141	1532	0.000962821	1532	6.28473e-07	6.84742e-07
		0.1349	3084	5	3079	10	3089	0.00323729	0.00275862		0.9701	1533	0.000481753	1533	0.000963506	1533	6.2851e-07	6.84814e-07
		0.1348	3085	5	3080	10	3090	0.00323625	0.00275862		0.9697	1534	0.000482095	1534	0.00096419	1534	6.28547e-07	6.84887e-07
		0.1347	3086	5	3081	10	3091	0.0032352	0.00275862		0.9696	1535	0.000482438	1535	0.000964875	1535	6.28583e-07	6.84959e-07
		0.1346	3087	5	3082	10	3092	0.00323415	0.00275862		0.9693	1536	0.00048278	1536	0.00096556	1536	6.2862e-07	6.85031e-07
		0.1344	3089	5	3084	10	3094	0.00323206	0.00275862		0.9692	1537	0.000483123	1537	0.000966246	1537	6.28657e-07	6.8514e-07
		0.1343	3090	5	3085	10	3095	0.00323102	0.00275862		0.9692	1538	0.000483465	1538	0.000966931	1538	6.28694e-07	6.8514e-07
		0.1342	3091	5	3086	10	3096	0.00322997	0.00275862		0.9691	1539	0.000483808	1539	0.000967616	1539	6.2873e-07	6.85249e-07
		0.134	3093	5	3088	10	3098	0.00322789	0.00275862		0.969	1540	0.000484151	1540	0.000968301	1540	6.28767e-07	6.85357e-07
		0.1336	3094	5	3089	10	3099	0.00322685	0.00275862		0.969	1541	0.000484493	1541	0.000968987	1541	6.28804e-07	6.85357e-07
		0.1335	3095	5	3090	10	3100	0.00322581	0.00275862		0.9687	1542	0.000484836	1542	0.000969672	1542	6.28841e-07	6.85466e-07
		0.1334	3098	5	3093	10	3103	0.00322269	0.00275862		0.9686	1543	0.000485179	1543	0.000970358	1543	6.28877e-07	6.85538e-07
		0.1332	3099	5	3094	10	3104	0.00322165	0.00275862		0.9681	1544	0.000485522	1544	0.000971043	1544	6.28914e-07	6.8561e-07
		0.1331	3100	5	3095	10	3105	0.00322061	0.00275862		0.9679	1545	0.000485865	1545	0.000971729	1545	6.28951e-07	6.85755e-07
		0.133	3101	5	3096	10	3106	0.00321958	0.00275862		0.9679	1546	0.000486207	1546	0.000972415	1546	6.28988e-07	6.85755e-07
		0.1325	3102	5	3097	10	3107	0.00321854	0.00275862		0.9679	1547	0.00048655	1547	0.000973101	1547	6.29024e-07	6.85755e-07
		0.1323	3103	5	3098	10	3108	0.0032175	0.00275862		0.9678	1548	0.000486893	1548	0.000973787	1548	6.29061e-07	6.859e-07
		0.132	3104	5	3099	10	3109	0.00321647	0.00275862		0.9676	1549	0.000487236	1549	0.000974472	1549	6.29098e-07	6.85972e-07
		0.1319	3105	5	3100	10	3110	0.00321543	0.00275862		0.967	1550	0.000487579	1550	0.000975159	1550	6.29135e-07	6.86045e-07
		0.1318	3106	5	3101	10	3111	0.0032144	0.00275862		0.9669	1551	0.000487922	1551	0.000975845	1551	6.29171e-07	6.86153e-07
		0.1317	3107	5	3102	10	3112	0.00321337	0.00275862		0.9669	1552	0.000488265	1552	0.000976531	1552	6.29208e-07	6.86153e-07
		0.1316	3108	5	3103	10	3113	0.00321234	0.00275862		0.9668	1553	0.000488609	1553	0.000977217	1553	6.29245e-07	6.86334e-07
		0.1315	3109	5	3104	10	3114	0.0032113	0.00275862		0.9668	1554	0.000488952	1554	0.000977903	1554	6.29281e-07	6.86334e-07
		0.1313	3110	5	3105	10	3115	0.00321027	0.00275862		0.9668	1555	0.000489295	1555	0.00097859	1555	6.29318e-07	6.86334e-07
		0.1311	3111	5	3106	10	3116	0.00320924	0.00275862		0.9665	1556	0.000489638	1556	0.000979276	1556	6.29355e-07	6.86479e-07
		0.131	3112	5	3107	10	3117	0.00320821	0.00275862		0.9664	1557	0.000489981	1557	0.000979963	1557	6.29392e-07	6.86551e-07
		0.1305	3113	5	3108	10	3118	0.00320718	0.00275862		0.9663	1558	0.000490325	1558	0.000980649	1558	6.29428e-07	6.86624e-07
		0.1303	3114	5	3109	10	3119	0.00320616	0.00275862		0.966	1559	0.000490668	1559	0.000981336	1559	6.29465e-07	6.86696e-07
		0.1302	3115	5	3110	10	3120	0.00320513	0.00275862		0.9652	1560	0.000491011	1560	0.000982023	1560	6.29502e-07	6.86768e-07
		0.1301	3116	5	3111	10	3121	0.0032041	0.00275862		0.9651	1561	0.000491355	1561	0.00098271	1561	6.29539e-07	6.86841e-07
		0.1299	3117	5	3112	10	3122	0.00320307	0.00275862		0.965	1562	0.000491698	1562	0.000983397	1562	6.29575e-07	6.86913e-07
		0.1297	3119	5	3114	10	3124	0.00320102	0.00275862		0.9645	1563	0.000492042	1563	0.000984084	1563	6.29612e-07	6.87057e-07
		0.1293	3120	5	3115	10	3125	0.0032	0.00275862		0.9645	1564	0.000492385	1564	0.000984771	1564	6.29649e-07	6.87057e-07
		0.1291	3121	5	3116	10	3126	0.00319898	0.00275862		0.9645	1565	0.000492729	1565	0.000985458	1565	6.29686e-07	6.87057e-07
		0.1289	3122	5	3117	10	3127	0.00319795	0.00275862		0.9644	1566	0.000493073	1566	0.000986145	1566	6.29722e-07	6.87202e-07
		0.1286	3123	5	3118	10	3128	0.00319693	0.00275862		0.9642	1567	0.000493416	1567	0.000986832	1567	6.29759e-07	6.87274e-07
		0.1284	3124	5	3119	10	3129	0.00319591	0.00275862		0.9641	1568	0.00049376	1568	0.00098752	1568	6.29796e-07	6.87347e-07
		0.1282	3125	5	3120	10	3130	0.00319489	0.00275862		0.9638	1569	0.000494104	1569	0.000988207	1569	6.29832e-07	6.87419e-07
		0.1276	3126	5	3121	10	3131	0.00319387	0.00275862		0.9634	1570	0.000494447	1570	0.000988895	1570	6.29869e-07	6.87528e-07
		0.1272	3127	5	3122	10	3132	0.00319285	0.00275862		0.9634	1571	0.000494791	1571	0.000989582	1571	6.29906e-07	6.87528e-07
		0.1271	3128	5	3123	10	3133	0.00319183	0.00275862		0.9632	1572	0.000495135	1572	0.00099027	1572	6.29943e-07	6.87672e-07
		0.1267	3129	5	3124	10	3134	0.00319081	0.00275862		0.9632	1573	0.000495479	1573	0.000990958	1573	6.29979e-07	6.87672e-07
		0.1264	3130	5	3125	10	3135	0.00318979	0.00275862		0.9631	1574	0.000495823	1574	0.000991645	1574	6.30016e-07	6.87781e-07
		0.1262	3131	5	3126	10	3136	0.00318878	0.00275862		0.9628	1575	0.000496167	1575	0.000992333	1575	6.30053e-07	6.87853e-07
		0.1261	3132	5	3127	10	3137	0.00318776	0.00275862		0.9623	1576	0.000496511	1576	0.000993021	1576	6.3009e-07	6.87925e-07
		0.126	3133	5	3128	10	3138	0.00318674	0.00275862		0.962	1577	0.000496855	1577	0.000993709	1577	6.30126e-07	6.88034e-07
		0.1259	3134	5	3129	10	3139	0.00318573	0.00275862		0.962	1578	0.000497199	1578	0.000994397	1578	6.30163e-07	6.88034e-07
		0.1254	3137	5	3132	10	3142	0.00318269	0.00275862		0.9619	1579	0.000497543	1579	0.000995085	1579	6.302e-07	6.88142e-07
		0.1248	3138	5	3133	10	3143	0.00318167	0.00275862		0.9614	1580	0.000497887	1580	0.000995774	1580	6.30236e-07	6.88214e-07
		0.1242	3139	5	3134	10	3144	0.00318066	0.00275862		0.9612	1581	0.000498231	1581	0.000996462	1581	6.30273e-07	6.88286e-07
		0.124	3140	5	3135	10	3145	0.00317965	0.00275862		0.9605	1582	0.000498575	1582	0.00099715	1582	6.3031e-07	6.88359e-07
		0.1239	3142	5	3137	10	3147	0.00317763	0.00275862		0.9604	1583	0.000498919	1583	0.000997839	1583	6.30347e-07	6.88431e-07
		0.1236	3143	5	3138	10	3148	0.00317662	0.00275862		0.9601	1584	0.000499264	1584	0.000998527	1584	6.30383e-07	6.88539e-07
		0.1234	3144	5	3139	10	3149	0.00317561	0.00275862		0.9601	1585	0.000499608	1585	0.000999216	1585	6.3042e-07	6.88539e-07
		0.1229	3146	5	3141	10	3151	0.0031736	0.00275862		0.96	1586	0.000499952	1586	0.000999904	1586	6.30457e-07	6.88648e-07
		0.1227	3147	5	3142	10	3152	0.00317259	0.00275862		0.9597	1587	0.000500297	1587	0.00100059	1587	6.30493e-07	6.8872e-07
		0.1223	3148	5	3143	10	3153	0.00317158	0.00275862		0.9594	1588	0.000500641	1588	0.00100128	1588	6.3053e-07	6.88792e-07
		0.122	3149	5	3144	10	3154	0.00317058	0.00275862		0.9593	1589	0.000500985	1589	0.00100197	1589	6.30567e-07	6.88901e-07
		0.1216	3150	5	3145	10	3155	0.00316957	0.00275862		0.9593	1590	0.00050133	1590	0.00100266	1590	6.30604e-07	6.88901e-07
		0.1215	3151	5	3146	10	3156	0.00316857	0.00275862		0.9591	1591	0.000501674	1591	0.00100335	1591	6.3064e-07	6.89045e-07
		0.1211	3152	5	3147	10	3157	0.00316756	0.00275862		0.9591	1592	0.000502019	1592	0.00100404	1592	6.30677e-07	6.89045e-07
		0.121	3153	5	3148	10	3158	0.00316656	0.00275862		0.9583	1593	0.000502363	1593	0.00100473	1593	6.30714e-07	6.89153e-07
		0.1201	3154	5	3149	10	3159	0.00316556	0.00275862		0.9577	1594	0.000502708	1594	0.00100542	1594	6.3075e-07	6.89226e-07
		0.12	3155	5	3150	10	3160	0.00316456	0.00275862		0.9576	1595	0.000503053	1595	0.00100611	1595	6.30787e-07	6.89298e-07
		0.1198	3156	5	3151	10	3161	0.00316356	0.00275862		0.9572	1596	0.000503397	1596	0.00100679	1596	6.30824e-07	6.8937e-07
		0.1193	3158	5	3153	10	3163	0.00316156	0.00275862		0.9569	1597	0.000503742	1597	0.00100748	1597	6.3086e-07	6.89442e-07
		0.1184	3159	5	3154	10	3164	0.00316056	0.00275862		0.9565	1598	0.000504087	1598	0.00100817	1598	6.30897e-07	6.89515e-07
		0.1181	3160	5	3155	10	3165	0.00315956	0.00275862		0.9564	1599	0.000504432	1599	0.00100886	1599	6.30934e-07	6.89659e-07
		0.1179	3161	5	3156	10	3166	0.00315856	0.00275862		0.9564	1600	0.000504776	1600	0.00100955	1600	6.30971e-07	6.89659e-07
		0.1176	3162	5	3157	10	3167	0.00315756	0.00275862		0.9564	1601	0.000505121	1601	0.00101024	1601	6.31007e-07	6.89659e-07
		0.1169	3163	5	3158	10	3168	0.00315657	0.00275862		0.956	1602	0.000505466	1602	0.00101093	1602	6.31044e-07	6.8984e-07
		0.1168	3164	5	3159	10	3169	0.00315557	0.00275862		0.956	1603	0.000505811	1603	0.00101162	1603	6.31081e-07	6.8984e-07
		0.1163	3165	5	3160	10	3170	0.00315457	0.00275862		0.9554	1604	0.000506156	1604	0.00101231	1604	6.31117e-07	6.89948e-07
		0.1159	3167	5	3162	10	3172	0.00315259	0.00275862		0.9551	1605	0.000506501	1605	0.001013	1605	6.31154e-07	6.9002e-07
		0.1154	3169	5	3164	10	3174	0.0031506	0.00275862		0.9549	1606	0.000506846	1606	0.00101369	1606	6.31191e-07	6.90092e-07
		0.1152	3170	5	3165	10	3175	0.00314961	0.00275862		0.9546	1607	0.000507191	1607	0.00101438	1607	6.31228e-07	6.90164e-07
		0.1151	3171	5	3166	10	3176	0.00314861	0.00275862		0.9545	1608	0.000507536	1608	0.00101507	1608	6.31264e-07	6.90237e-07
		0.1143	3172	5	3167	10	3177	0.00314762	0.00275862		0.9541	1609	0.000507882	1609	0.00101576	1609	6.31301e-07	6.90309e-07
		0.114	3173	5	3168	10	3178	0.00314663	0.00275862		0.9538	1610	0.000508227	1610	0.00101645	1610	6.31338e-07	6.90381e-07
		0.1137	3174	5	3169	10	3179	0.00314564	0.00275862		0.9534	1611	0.000508572	1611	0.00101714	1611	6.31374e-07	6.90453e-07
		0.1136	3175	5	3170	10	3180	0.00314465	0.00275862		0.953	1612	0.000508917	1612	0.00101783	1612	6.31411e-07	6.90561e-07
		0.1135	3176	5	3171	10	3181	0.00314367	0.00275862		0.953	1613	0.000509263	1613	0.00101853	1613	6.31448e-07	6.90561e-07
		0.1133	3177	5	3172	10	3182	0.00314268	0.00275862		0.9528	1614	0.000509608	1614	0.00101922	1614	6.31484e-07	6.9067e-07
		0.1132	3178	5	3173	10	3183	0.00314169	0.00275862		0.9526	1615	0.000509953	1615	0.00101991	1615	6.31521e-07	6.90742e-07
		0.1126	3179	5	3174	10	3184	0.0031407	0.00275862		0.9525	1616	0.000510299	1616	0.0010206	1616	6.31558e-07	6.90814e-07
		0.1122	3180	5	3175	10	3185	0.00313972	0.00275862		0.9522	1617	0.000510644	1617	0.00102129	1617	6.31594e-07	6.90886e-07
		0.112	3181	5	3176	10	3186	0.00313873	0.00275862		0.9519	1618	0.00051099	1618	0.00102198	1618	6.31631e-07	6.90994e-07
		0.1117	3182	5	3177	10	3187	0.00313775	0.00275862		0.9519	1619	0.000511335	1619	0.00102267	1619	6.31668e-07	6.90994e-07
		0.1116	3183	5	3178	10	3188	0.00313676	0.00275862		0.9513	1620	0.000511681	1620	0.00102336	1620	6.31705e-07	6.91103e-07
		0.1113	3184	5	3179	10	3189	0.00313578	0.00275862		0.9511	1621	0.000512026	1621	0.00102405	1621	6.31741e-07	6.91175e-07
		0.111	3185	5	3180	10	3190	0.0031348	0.00275862		0.9508	1622	0.000512372	1622	0.00102474	1622	6.31778e-07	6.91247e-07
		0.1106	3186	5	3181	10	3191	0.00313381	0.00275862		0.9505	1623	0.000512718	1623	0.00102544	1623	6.31815e-07	6.91319e-07
		0.1105	3187	5	3182	10	3192	0.00313283	0.00275862		0.9501	1624	0.000513063	1624	0.00102613	1624	6.31851e-07	6.91391e-07
		0.1102	3188	5	3183	10	3193	0.00313185	0.00275862		0.9498	1625	0.000513409	1625	0.00102682	1625	6.31888e-07	6.91463e-07
		0.11	3189	5	3184	10	3194	0.00313087	0.00275862		0.9497	1626	0.000513755	1626	0.00102751	1626	6.31925e-07	6.91535e-07
		0.1098	3190	5	3185	10	3195	0.00312989	0.00275862		0.9487	1627	0.000514101	1627	0.0010282	1627	6.31961e-07	6.91644e-07
		0.1091	3191	5	3186	10	3196	0.00312891	0.00275862		0.9487	1628	0.000514446	1628	0.00102889	1628	6.31998e-07	6.91644e-07
		0.1089	3193	5	3188	10	3198	0.00312695	0.00275862		0.9482	1629	0.000514792	1629	0.00102958	1629	6.32035e-07	6.91752e-07
		0.1086	3195	5	3190	10	3200	0.003125	0.00275862		0.9475	1630	0.000515138	1630	0.00103028	1630	6.32071e-07	6.91824e-07
		0.1084	3196	5	3191	10	3201	0.00312402	0.00275862		0.947	1631	0.000515484	1631	0.00103097	1631	6.32108e-07	6.91896e-07
		0.1077	3197	5	3192	10	3202	0.00312305	0.00275862		0.9466	1632	0.00051583	1632	0.00103166	1632	6.32145e-07	6.91968e-07
		0.1075	3198	5	3193	10	3203	0.00312207	0.00275862		0.9465	1633	0.000516176	1633	0.00103235	1633	6.32181e-07	6.9204e-07
		0.107	3199	5	3194	10	3204	0.0031211	0.00275862		0.9464	1634	0.000516522	1634	0.00103304	1634	6.32218e-07	6.92112e-07
		0.1066	3200	5	3195	10	3205	0.00312012	0.00275862		0.9461	1635	0.000516868	1635	0.00103374	1635	6.32255e-07	6.92184e-07
		0.1059	3201	5	3196	10	3206	0.00311915	0.00275862		0.9459	1636	0.000517214	1636	0.00103443	1636	6.32291e-07	6.92256e-07
		0.1058	3202	5	3197	10	3207	0.00311818	0.00275862		0.9455	1637	0.000517561	1637	0.00103512	1637	6.32328e-07	6.92329e-07
		0.105	3203	5	3198	10	3208	0.00311721	0.00275862		0.9436	1638	0.000517907	1638	0.00103581	1638	6.32365e-07	6.92401e-07
		0.1049	3204	5	3199	10	3209	0.00311624	0.00275862		0.9433	1639	0.000518253	1639	0.00103651	1639	6.32401e-07	6.92509e-07
		0.1047	3205	5	3200	10	3210	0.00311526	0.00275862		0.9433	1640	0.000518599	1640	0.0010372	1640	6.32438e-07	6.92509e-07
		0.1045	3206	5	3201	10	3211	0.00311429	0.00275862		0.943	1641	0.000518946	1641	0.00103789	1641	6.32475e-07	6.92617e-07
		0.1043	3208	5	3203	10	3213	0.00311236	0.00275862		0.9429	1642	0.000519292	1642	0.00103858	1642	6.32511e-07	6.92725e-07
		0.1037	3210	5	3205	10	3215	0.00311042	0.00275862		0.9429	1643	0.000519638	1643	0.00103928	1643	6.32548e-07	6.92725e-07
		0.1035	3211	5	3206	10	3216	0.00310945	0.00275862		0.9427	1644	0.000519985	1644	0.00103997	1644	6.32585e-07	6.92833e-07
		0.1033	3212	5	3207	10	3217	0.00310849	0.00275862		0.9419	1645	0.000520331	1645	0.00104066	1645	6.32621e-07	6.92905e-07
		0.103	3214	5	3209	10	3219	0.00310655	0.00275862		0.9417	1646	0.000520678	1646	0.00104136	1646	6.32658e-07	6.92977e-07
		0.1028	3216	5	3211	10	3221	0.00310463	0.00275862		0.9416	1647	0.000521024	1647	0.00104205	1647	6.32695e-07	6.93049e-07
		0.1026	3218	5	3213	10	3223	0.0031027	0.00275862		0.9415	1648	0.000521371	1648	0.00104274	1648	6.32731e-07	6.93121e-07
		0.1024	3220	5	3215	10	3225	0.00310078	0.00275862		0.9413	1649	0.000521717	1649	0.00104343	1649	6.32768e-07	6.93193e-07
		0.1022	3221	5	3216	10	3226	0.00309981	0.00275862		0.9406	1650	0.000522064	1650	0.00104413	1650	6.32805e-07	6.93265e-07
		0.1019	3222	5	3217	10	3227	0.00309885	0.00275862		0.9403	1651	0.000522411	1651	0.00104482	1651	6.32841e-07	6.93338e-07
		0.1017	3223	5	3218	10	3228	0.00309789	0.00275862		0.9401	1652	0.000522757	1652	0.00104551	1652	6.32878e-07	6.9341e-07
		0.1015	3224	5	3219	10	3229	0.00309693	0.00275862		0.94	1653	0.000523104	1653	0.00104621	1653	6.32915e-07	6.93482e-07
		0.1013	3225	5	3220	10	3230	0.00309598	0.00275862		0.9394	1654	0.000523451	1654	0.0010469	1654	6.32951e-07	6.93554e-07
		0.101	3226	5	3221	10	3231	0.00309502	0.00275862		0.9391	1655	0.000523798	1655	0.0010476	1655	6.32988e-07	6.93626e-07
		0.1005	3228	5	3223	10	3233	0.0030931	0.00275862		0.939	1656	0.000524145	1656	0.00104829	1656	6.33025e-07	6.93698e-07
		0.1004	3229	5	3224	10	3234	0.00309215	0.00275862		0.9388	1657	0.000524491	1657	0.00104898	1657	6.33061e-07	6.9377e-07
		0.1003	3230	5	3225	10	3235	0.00309119	0.00275862		0.9386	1658	0.000524838	1658	0.00104968	1658	6.33098e-07	6.93842e-07
		0.1002	3231	5	3226	10	3236	0.00309023	0.00275862		0.9382	1659	0.000525185	1659	0.00105037	1659	6.33135e-07	6.93914e-07
		0.1	3232	5	3227	10	3237	0.00308928	0.00275862		0.9377	1660	0.000525532	1660	0.00105106	1660	6.33171e-07	6.93986e-07
		0.09945	3233	5	3228	10	3238	0.00308833	0.00275862		0.9375	1661	0.000525879	1661	0.00105176	1661	6.33208e-07	6.94058e-07
		0.09942	3234	5	3229	10	3239	0.00308737	0.00275862		0.9372	1662	0.000526226	1662	0.00105245	1662	6.33245e-07	6.94166e-07
		0.09875	3235	5	3230	10	3240	0.00308642	0.00275862		0.9372	1663	0.000526573	1663	0.00105315	1663	6.33281e-07	6.94166e-07
		0.09864	3237	5	3232	10	3242	0.00308452	0.00275862		0.9362	1664	0.000526921	1664	0.00105384	1664	6.33318e-07	6.94274e-07
		0.09862	3239	5	3234	10	3244	0.00308261	0.00275862		0.9358	1665	0.000527268	1665	0.00105454	1665	6.33355e-07	6.94346e-07
		0.09841	3240	5	3235	10	3245	0.00308166	0.00275862		0.9357	1666	0.000527615	1666	0.00105523	1666	6.33391e-07	6.94418e-07
		0.09838	3241	5	3236	10	3246	0.00308071	0.00275862		0.935	1667	0.000527962	1667	0.00105592	1667	6.33428e-07	6.94526e-07
		0.0983	3242	5	3237	10	3247	0.00307977	0.00275862		0.935	1668	0.00052831	1668	0.00105662	1668	6.33465e-07	6.94526e-07
		0.09817	3243	5	3238	10	3248	0.00307882	0.00275862		0.9348	1669	0.000528657	1669	0.00105731	1669	6.33501e-07	6.94634e-07
		0.09816	3244	5	3239	10	3249	0.00307787	0.00275862		0.9347	1670	0.000529004	1670	0.00105801	1670	6.33538e-07	6.94706e-07
		0.09767	3245	5	3240	10	3250	0.00307692	0.00275862		0.9339	1671	0.000529352	1671	0.0010587	1671	6.33575e-07	6.94778e-07
		0.0976	3246	5	3241	10	3251	0.00307598	0.00275862		0.9333	1672	0.000529699	1672	0.0010594	1672	6.33611e-07	6.9485e-07
		0.09698	3247	5	3242	10	3252	0.00307503	0.00275862		0.9332	1673	0.000530046	1673	0.00106009	1673	6.33648e-07	6.94922e-07
		0.09651	3248	5	3243	10	3253	0.00307409	0.00275862		0.9326	1674	0.000530394	1674	0.00106079	1674	6.33685e-07	6.94994e-07
		0.09621	3250	5	3245	10	3255	0.0030722	0.00275862		0.9322	1675	0.000530741	1675	0.00106148	1675	6.33721e-07	6.95066e-07
		0.09617	3251	5	3246	10	3256	0.00307125	0.00275862		0.9316	1676	0.000531089	1676	0.00106218	1676	6.33758e-07	6.95138e-07
		0.09598	3252	5	3247	10	3257	0.00307031	0.00275862		0.9307	1677	0.000531437	1677	0.00106287	1677	6.33794e-07	6.9521e-07
		0.09548	3253	5	3248	10	3258	0.00306937	0.00275862		0.9303	1678	0.000531784	1678	0.00106357	1678	6.33831e-07	6.95282e-07
		0.09539	3254	5	3249	10	3259	0.00306843	0.00275862		0.9287	1679	0.000532132	1679	0.00106426	1679	6.33868e-07	6.95354e-07
		0.09514	3255	5	3250	10	3260	0.00306748	0.00275862		0.928	1680	0.00053248	1680	0.00106496	1680	6.33904e-07	6.95425e-07
		0.09485	3257	5	3252	10	3262	0.0030656	0.00275862		0.9277	1681	0.000532827	1681	0.00106565	1681	6.33941e-07	6.95497e-07
		0.09471	3258	5	3253	10	3263	0.00306466	0.00275862		0.9274	1682	0.000533175	1682	0.00106635	1682	6.33978e-07	6.95605e-07
		0.09466	3259	5	3254	10	3264	0.00306373	0.00275862		0.9274	1683	0.000533523	1683	0.00106705	1683	6.34014e-07	6.95605e-07
		0.09432	3260	5	3255	10	3265	0.00306279	0.00275862		0.9271	1684	0.000533871	1684	0.00106774	1684	6.34051e-07	6.95713e-07
		0.09407	3261	5	3256	10	3266	0.00306185	0.00275862		0.9258	1685	0.000534219	1685	0.00106844	1685	6.34088e-07	6.95785e-07
		0.0938	3262	5	3257	10	3267	0.00306091	0.00275862		0.9256	1686	0.000534567	1686	0.00106913	1686	6.34124e-07	6.95857e-07
		0.09358	3263	5	3258	10	3268	0.00305998	0.00275862		0.9255	1687	0.000534915	1687	0.00106983	1687	6.34161e-07	6.95929e-07
		0.09294	3264	5	3259	10	3269	0.00305904	0.00275862		0.9251	1688	0.000535263	1688	0.00107053	1688	6.34197e-07	6.96001e-07
		0.09287	3265	5	3260	10	3270	0.0030581	0.00275862		0.9249	1689	0.000535611	1689	0.00107122	1689	6.34234e-07	6.96073e-07
		0.09277	3266	5	3261	10	3271	0.00305717	0.00275862		0.9248	1690	0.000535959	1690	0.00107192	1690	6.34271e-07	6.96145e-07
		0.09264	3267	5	3262	10	3272	0.00305623	0.00275862		0.9243	1691	0.000536307	1691	0.00107261	1691	6.34307e-07	6.96217e-07
		0.09253	3268	5	3263	10	3273	0.0030553	0.00275862		0.9226	1692	0.000536655	1692	0.00107331	1692	6.34344e-07	6.96289e-07
		0.09227	3269	5	3264	10	3274	0.00305437	0.00275862		0.9222	1693	0.000537003	1693	0.00107401	1693	6.34381e-07	6.96361e-07
		0.09197	3270	5	3265	10	3275	0.00305344	0.00275862		0.9212	1694	0.000537351	1694	0.0010747	1694	6.34417e-07	6.96468e-07
		0.09193	3271	5	3266	10	3276	0.0030525	0.00275862		0.9212	1695	0.0005377	1695	0.0010754	1695	6.34454e-07	6.96468e-07
		0.09186	3272	5	3267	10	3277	0.00305157	0.00275862		0.9211	1696	0.000538048	1696	0.0010761	1696	6.34491e-07	6.96576e-07
[truncated: 2,038 more rows]

## Sheet: Spectral Level Data
Spectral Level Data		Confidence Threshold	Forward	Reverse	Correct	Incorrect	Total	Global FDR	q-value		Fit Confidence Threshold	Fit Forward	Fit Reverse	Fit Correct	Fit Incorrect	Fit Total	Fit Global FDR	Fit Local FDR
[truncated: 11,565 more rows]

[truncated: 13 more sheets: Search Summary, Advanced Metadata, Speed and Distribution Analysis, Single Results Table, Protein FDR Summary, Distinct Peptide FDR Summary, Spectrum FDR Summary, PDST Controls, Protein Summary, Peptide Summary, Distinct Peptide Summary, Single Column Summary, Proteins FDR < 1]
