# Supplementary material for: Proteomics informed by transcriptomics for a qualitative and quantitative analysis of the sialoproteome of adult Ornithodoros moubata ticks
Source: Parasit Vectors. 2021 Aug 11;14:396. doi: 10.1186/s13071-021-04892-2 (PMC8356541; doi:10.1186/s13071-021-04892-2)
Supplement: Supplementary file 3 — Additional file 3: Table S1. List of salivary proteins identified in male and females in the spectral library and by LC–MS/MS and SWATH-MS. [file 13071_2021_4892_MOESM3_ESM.xlsx]

## Sheet: Hoja1
Additional file 3 Table S1. List of salivary proteins identified in male and female in the spectral library and by LC-MS/MS and SWATH MS methods.
Male_LC-MS/MS	Female_LC-MS/MS	Spectral library	SWATH MS	Classification	Contig number	Accession	Description_	UniProt ID	Name UniProt	Gene names	Species	p-value	Mean signal peak area_female (n=3)	Mean signal peak area_male (n=3)	Fold Change_female vs male	Log Fold Change (LogFC)	Gene ontology (biological process)	Gene ontology (cellular component)	Gene ontology (molecular function)	Cross-reference (InterPro)	Cross-reference (Pfam)	Cross-reference (PANTHER)
_	_	X	_	antioxidant/ detoxification	OM_11812	XP_013780215.1	sulfhydryl oxidase 1-like isoform X2	_	_		Limulus polyphemus
X	_	X	X	antioxidant/ detoxification	OM_3356	XP_026761353.1	superoxide dismutase [Cu-Zn]-like, partial	_	_		Galleria mellonella	0.02861	3144.5	48080.8	0.0654004	-1.18442
_	_	X	_	antioxidant/ detoxification	OM_37170	AAT92119.1	truncated glutathione peroxidase, partial	_	_		Ixodes pacificus
_	X	_	_	antioxidant/ detoxification	OM_66591	KFM60386.1	4-hydroxyphenylpyruvate dioxygenase, partial	A0A087T5J7	4-hydroxyphenylpyruvate dioxygenase (Fragment)	X975_12708	Stegodyphus mimosarum						aromatic amino acid family metabolic process [GO:0009072]		4-hydroxyphenylpyruvate dioxygenase activity [GO:0003868]; metal ion binding [GO:0046872]	IPR005956;IPR041735;IPR041736;IPR029068;IPR004360;IPR037523;	PF00903;	PTHR11959;
X	_	X	X	antioxidant/ detoxification	OM_78088	AWM72026.1	catalase 1	A0A2U8T6B2	Catalase (EC 1.11.1.6)		Rhipicephalus microplus	0.03873	11136.8	48327.2	0.230446	-0.637431	hydrogen peroxide catabolic process [GO:0042744]; response to oxidative stress [GO:0006979]		catalase activity [GO:0004096]; heme binding [GO:0020037]; metal ion binding [GO:0046872]	IPR018028;IPR040333;IPR024708;IPR024711;IPR011614;IPR037060;IPR002226;IPR010582;IPR020835;	PF00199;PF06628;	PTHR11465;
X	_	X	_	antioxidant/ detoxification	OM_22815	AWW13594.1	heme-inducible glutathione S-transferase	A0A2Z4HFQ7	Heme-inducible glutathione S-transferase (EC 2.5.1.18)	GST1	Ixodes ricinus								glutathione transferase activity [GO:0004364]	IPR010987;IPR036282;IPR004045;IPR004046;IPR036249;	PF14497;PF13417;
_	_	X	_	antioxidant/ detoxification	OM_8675	ABD16189.1	protein disulfide isomerase	A0SHR2	Protein disulfide-isomerase (EC 5.3.4.1)		Amblyomma variegatum							endoplasmic reticulum lumen [GO:0005788]	protein disulfide isomerase activity [GO:0003756]	IPR005788;IPR005792;IPR036249;IPR017937;IPR013766;	PF00085;
X	_	X	X	antioxidant/ detoxification	OM_12274	ABR23404.1	thioredoxin peroxidase	A6N9S1	Thioredoxin peroxidase		Ornithodoros parkeri	0.00077	5133.89	32400.1	0.158453	-0.8001			peroxidase activity [GO:0004601]; peroxiredoxin activity [GO:0051920]	IPR000866;IPR024706;IPR019479;IPR036249;IPR013766;	PF10417;PF00578;
X	_	X	X	antioxidant/ detoxification	OM_12538	B7PQF4	Sulfotransferase, putative	B7PQF4	Sulfotransferase, putative (EC 2.8.2.2)	8053210 IscW_ISCW005531	Ixodes scapularis	0.06837	14513.7	71892	0.201883	-0.694901			alcohol sulfotransferase activity [GO:0004027]	IPR038602;IPR027417;IPR000863;	PF00685;
X	_	X	X	antioxidant/ detoxification	OM_9047	B7PUM7	Peroxinectin, putative	B7PUM7	Peroxinectin, putative (EC 1.11.1.7)	8031604 IscW_ISCW007552	Ixodes scapularis	0.84894	254586	214298	1.188	0.0748169	oogenesis [GO:0048477]; response to oxidative stress [GO:0006979]		heme binding [GO:0020037]; peroxidase activity [GO:0004601]	IPR019791;IPR010255;IPR037120;IPR029590;	PF03098;	PTHR11475:SF120;
X	_	X	_	antioxidant/ detoxification	OM_72387	ISCW006920-PA	arylsulfatase B precursor, putative	B7PV03	Arylsulfatase B precursor, putative (Arylsulfatase B, putative) (EC 3.1.6.12)	8031743 IscW_ISCW006920	Ixodes scapularis							integral component of membrane [GO:0016021]	N-acetylgalactosamine-4-sulfatase activity [GO:0003943]	IPR017850;IPR024607;IPR000917;	PF00884;
X	_	X	X	antioxidant/ detoxification	OM_9726	ISCW010827-PA	protein disulfide isomerase, putative	B7Q9F1	Protein disulfide-isomerase (EC 5.3.4.1)	8037869 IscW_ISCW010827	Ixodes scapularis	0.90345	30506.9	29186.6	1.04523	0.0192135	protein folding [GO:0006457]; response to endoplasmic reticulum stress [GO:0034976]	endoplasmic reticulum [GO:0005783]; endoplasmic reticulum lumen [GO:0005788]	protein disulfide isomerase activity [GO:0003756]; transferase activity, transferring glycosyl groups [GO:0016757]	IPR005788;IPR005792;IPR036249;IPR017937;IPR013766;	PF00085;
X	_	X	X	antioxidant/ detoxification	OM_12609	B7QAL5	Aldehyde dehydrogenase, putative (Fragment)	B7QAL5	Aldehyde dehydrogenase, putative (EC 1.2.1.36) (Aldehyde dehydrogenase, putative (Fragment)) (Fragment)	8038370 IscW_ISCW012082	Ixodes scapularis	0.05713	258068	134212	1.92284	0.283942			aldehyde dehydrogenase (NAD+) activity [GO:0004029]; retinal dehydrogenase activity [GO:0001758]	IPR016161;IPR016163;IPR016160;IPR029510;IPR016162;IPR015590;	PF00171;
X	_	_	_	antioxidant/ detoxification	OM_19860	B7QAW3	Electron transfer flavoprotein, beta subunit, putative	B7QAW3	Electron transfer flavoprotein subunit beta (Beta-ETF)	8038482 IscW_ISCW012010	Ixodes scapularis							mitochondrial matrix [GO:0005759]	electron transfer activity [GO:0009055]	IPR000049;IPR014730;IPR012255;IPR033948;IPR014729;	PF01012;	PTHR21294;
X	_	X	X	antioxidant/ detoxification	OM_67065	ISCW012382-PA	superoxide dismutase Cu-Zn, putative	B7QEW8	Superoxide dismutase [Cu-Zn] (EC 1.15.1.1)	8040225 IscW_ISCW012382	Ixodes scapularis	0.11048	10965.5	12898.8	0.850118	-0.0705207	removal of superoxide radicals [GO:0019430]	extracellular region [GO:0005576]; extracellular space [GO:0005615]	copper ion binding [GO:0005507]; superoxide dismutase activity [GO:0004784]	IPR036423;IPR024134;IPR018152;IPR001424;	PF00080;	PTHR10003;
_	_	X	_	antioxidant/ detoxification	OM_3421	B7QGH2	Glutathione S-transferase, putative	B7QGH2	Glutathione transferase (EC 2.5.1.18)	8040897 IscW_ISCW022157	Ixodes scapularis						glutathione metabolic process [GO:0006749]		glutathione transferase activity [GO:0004364]	IPR010987;IPR036282;IPR004045;IPR004046;IPR003081;IPR036249;	PF14497;PF02798;
_	_	X	_	antioxidant/ detoxification	OM_1925	B7QIG3	Electron transfer flavoprotein, alpha subunit, putative (Fragment)	B7QIG3	Electron transfer flavoprotein, alpha subunit, putative (Electron transfer flavoprotein, alpha subunit, putative (Fragment)) (Fragment)	8041738 IscW_ISCW014575	Ixodes scapularis						fatty acid beta-oxidation using acyl-CoA dehydrogenase [GO:0033539]	mitochondrial matrix [GO:0005759]; mitochondrion [GO:0005739]	electron transfer activity [GO:0009055]; flavin adenine dinucleotide binding [GO:0050660]	IPR029035;IPR014730;IPR001308;IPR033947;IPR014731;IPR018206;IPR014729;	PF01012;PF00766;
X	_	_	_	antioxidant/ detoxification	OM_78835	EEC18665.1	quinone oxidoreductase, putative, partial	B7QIJ3	Quinone oxidoreductase, putative (EC 1.6.5.5) (Fragment)	IscW_ISCW023109	Ixodes scapularis								NADPH:quinone reductase activity [GO:0003960]	IPR013154;IPR011032;IPR036291;IPR020843;	PF08240;
_	X	X	_	antioxidant/ detoxification	OM_61094	B7QJ28	Dehydrogenase, putative (Fragment)	B7QJ28	Dehydrogenase, putative (EC 1.1.1.100) (Dehydrogenase, putative (Fragment)) (Fragment)	8041999 IscW_ISCW014854	Ixodes scapularis							integral component of membrane [GO:0016021]	3-oxoacyl-[acyl-carrier-protein] reductase (NADPH) activity [GO:0004316]; 3-oxo-glutaryl-[acp] methyl ester reductase activity [GO:0102131]; 3-oxo-pimeloyl-[acp] methyl ester reductase activity [GO:0102132]	IPR036291;IPR002347;	PF00106;
_	_	X	_	antioxidant/ detoxification	OM_28918	BAI44335.1	lysine-ketoglutarate reductase/saccharopine dehydrogenase	C9K2E7	Lysine ketoglutarate reductase (EC 1.5.1.8) (EC 1.5.1.9) (Saccharopine dehydrogenase)	LKR/SDH	Haemaphysalis longicornis						L-lysine catabolic process to acetyl-CoA via saccharopine [GO:0033512]		saccharopine dehydrogenase (NAD+, L-glutamate-forming) activity [GO:0047131]; saccharopine dehydrogenase (NADP+, L-lysine-forming) activity [GO:0047130]	IPR007886;IPR007698;IPR036291;IPR032095;IPR005097;	PF05222;PF16653;PF03435;
X	_	X	X	antioxidant/ detoxification	OM_7502	ABI52820.1	superoxide-dismutase	Q09JE3	Superoxide dismutase [Cu-Zn] (EC 1.15.1.1)		Argas monolakensis	0.00126	3861.8	36925.4	0.104584	-0.980535			metal ion binding [GO:0046872]; superoxide dismutase activity [GO:0004784]	IPR036423;IPR024134;IPR018152;IPR001424;	PF00080;	PTHR10003;
_	X	X	X	antioxidant/ detoxification	OM_65477	AAY66814.1	selenium dependent salivary glutathione peroxidase	Q4PMF0	Glutathione peroxidase		Ixodes scapularis	0.30998	13067.7	38094.6	0.343034	-0.464663	response to oxidative stress [GO:0006979]		glutathione peroxidase activity [GO:0004602]	IPR000889;IPR029760;IPR036249;	PF00255;	PTHR11592;
X	_	_	_	antioxidant/ detoxification	OM_74466	NP_001295981.1	superoxide dismutase	Q6SCL6	superoxide dismutase		Musca domestica
X	_	_	_	antioxidant/ detoxification	OM_30383	BAB17604.1	peroxiredoxin	Q9GV35	Peroxiredoxin	HlPrx	Haemaphysalis longicornis								peroxidase activity [GO:0004601]; peroxiredoxin activity [GO:0051920]	IPR000866;IPR024706;IPR019479;IPR036249;IPR013766;	PF10417;PF00578;
_	_	X	_	antioxidant/ detoxification	OM_71846	AAF91384.1	P450 CYP319A1	Q9NB96	p450 CYP319A1	CYP319A1	Rhipicephalus microplus								heme binding [GO:0020037]; iron ion binding [GO:0005506]; monooxygenase activity [GO:0004497]; oxidoreductase activity, acting on paired donors, with incorporation or reduction of molecular oxygen [GO:0016705]	IPR001128;IPR017972;IPR002401;IPR036396;	PF00067;
X	_	_	_	cytoskeletal	OM_6491	XP_023224822.1	actin-interacting protein 1-like	_	_		Centruroides sculpturatus
X	_	X	X	cytoskeletal	OM_62415	XP_023239632.1	cofilin/actin-depolymerizing factor homolog	_	_		Centruroides sculpturatus	0.07425	4268.79	22818	0.18708	-0.727972
_	_	X	_	cytoskeletal	OM_66456	XP_013772203.1	F-actin-capping protein subunit alpha-like	_	_		Limulus polyphemus
_	X	_	_	cytoskeletal	OM_71887	PRD21706.1	Merlin	_	_		Nephila clavipes
X	_	X	X	cytoskeletal	OM_60265	XP_023220065.1	moesin/ezrin/radixin homolog 1-like isoform X2	_	_		Centruroides sculpturatus	0.00071	56251.4	265639	0.211759	-0.674158
X	_	X	X	cytoskeletal	OM_11082	XP_026476739.1	tubulin beta chain	_	_		Ctenocephalides felis	0.1673	1880.76	20233.8	0.0929517	-1.03174
_	_	X	_	cytoskeletal	OM_9548	KFM76401.1	Myosin heavy chain, non-muscle, partial	A0A087UGB2	Myosin heavy chain, non-muscle (Fragment)	X975_15457	Stegodyphus mimosarum							myofibril [GO:0030016]; myosin complex [GO:0016459]; myosin filament [GO:0032982]	actin filament binding [GO:0051015]; ATP binding [GO:0005524]; motor activity [GO:0003774]	IPR000048;IPR036961;IPR001609;IPR027401;IPR004009;IPR008989;IPR002928;IPR027417;	PF00063;PF02736;PF01576;
_	_	X	_	cytoskeletal	OM_10341	OQR75337.1	hypothetical protein BIW11_08486	A0A1V9XPC5	Uncharacterized protein	BIW11_08486	Tropilaelaps mercedesae								structural constituent of cuticle [GO:0042302]	IPR031311;IPR000618;	PF00379;
X	_	X	X	cytoskeletal	OM_7831	RWS17673.1	Tubulin alpha chain-like protein, partial	A0A3S3PLC6	Tubulin alpha chain (Fragment)	B4U79_03488	Dinothrombium tinctorium	0.08159	7797.69	18465.4	0.422287	-0.374392	microtubule-based process [GO:0007017]	microtubule [GO:0005874]	GTPase activity [GO:0003924]; GTP binding [GO:0005525]; structural constituent of cytoskeleton [GO:0005200]	IPR002452;IPR008280;IPR000217;IPR018316;IPR037103;IPR036525;IPR023123;IPR017975;IPR003008;	PF00091;PF03953;	PTHR11588;
X	_	X	X	cytoskeletal	OM_6761	XP_012176618.1	titin	A0A6P3UL57	titin	LOC100648429	Bombus terrestris	0.22191	71189.1	92340.2	0.770944	-0.112977
X	_	X	X	cytoskeletal	OM_66229	ABP01547.2	beta-actin	A4UTU3	Beta-actin		Dermacentor variabilis	0.00402	55120.6	505593	0.109022	-0.962487				IPR004000;IPR020902;IPR004001;IPR043129;	PF00022;	PTHR11937;
_	_	X	_	cytoskeletal	OM_51293	B7P558	Nonmuscle myosin essential light chain	B7P558	Nonmuscle myosin essential light chain (EC 1.3.1.74)	8024768 IscW_ISCW001124	Ixodes scapularis								2-alkenal reductase [NAD(P)+] activity [GO:0032440]; calcium ion binding [GO:0005509]	IPR011992;IPR018247;IPR002048;	PF13405;PF13499;
_	_	X	_	cytoskeletal	OM_63304	B7PGA6	Kettin, putative	B7PGA6	Kettin, putative	8051991 IscW_ISCW017764	Ixodes scapularis						muscle contraction [GO:0006936]	M band [GO:0031430]; sarcomere [GO:0030017]	actin filament binding [GO:0051015]	IPR007110;IPR036179;IPR013783;IPR013098;IPR003599;IPR003598;IPR010939;	PF07679;PF06582;
X	_	X	X	cytoskeletal	OM_59507	B7PVR6	Villin, putative (Fragment)	B7PVR6	Villin, putative (Villin, putative (Fragment)) (Fragment)	8032070 IscW_ISCW007199	Ixodes scapularis	0.44693	34367.5	11416.2	3.01042	0.478627	actin filament severing [GO:0051014]; actin polymerization or depolymerization [GO:0008154]; barbed-end actin filament capping [GO:0051016]	actin cytoskeleton [GO:0015629]; cytoplasm [GO:0005737]	actin filament binding [GO:0051015]; phosphatidylinositol-4,5-bisphosphate binding [GO:0005546]	IPR029006;IPR007123;IPR007122;	PF00626;	PTHR11977;
X	_	X	X	cytoskeletal	OM_18598	DAA34573.1	profilin-like protein	F0JA36	Profilin		Amblyomma variegatum	0.00596	30546.2	104861	0.291302	-0.535657			actin binding [GO:0003779]	IPR005455;IPR036140;IPR027310;	PF00235;	PTHR11604;
X	_	X	X	cytoskeletal	OM_30102	AAO92284.1	putative beta thymosin	Q86G66	Putative beta thymosin		Dermacentor variabilis	0.29125	76207	122429	0.622459	-0.205889	actin filament organization [GO:0007015]	cytoskeleton [GO:0005856]	actin monomer binding [GO:0003785]	IPR001152;IPR038386;	PF01290;
X	_	X	X	extracellular matrix	OM_413	SPP84687.1	blast:Peritrophin-1	A0A3B0JRB0	Blast:Peritrophin-1	DGUA_6G014491	Drosophila guanche	0.01669	12248.8	48368.2	0.253241	-0.596467		extracellular region [GO:0005576]	chitin binding [GO:0008061]	IPR002557;IPR036508;	PF01607;
X	_	X	X	extracellular matrix	OM_5379	AXY94914.1	mucin-like	A0A3G1T1P7	Mucin-like	Muc	Galleria mellonella	0.0069	23055.8	71297	0.323377	-0.490291
_	X	_	_	extracellular matrix	OM_3522	B7QJB1	Nephrin, putative (Fragment)	B7QJB1	Nephrin, putative (Nephrin, putative (Fragment)) (Fragment)	8042097 IscW_ISCW014027	Ixodes scapularis						cell-cell adhesion [GO:0098609]	cell-cell junction [GO:0005911]; integral component of plasma membrane [GO:0005887]	cell adhesion molecule binding [GO:0050839]	IPR013162;IPR003961;IPR036116;IPR007110;IPR036179;IPR013783;IPR003006;IPR013098;IPR003599;IPR003598;	PF08205;PF00041;PF07679;
X	X	X	X	extracellular matrix	OM_51677	AAS01023.1	mucin/peritrophin-like protein precursor	Q6QZV3	Mucin/peritrophin-like protein		Ornithodoros moubata	0.20941	132288	59565.8	2.22086	0.346522		extracellular region [GO:0005576]	chitin binding [GO:0008061]	IPR002557;IPR036508;	PF01607;
_	_	X	_	extracellular matrix	OM_38004	ALQ28602.1	dystroglycan-like protein	A0A0S2YRC1	Alpha-dystroglycan (Beta-dystroglycan) (Dystroglycan) (Dystrophin-associated glycoprotein 1)		Ixodes scapularis							cytoplasm [GO:0005737]; cytoskeleton [GO:0005856]; dystrophin-associated glycoprotein complex [GO:0016010]; extracellular space [GO:0005615]; integral component of membrane [GO:0016021]; nucleoplasm [GO:0005654]; postsynaptic membrane [GO:0045211]	calcium ion binding [GO:0005509]	IPR027468;IPR041631;IPR006644;IPR015919;IPR008465;IPR013783;IPR030398;	PF18424;PF05454;
X	_	X	X	extracellular matrix	OM_71807	B7P7C0	Fasciclin, putative	B7P7C0	Fasciclin, putative	8025692 IscW_ISCW001538	Ixodes scapularis	0.14727	68686.1	182438	0.37649	-0.424246	cell adhesion [GO:0007155]; extracellular matrix organization [GO:0030198]	extracellular matrix [GO:0031012]; extracellular space [GO:0005615]	cell adhesion molecule binding [GO:0050839]	IPR011489;IPR036378;IPR000782;	PF02469;
X	_	X	X	glicine rich	OM_77611	ACB70308.1	putative secreted glycine-rich salivary protein	B2D267	Putative secreted glycine-rich salivary protein		Ornithodoros coriaceus	0.05303	11619.4	70290.7	0.165304	-0.781716
X	_	X	X	glycine rich	OM_22222	XP_021703737.1	glycine-rich cell wall structural protein 1.8-like	_	_		Aedes aegypti	0.00907	8990.87	34963.6	0.257149	-0.589814
X	X	X	X	glycine rich	OM_48399	B7Q6J1	GGY domain-containing protein, putative (Fragment)	B7Q6J1	GGY domain-containing protein, putative (GGY domain-containing protein, putative (Fragment)) (Fragment)	8036632 IscW_ISCW021552	Ixodes scapularis	0.21165	31995.3	939379	0.03406	-1.46776
X	_	_	_	glycine rich	OM_12843	EEC14463.1	GGY domain-containing protein, putative, partial	B7Q6J1	GGY domain-containing protein, putative (GGY domain-containing protein, putative (Fragment)) (Fragment)	8036632 IscW_ISCW021552	Ixodes scapularis
X	_	X	X	glycine rich	OM_11195	B7Q6J2	Glycine proline-rich secreted protein, putative	B7Q6J2	Glycine proline-rich secreted protein, putative	8036633 IscW_ISCW021553	Ixodes scapularis	0.99754	30235.4	30310	0.997539	-0.00107004
X	_	X	X	glycine rich	OM_11246	DAA34360.1	hypothetical conserved protein 275	F0J948	Hypothetical conserved protein 275 (Fragment)		Amblyomma variegatum	0.25828	7260.35	47347.2	0.153343	-0.814336
X	_	X	X	glycine rich	OM_12585	DAA34729.1	GGY domain protein	F0JA81	GGY domain protein		Amblyomma variegatum	0.9844	78520.4	76888.9	1.02122	0.00911884
X	_	X	X	glycine rich	OM_4237	ABI52813.1	GGY domain protein	Q09JF0	GGY domain protein		Argas monolakensis	0.56203	3862.07	8378.8	0.460934	-0.336362
X	_	X	X	glycine rich	OM_6712	ABI52689.1	GGY domain protein	Q09JS4	GGY domain protein		Argas monolakensis	0.1023	6980.21	48999.5	0.142455	-0.846323
_	X	X	X	heme/ iron binding	OM_23201	ASB34115.1	vitellogenin-1	A0A1Z2X6N4	Vitellogenin-1		Neoseiulus barkeri	0.35919	8670.85	6080.39	1.42603	0.15413			lipid transporter activity [GO:0005319]	IPR015819;IPR001747;IPR011030;IPR015816;IPR015255;IPR001846;	PF09172;PF01347;PF00094;
_	X	X	_	heme/ iron binding	OM_60182	BAH02666.2	vitellogenin	B6ZIV7	Vitellogenin	Vg	Ornithodoros moubata								lipid transporter activity [GO:0005319]	IPR015819;IPR001747;IPR011030;IPR015816;IPR015255;IPR001846;	PF09172;PF01347;PF00094;
X	_	X	_	inmune related/defense	OM_8877	XP_023215754.1	peptidyl-prolyl cis-trans isomerase FKBP4-like	_	_		Centruroides sculpturatus
X	X	X	_	inmune related/defense	OM_1131	ISCW002493-PA	cyclophilin B precursor, putative	B7PD56	Peptidyl-prolyl cis-trans isomerase (PPIase) (EC 5.2.1.8)	8028154 IscW_ISCW002493	Ixodes scapularis						protein folding [GO:0006457]; protein peptidyl-prolyl isomerization [GO:0000413]	cytoplasm [GO:0005737]; intracellular membrane-bounded organelle [GO:0043231]	cyclosporin A binding [GO:0016018]; peptidyl-prolyl cis-trans isomerase activity [GO:0003755]	IPR029000;IPR024936;IPR020892;IPR002130;	PF00160;
X	_	X	X	inmune related/defense	OM_5403	ISCW008497-PA	cyclophilin A, putative	B7Q0J9	Peptidyl-prolyl cis-trans isomerase (PPIase) (EC 5.2.1.8)	8034110 IscW_ISCW008497	Ixodes scapularis	0.4102	88565.6	79436.6	1.11492	0.0472445	protein folding [GO:0006457]; protein peptidyl-prolyl isomerization [GO:0000413]	cytoplasm [GO:0005737]; intracellular membrane-bounded organelle [GO:0043231]	cyclosporin A binding [GO:0016018]; peptidyl-prolyl cis-trans isomerase activity [GO:0003755]	IPR029000;IPR024936;IPR020892;IPR002130;	PF00160;
X	_	X	X	inmune related/defense	OM_7285	B7Q4R4	Double sized immunoglobulin G binding protein A, putative	B7Q4R4	Double sized immunoglobulin G binding protein A, putative	8035889 IscW_ISCW021766	Ixodes scapularis	0.04341	86727.7	483040	0.179545	-0.745826
X	_	X	X	inmune related/defense	OM_10652	B7QFC1	Spatzle alternatively spliced isoform 11.27, putative	B7QFC1	Spatzle alternatively spliced isoform 11.27, putative	8040415 IscW_ISCW022569	Ixodes scapularis	0.02341	42151.3	1.31888e+06	0.03196	-1.49539	central nervous system formation [GO:0021556]; innate immune response [GO:0045087]; nervous system development [GO:0007399]; regulation of Toll signaling pathway [GO:0008592]	extracellular region [GO:0005576]	growth factor activity [GO:0008083]; Toll binding [GO:0005121]	IPR029034;IPR032104;	PF16077;
X	_	X	X	inmune related/defense	OM_72979	B7QIC3	Gamma-interferon inducible lysosomal thiol reductase, putative (Fragment)	B7QIC3	Gamma-interferon inducible lysosomal thiol reductase, putative (Gamma-interferon inducible lysosomal thiol reductase, putative (Fragment)) (Fragment)	8041691 IscW_ISCW014730	Ixodes scapularis	0.00127	1893.47	37133.3	0.0509911	-1.29251				IPR004911;	PF03227;	PTHR13234;
X	_	X	X	inmune related/defense	OM_4600	ABI52686.1	Defensin	Q09JS7	Defensin		Argas monolakensis	0.1785	20355.7	60676	0.335481	-0.474332
_	X	X	X	inmune related/defense	OM_64823	AAT65682.1	complement inhibitor precursor	Q5YD59	Complement inhibitor	CI	Ornithodoros moubata	0.08891	43795.7	2002.12	21.8747	1.33994				IPR012674;
X	_	_	_	inmune related/defense	OM_77562	AAL17868.1	lysozyme precursor	Q95V68	Lysozyme		Ornithodoros moubata								lysozyme activity [GO:0003796]	IPR001916;IPR019799;IPR000974;IPR023346;	PF00062;
X	_	X	X	lipocalin	OM_9654	ABR23350.1	salivary lipid interacting protein	A6N9L7	Salivary lipid interacting protein		Ornithodoros parkeri	0.12252	7876.33	51825.2	0.151979	-0.818217				IPR014756;IPR003172;IPR039670;	PF02221;	PTHR11306;
_	X	_	_	lipocalin	OM_74365	ABR23394.1	truncated salivary lipocalin, partial	A6N9R1	Truncated salivary lipocalin (Fragment)		Ornithodoros parkeri						mitigation of host defenses by symbiont [GO:0030682]		amine binding [GO:0043176]	IPR012674;IPR002970;	PF02098;
_	_	X	X	lipocalin	OM_9061	ABR23399.1	moubatin 1-like 2	A6N9R6	Moubatin 1-like 2		Ornithodoros parkeri	0.07634	0.333333	419.197	0.0078	-2.10791				IPR012674;
_	X	X	X	lipocalin	OM_76780	ABR23437.1	salivary lipocalin	A6N9V4	Salivary lipocalin		Ornithodoros parkeri	0.17728	119912	151299	0.792552	-0.100972				IPR012674;
X	X	X	X	lipocalin	OM_26626	ABR23463.1	putative salivary secreted protein	A6N9Y0	Putative salivary secreted protein		Ornithodoros parkeri	0.00685	233622	57680.3	4.05028	0.607485
_	_	X	_	lipocalin	OM_23766	ABR23484.1	moubatin-like 7	A6NA01	Moubatin-like 7		Ornithodoros parkeri						mitigation of host defenses by symbiont [GO:0030682]		amine binding [GO:0043176]	IPR012674;IPR002970;	PF02098;
X	X	X	X	lipocalin	OM_46953	ACB70348.1	salivary lipocalin	B2D2A7	Salivary lipocalin		Ornithodoros coriaceus	0.02383	846931	199560	4.24398	0.627774	mitigation of host defenses by symbiont [GO:0030682]		amine binding [GO:0043176]	IPR012674;IPR002970;	PF02098;
_	_	X	_	lipocalin	OM_22056	ACB70352.1	salivary lipocalin	B2D2B1	Salivary lipocalin		Ornithodoros coriaceus						mitigation of host defenses by symbiont [GO:0030682]		amine binding [GO:0043176]	IPR012674;IPR002970;	PF02098;
X	X	X	X	lipocalin	OM_17871	ACB70358.1	salivary secreted lipocalin	B2D2B7	Salivary secreted lipocalin		Ornithodoros coriaceus	0.13212	1.79988e+06	2.23579e+06	0.80503	-0.0941878	mitigation of host defenses by symbiont [GO:0030682]		amine binding [GO:0043176]	IPR012674;IPR002970;	PF02098;
X	X	X	X	lipocalin	OM_16057	ACB70380.1	salivary lipocalin	B2D2D9	Salivary lipocalin		Ornithodoros coriaceus	0.00964	39811.4	9037.87	4.40496	0.643942				IPR012674;
_	_	X	_	lipocalin	OM_23598	ACB70384.1	salivary lipocalin	B2D2E3	Salivary lipocalin		Ornithodoros coriaceus						mitigation of host defenses by symbiont [GO:0030682]		amine binding [GO:0043176]	IPR012674;IPR002970;	PF02098;
X	X	X	_	lipocalin	OM_75313	ADI60053.1	savicalin	D7PM86	Savicalin		Ornithodoros kalahariensis									IPR012674;
X	X	X	X	lipocalin	OM_76757	ADK94457.1	salivary lipocalin	F6K8G8	Salivary lipocalin	TSGP1	Ornithodoros moubata	0.00018	6.80111e+07	6.94647e+06	9.79075	0.990816				IPR012674;
X	X	X	X	lipocalin	OM_65612	AGJ90348.1	TSGP4	M9W8K9	TSGP4		Ornithodoros moubata	0.17886	1.69233e+06	507125	3.3371	0.52337	mitigation of host defenses by symbiont [GO:0030682]		amine binding [GO:0043176]	IPR012674;IPR002970;	PF02098;
X	X	X	X	lipocalin	OM_16992	Q04669.1	Moubatin; Flags: Precursor	Q04669	Moubatin		Ornithodoros moubata	0.00282	4.96465e+07	482758	102.839	2.01216				IPR012674;
X	X	X	X	lipocalin	OM_65450	ABI52807.1	lipocalin, partial	Q09JF6	Lipocalin (Fragment)		Argas monolakensis	0.09212	522754	33698.7	15.5126	1.19068	mitigation of host defenses by symbiont [GO:0030682]		amine binding [GO:0043176]	IPR012674;IPR002970;	PF02098;
_	_	X	_	metabolism, amino acids	OM_78461	B7PNU5	Glutamine synthetase, putative	B7PNU5	Glutamine synthetase (EC 6.3.1.2)	8051141 IscW_ISCW018771	Ixodes scapularis						glutamine biosynthetic process [GO:0006542]	cytoplasm [GO:0005737]	glutamate-ammonia ligase activity [GO:0004356]	IPR008147;IPR036651;IPR014746;IPR008146;IPR027302;	PF03951;
X	X	X	X	metabolism, amino acids	OM_74343	B7PV15	Glyoxylate/hydroxypyruvate reductase, putative	B7PV15	Glyoxylate/hydroxypyruvate reductase, putative (EC 1.1.1.26)	8031760 IscW_ISCW019963	Ixodes scapularis	0.04876	25802.6	551477	0.0467882	-1.32986		cytosol [GO:0005829]	glycerate dehydrogenase activity [GO:0008465]; glyoxylate reductase (NADP) activity [GO:0030267]; glyoxylate reductase activity [GO:0047964]; hydroxypyruvate reductase activity [GO:0016618]; NAD binding [GO:0051287]; oxidoreductase activity, acting on the CH-OH group of donors, NAD or NADP as acceptor [GO:0016616]	IPR006139;IPR029753;IPR006140;IPR036291;	PF00389;PF02826;
X	_	_	_	metabolism, carbohidrates	OM_11473	AIR95100.1	glycosyl hydrolase 18-like chitinase long isoform	A0A0A0QMB6	Glycosyl hydrolase 18-like chitinase long isoform		Amblyomma americanum						carbohydrate metabolic process [GO:0005975]		chitin binding [GO:0008061]; hydrolase activity [GO:0016787]	IPR011583;IPR029070;IPR001223;IPR017853;	PF00704;
X	X	X	X	metabolism, carbohydrate	OM_24337	ISCW015616-PA	3-phosphoglycerate kinase, putative	B7P585	Phosphoglycerate kinase (EC 2.7.2.3)	8024802 IscW_ISCW015616	Ixodes scapularis	0.05456	52867.6	317430	0.166549	-0.778458	gluconeogenesis [GO:0006094]; glycolytic process [GO:0006096]; positive regulation of oxidative phosphorylation [GO:1903862]	cytosol [GO:0005829]	ADP binding [GO:0043531]; ATP binding [GO:0005524]; phosphoglycerate kinase activity [GO:0004618]	IPR001576;IPR015911;IPR015824;IPR036043;	PF00162;	PTHR11406;
_	_	X	_	metabolism, carbohydrate	OM_66725	B7P5R2	Chitinase, putative	B7P5R2	Chitinase, putative (EC 3.2.1.14)	8025006 IscW_ISCW016323	Ixodes scapularis						carbohydrate metabolic process [GO:0005975]; chitin catabolic process [GO:0006032]	extracellular region [GO:0005576]	chitinase activity [GO:0004568]; chitin binding [GO:0008061]	IPR011583;IPR029070;IPR001223;IPR017853;	PF00704;
X	_	_	_	metabolism, carbohydrate	OM_1265	ISCW009586-PA	citrate synthase, putative	B7Q3I2	Citrate synthase (Fragment)	8035340 IscW_ISCW009586	Ixodes scapularis						carbohydrate metabolic process [GO:0005975]; citrate metabolic process [GO:0006101]; tricarboxylic acid cycle [GO:0006099]	mitochondrial matrix [GO:0005759]	citrate (Si)-synthase activity [GO:0004108]	IPR016142;IPR016143;IPR002020;IPR019810;IPR010109;IPR036969;	PF00285;	PTHR11739;
X	_	X	_	metabolism, carbohydrates	OM_30152	XP_013779479.1	GDP-mannose 4,6 dehydratase-like	_	_		Limulus polyphemus
X	_	X	X	metabolism, carbohydrates	OM_11118	XP_013777447.1	glucose-6-phosphate isomerase	_	_		Limulus polyphemus	0.23668	56691.3	119663	0.473757	-0.324445
_	_	X	_	metabolism, carbohydrates	OM_75594	XP_028968402.1	lysosomal alpha-mannosidase	_	_		Galendromus occidentalis
_	_	X	X	metabolism, carbohydrates	OM_31772	XP_022651224.1	lysosomal alpha-mannosidase-like isoform X2	_	_		Varroa destructor	0.21489	4663.77	928.622	5.02225	0.700898
X	_	_	_	metabolism, carbohydrates	OM_31798	KFM74952.1	Lysosomal alpha-mannosidase, partial	A0A087UC63	Lysosomal alpha-mannosidase (Fragment)	X975_16523	Stegodyphus mimosarum						mannose metabolic process [GO:0006013]		alpha-mannosidase activity [GO:0004559]	IPR011330;IPR015341;IPR037094;IPR000602;IPR027291;IPR028995;IPR013780;	PF09261;PF01074;
X	_	X	X	metabolism, carbohydrates	OM_60420	ISCW000885-PA	glycogen phosphorylase, putative	B7P5Y3	Alpha-1,4 glucan phosphorylase (EC 2.4.1.1)	8025110 IscW_ISCW000885	Ixodes scapularis	0.06138	177262	601434	0.294732	-0.530573	glycogen catabolic process [GO:0005980]	cytoplasm [GO:0005737]	glycogen phosphorylase activity [GO:0008184]; linear malto-oligosaccharide phosphorylase activity [GO:0102250]; pyridoxal phosphate binding [GO:0030170]; SHG alpha-glucan phosphorylase activity [GO:0102499]	IPR011833;IPR000811;IPR035090;	PF00343;	PTHR11468;
X	_	X	_	metabolism, carbohydrates	OM_21186	B7PH44	Malate dehydrogenase, putative	B7PH44	Malate dehydrogenase (EC 1.1.1.37)	8028863 IscW_ISCW003528	Ixodes scapularis						carbohydrate metabolic process [GO:0005975]; carboxylic acid metabolic process [GO:0019752]; tricarboxylic acid cycle [GO:0006099]	cytoplasm [GO:0005737]; mitochondrion [GO:0005739]	L-malate dehydrogenase activity [GO:0030060]	IPR001557;IPR022383;IPR001236;IPR015955;IPR010097;IPR036291;	PF02866;PF00056;
X	_	X	X	metabolism, carbohydrates	OM_2372	B7PLL4	Fructose-1,6-bisphosphatase, putative (Fragment)	B7PLL4	Fructose-bisphosphatase (EC 3.1.3.11) (Fragment)	8052463 IscW_ISCW005292	Ixodes scapularis	0.02176	10379.3	20424.8	0.50817	-0.293991	fructose 1,6-bisphosphate metabolic process [GO:0030388]; fructose 6-phosphate metabolic process [GO:0006002]; fructose metabolic process [GO:0006000]; gluconeogenesis [GO:0006094]; sucrose biosynthetic process [GO:0005986]	cytoplasm [GO:0005737]; cytosol [GO:0005829]	fructose 1,6-bisphosphate 1-phosphatase activity [GO:0042132]; metal ion binding [GO:0046872]	IPR044015;IPR000146;IPR033391;IPR028343;IPR020548;	PF00316;PF18913;	PTHR11556;
X	X	X	X	metabolism, carbohydrates	OM_12346	ISCW011371-PA	fructose 1,6-bisphosphate aldolase, putative	B7Q5H9	Fructose-bisphosphate aldolase (EC 4.1.2.13)	8036199 IscW_ISCW011371	Ixodes scapularis	0.05857	86090.1	1.31208e+06	0.0656135	-1.18301	fructose 1,6-bisphosphate metabolic process [GO:0030388]; glycolytic process [GO:0006096]	cytosol [GO:0005829]	fructose-bisphosphate aldolase activity [GO:0004332]	IPR029768;IPR013785;IPR000741;	PF00274;
X	_	X	X	metabolism, carbohydrates	OM_47676	ADD91327.1	enolase	D4P967	2-phospho-D-glycerate hydro-lyase (EC 4.2.1.11)		Ornithodoros moubata	0.05401	193766	3.44651e+06	0.0562209	-1.2501	glycolytic process [GO:0006096]	phosphopyruvate hydratase complex [GO:0000015]	magnesium ion binding [GO:0000287]; phosphopyruvate hydratase activity [GO:0004634]	IPR000941;IPR036849;IPR029017;IPR020810;IPR020809;IPR020811;	PF00113;PF03952;	PTHR11902;
X	_	X	X	metabolism, carbohydrates	OM_13341	EFX83182.1	hypothetical protein DAPPUDRAFT_302108	E9GBC4	Uncharacterized protein	DAPPUDRAFT_302108	Daphnia pulex	0.05046	62568.4	367433	0.170285	-0.768823	carbohydrate metabolic process [GO:0005975]; glucose metabolic process [GO:0006006]	cytosol [GO:0005829]	magnesium ion binding [GO:0000287]; phosphoglucomutase activity [GO:0004614]	IPR005844;IPR016055;IPR005845;IPR005846;IPR005843;IPR036900;IPR016066;IPR005841;	PF02878;PF02879;PF02880;PF00408;
X	_	X	_	metabolism, carbohydrates	OM_27312	DAA34560.1	malate dehydrogenase	F0J9X5	Malate dehydrogenase (EC 1.1.1.37)		Amblyomma variegatum						carbohydrate metabolic process [GO:0005975]; malate metabolic process [GO:0006108]; tricarboxylic acid cycle [GO:0006099]		L-malate dehydrogenase activity [GO:0030060]	IPR001557;IPR022383;IPR001236;IPR015955;IPR001252;IPR011274;IPR010945;IPR036291;	PF02866;PF00056;	PTHR23382;
_	_	X	X	metabolism, energy	OM_75668	XP_013773746.1	glycerol-3-phosphate phosphatase-like isoform X1	_	_		Limulus polyphemus	0.48284	1720.67	3065.54	0.561293	-0.25081
X	_	X	X	metabolism, energy	OM_46895	XP_013773334.1	lysosomal alpha-glucosidase-like	_	_		Limulus polyphemus	0.04098	84955.9	123950	0.685406	-0.164052
X	_	_	_	metabolism, energy	OM_5861	XP_013790219.1	transketolase-like isoform X2	_	_		Limulus polyphemus
X	_	X	_	metabolism, energy	OM_21842	XP_013773604.1	V-type proton ATPase catalytic subunit A	_	_		Limulus polyphemus
X	_	X	X	metabolism, energy	OM_2711	KFM80460.1	6-phosphofructokinase, partial	A0A087USX1	6-phosphofructokinase (Fragment)	X975_25262	Stegodyphus mimosarum	0.6621	16174.5	24553.5	0.658746	-0.181282	fructose 6-phosphate metabolic process [GO:0006002]	cytoplasm [GO:0005737]	6-phosphofructokinase activity [GO:0003872]; ATP binding [GO:0005524]; metal ion binding [GO:0046872]	IPR009161;IPR022953;IPR015912;IPR000023;IPR035966;	PF00365;
_	_	X	X	metabolism, energy	OM_78007	XP_013166080.1	transketolase	A0A194QJ05	Transketolase-like protein 2	RR46_03502	Papilio xuthus	0.68981	5972.24	7544.81	0.791569	-0.101511			metal ion binding [GO:0046872]; transferase activity [GO:0016740]	IPR029061;IPR009014;IPR005475;IPR020826;IPR033248;IPR005474;	PF02779;PF02780;PF00456;
X	_	X	X	metabolism, energy	OM_20415	TDG38496.1	hypothetical protein AWZ03_015082	A0A484APK1	Arginine kinase (EC 2.7.3.3)	AWZ03_015082	Drosophila navojoa	0.06279	8462.03	102807	0.0823101	-1.08455	phosphocreatine biosynthetic process [GO:0046314]		arginine kinase activity [GO:0004054]; ATP binding [GO:0005524]; creatine kinase activity [GO:0004111]	IPR000749;IPR022415;IPR022414;IPR022413;IPR036802;IPR014746;	PF00217;PF02807;	PTHR11547;
X	_	X	X	metabolism, energy	OM_2901	XP_015514003.1	V-type proton ATPase subunit B	A0A6J0BJM6	Vacuolar proton pump subunit B (V-ATPase subunit B) (Vacuolar proton pump subunit B)	LOC107220087	Neodiprion lecontei	0.85949	6768.22	7858.16	0.861298	-0.0648466				IPR020003;IPR004100;IPR000194;IPR005723;IPR027417;IPR022879;	PF00006;PF02874;	PTHR43389;
X	_	X	X	metabolism, energy	OM_9970	ISCW003975-PA	NADP-dependent isocitrate dehydrogenase, putative	B7PFJ2	Isocitrate dehydrogenase [NADP] (EC 1.1.1.42)	8051027 IscW_ISCW003975	Ixodes scapularis	0.00059	1807.26	14675	0.123152	-0.909558	glyoxylate cycle [GO:0006097]; isocitrate metabolic process [GO:0006102]; NADP metabolic process [GO:0006739]; tricarboxylic acid cycle [GO:0006099]	cytosol [GO:0005829]; mitochondrion [GO:0005739]; peroxisome [GO:0005777]	isocitrate dehydrogenase (NADP+) activity [GO:0004450]; magnesium ion binding [GO:0000287]; NAD binding [GO:0051287]	IPR019818;IPR004790;IPR024084;	PF00180;	PTHR11822;
X	X	X	X	metabolism, energy	OM_9736	ISCW018700-PA	glyceraldehyde 3-phosphate dehydrogenase, putative	B7PKP9	Glyceraldehyde-3-phosphate dehydrogenase (EC 1.2.1.12)	8053012 IscW_ISCW018700	Ixodes scapularis	0.09792	16555.7	66551.5	0.248765	-0.60421	glucose metabolic process [GO:0006006]; glycolytic process [GO:0006096]	cytosol [GO:0005829]	glyceraldehyde-3-phosphate dehydrogenase (NAD+) (phosphorylating) activity [GO:0004365]; NAD binding [GO:0051287]; NADP binding [GO:0050661]	IPR020831;IPR020830;IPR020829;IPR020828;IPR006424;IPR036291;	PF02800;PF00044;	PTHR10836;
X	_	X	X	metabolism, energy	OM_29141	ISCW020197-PA	pyruvate kinase, putative	B7Q0D5	Pyruvate kinase (EC 2.7.1.40)	8034034 IscW_ISCW020197	Ixodes scapularis	0.06577	28718.2	1.39793e+06	0.0205433	-1.68733	glycolytic process [GO:0006096]	cytoplasm [GO:0005737]	ATP binding [GO:0005524]; kinase activity [GO:0016301]; magnesium ion binding [GO:0000287]; potassium ion binding [GO:0030955]; pyruvate kinase activity [GO:0004743]	IPR001697;IPR015813;IPR040442;IPR011037;IPR018209;IPR015793;IPR015795;IPR036918;IPR015806;	PF00224;PF02887;	PTHR11817;
X	_	X	X	metabolism, energy	OM_556	B7Q0R0	Phosphoglycerate mutase, putative	B7Q0R0	Phosphoglycerate mutase (2,3-diphosphoglycerate-independent) (EC 5.4.2.12)	8034180 IscW_ISCW020443	Ixodes scapularis	0.06643	48777.9	465396	0.104809	-0.9796	cellular carbohydrate metabolic process [GO:0044262]; glucose catabolic process [GO:0006007]; glycolytic process [GO:0006096]	cytoplasm [GO:0005737]	2,3-bisphosphoglycerate-independent phosphoglycerate mutase activity [GO:0046537]; manganese ion binding [GO:0030145]	IPR017850;IPR011258;IPR006124;IPR036646;IPR005995;	PF06415;PF01676;	PTHR31637;
X	_	X	X	metabolism, energy	OM_51758	ISCW010101-PA	6-phosphogluconate dehydrogenase, putative	B7Q1Y2	6-phosphogluconate dehydrogenase, decarboxylating (EC 1.1.1.44) (Fragment)	8034678 IscW_ISCW010101	Ixodes scapularis	0.71301	4584.05	5292.09	0.866209	-0.0623774	D-gluconate catabolic process [GO:0046177]; pentose-phosphate shunt, oxidative branch [GO:0009051]	cytosol [GO:0005829]	NADP binding [GO:0050661]; phosphogluconate dehydrogenase (decarboxylating) activity [GO:0004616]	IPR008927;IPR013328;IPR006114;IPR006113;IPR006115;IPR006184;IPR036291;IPR006183;	PF00393;PF03446;	PTHR11811;
X	_	X	X	metabolism, energy	OM_21516	B7Q3K7	Triosephosphate isomerase	B7Q3K7	Triosephosphate isomerase (EC 5.3.1.1)	8035390 IscW_ISCW008869	Ixodes scapularis	0.10223	90808	378685	0.239799	-0.620153	gluconeogenesis [GO:0006094]; glyceraldehyde-3-phosphate biosynthetic process [GO:0046166]; glycerol catabolic process [GO:0019563]; glycolytic process [GO:0006096]	cytosol [GO:0005829]	triose-phosphate isomerase activity [GO:0004807]	IPR013785;IPR035990;IPR022896;IPR000652;IPR020861;	PF00121;	PTHR21139;
X	_	X	_	metabolism, energy	OM_17513	XP_019758486.1	cytochrome c	J3JW09	Cytochrome c domain-containing protein	109536630 D910_05856 YQE_05561	Dendroctonus ponderosae							mitochondrial intermembrane space [GO:0005758]; respirasome [GO:0070469]	electron transfer activity [GO:0009055]; heme binding [GO:0020037]; metal ion binding [GO:0046872]	IPR009056;IPR036909;IPR002327;	PF00034;	PTHR11961;
X	_	X	X	metabolism, lipids	OM_21997	XP_023224832.1	acyl-CoA-binding protein-like	_	_		Centruroides sculpturatus	0.00374	2029.61	13279.2	0.152842	-0.815759
_	_	X	_	metabolism, lipids	OM_6539	KFM57734.1	Leukotriene A-4 hydrolase, partial	A0A087SXZ5	Leukotriene A(4) hydrolase (LTA-4 hydrolase) (EC 3.3.2.6) (Fragment)	X975_11010	Stegodyphus mimosarum						leukotriene biosynthetic process [GO:0019370]	cytoplasm [GO:0005737]	leukotriene-A4 hydrolase activity [GO:0004463]; metallopeptidase activity [GO:0008237]; zinc ion binding [GO:0008270]	IPR042097;IPR016024;IPR012777;IPR038502;IPR034015;IPR001930;IPR015211;IPR014782;IPR027268;	PF09127;PF01433;	PTHR45726;
X	_	_	_	metabolism, lipids	OM_8730	KFM77310.1	Apolipoprotein B-100, partial	A0A087UIX1	Apolipoprotein B-100 (Fragment)	X975_08062	Stegodyphus mimosarum								lipid transporter activity [GO:0005319]	IPR015819;IPR001747;IPR011030;IPR015816;IPR015255;	PF09172;PF01347;
_	X	X	X	metabolism, lipids	OM_77790	ACB70400.1	phospholipase A2, partial	B2D2F9	Phospholipase A2 (Fragment)		Ornithodoros coriaceus	0.28587	25472.7	3177.76	8.01593	0.903954	arachidonic acid secretion [GO:0050482]; lipid catabolic process [GO:0016042]; phospholipid metabolic process [GO:0006644]		metal ion binding [GO:0046872]; phospholipase A2 activity [GO:0004623]; phospholipase A2 activity (consuming 1,2-dipalmitoylphosphatidylcholine) [GO:0102567]; phospholipase A2 activity consuming 1,2-dioleoylphosphatidylethanolamine) [GO:0102568]	IPR016090;IPR036444;	PF05826;
X	_	X	_	metabolism, lipids	OM_6791	ISCW015944-PA	S-adenosylhomocysteine hydrolase, putative	B7P4Y1	Adenosylhomocysteinase (EC 3.3.1.1)	8024680 IscW_ISCW015944	Ixodes scapularis						one-carbon metabolic process [GO:0006730]; S-adenosylmethionine cycle [GO:0033353]	cytosol [GO:0005829]	adenosylhomocysteinase activity [GO:0004013]	IPR042172;IPR000043;IPR015878;IPR036291;IPR020082;	PF05221;PF00670;	PTHR23420;
X	_	X	_	metabolism, lipids	OM_41630	B7PH05	Apolipophorin, putative (Fragment)	B7PH05	Apolipophorin, putative (Apolipophorin, putative (Fragment)) (Fragment)	8028815 IscW_ISCW004529	Ixodes scapularis									IPR001846;	PF00094;
X	_	X	X	metabolism, lipids	OM_10275	B7PQA7	Secreted protein, putative	B7PQA7	Secreted protein, putative (EC 3.1.4.46)	8053135 IscW_ISCW006190	Ixodes scapularis	0.18277	4838.18	92547.9	0.0522776	-1.28168	lipid metabolic process [GO:0006629]	extracellular region [GO:0005576]; integral component of membrane [GO:0016021]	glycerophosphodiester phosphodiesterase activity [GO:0008889]; lyase activity [GO:0016829]; metal ion binding [GO:0046872]	IPR030395;IPR017946;	PF03009;
X	_	X	_	metabolism, lipids	OM_19890	ISCW020728-PA	phospholipase A2 precursor, putative	B7Q3M4	Phospholipase A2 precursor, putative (Phospholipase A2, putative) (EC 3.1.1.4) (Fragment)	8035411 IscW_ISCW020728	Ixodes scapularis						arachidonic acid secretion [GO:0050482]; lipid catabolic process [GO:0016042]; phospholipid metabolic process [GO:0006644]		calcium-dependent phospholipase A2 activity [GO:0047498]; metal ion binding [GO:0046872]; phospholipase A2 activity (consuming 1,2-dipalmitoylphosphatidylcholine) [GO:0102567]; phospholipase A2 activity consuming 1,2-dioleoylphosphatidylethanolamine) [GO:0102568]	IPR016090;IPR036444;	PF05826;
_	_	X	_	metabolism, lipids	OM_66611	B7Q6Z1	Saposin, putative	B7Q6Z1	Saposin, putative (EC 3.4.23.40)	8036807 IscW_ISCW011597	Ixodes scapularis						sphingolipid metabolic process [GO:0006665]	extracellular space [GO:0005615]; lysosome [GO:0005764]	hydrolase activity [GO:0016787]	IPR003119;IPR007856;IPR008138;IPR008373;IPR011001;IPR008139;	PF02199;PF05184;PF03489;
X	_	_	_	metabolism, lipids	OM_6633	B7QBM8	Enoyl-CoA hydratase, putative	B7QBM8	Enoyl-CoA hydratase, putative (EC 4.2.1.17)	8038817 IscW_ISCW012475	Ixodes scapularis						fatty acid beta-oxidation [GO:0006635]	mitochondrion [GO:0005739]	enoyl-CoA hydratase activity [GO:0004300]	IPR029045;IPR018376;IPR001753;IPR014748;	PF00378;
X	_	X	X	metabolism, lipids	OM_73346	ISCW014959-PA	phospholipase A2 precursor, putative	B7QGM6	Phospholipase A2 precursor, putative (Phospholipase A2, putative) (EC 3.1.1.4)	8040959 IscW_ISCW014959	Ixodes scapularis	0.56731	37874.8	51194.9	0.739816	-0.130876	arachidonic acid secretion [GO:0050482]; lipid catabolic process [GO:0016042]; phospholipid metabolic process [GO:0006644]		calcium-dependent phospholipase A2 activity [GO:0047498]; metal ion binding [GO:0046872]; phospholipase A2 activity (consuming 1,2-dipalmitoylphosphatidylcholine) [GO:0102567]; phospholipase A2 activity consuming 1,2-dioleoylphosphatidylethanolamine) [GO:0102568]	IPR016090;IPR036444;	PF05826;
X	_	X	X	metabolism, lipids	OM_10211	B7QMW0	Fatty acid-binding protein FABP, putative	B7QMW0	Fatty acid-binding protein FABP, putative	8043635 IscW_ISCW015316	Ixodes scapularis	0.00348	89361.3	462160	0.193356	-0.713643			lipid binding [GO:0008289]	IPR012674;IPR000463;IPR031259;IPR000566;	PF00061;	PTHR11955;
X	X	X	X	metabolism, lipids	OM_61468	AGJ90343.1	phospholipase A2	M9W8K4	Phospholipase A2		Ornithodoros moubata	0.03385	379980	59761.5	6.35828	0.803339	arachidonic acid secretion [GO:0050482]; lipid catabolic process [GO:0016042]; phospholipid metabolic process [GO:0006644]		metal ion binding [GO:0046872]; phospholipase A2 activity [GO:0004623]; phospholipase A2 activity (consuming 1,2-dipalmitoylphosphatidylcholine) [GO:0102567]; phospholipase A2 activity consuming 1,2-dioleoylphosphatidylethanolamine) [GO:0102568]	IPR016090;IPR036444;	PF05826;
_	_	X	_	metabolism, nucleic acids	OM_22741	OQR74147.1	helicase SKI2W-like	A0A1V9XKW2	Helicase SKI2W-like	BIW11_09269	Tropilaelaps mercedesae						RNA catabolic process [GO:0006401]		ATP binding [GO:0005524]; RNA binding [GO:0003723]; RNA helicase activity [GO:0003724]	IPR011545;IPR014001;IPR001650;IPR027417;IPR025696;IPR016438;IPR012961;	PF00270;PF08148;PF00271;PF13234;
_	X	_	_	metabolism, nucleic acids	OM_11412	RWS10041.1	DNA repair protein complementing XP-G cells-like protein	A0A3S3PD51	DNA repair protein complementing XP-G cells-like protein	B4U79_10177	Dinothrombium tinctorium						nucleotide-excision repair [GO:0006289]	nucleus [GO:0005634]	endonuclease activity [GO:0004519]; metal ion binding [GO:0046872]; single-stranded DNA binding [GO:0003697]	IPR036279;IPR008918;IPR029060;IPR006086;IPR006084;IPR001044;IPR019974;IPR006085;	PF00867;PF00752;
X	_	_	_	metabolism, nucleic acids	OM_540	ISCW016257-PA	adenylosuccinate lyase, putative	B7P0S3	Adenylosuccinate lyase (ASL) (EC 4.3.2.2) (Adenylosuccinase)	8023165 IscW_ISCW016257	Ixodes scapularis						'de novo' AMP biosynthetic process [GO:0044208]; 'de novo' IMP biosynthetic process [GO:0006189]	cytosol [GO:0005829]	(S)-2-(5-amino-1-(5-phospho-D-ribosyl)imidazole-4-carboxamido)succinate AMP-lyase (fumarate-forming) activity [GO:0070626]; N6-(1,2-dicarboxyethyl)AMP AMP-lyase (fumarate-forming) activity [GO:0004018]	IPR019468;IPR024083;IPR020557;IPR000362;IPR022761;IPR008948;IPR004769;	PF10397;PF00206;
X	_	X	X	metabolism, nucleic acids	OM_17172	B7PCV9	Lysosomal acid phosphatase, putative	B7PCV9	Lysosomal acid phosphatase, putative (EC 3.1.3.2)	8028036 IscW_ISCW017166	Ixodes scapularis	0.83434	13605.3	15633.5	0.870268	-0.0603469	dephosphorylation [GO:0016311]		acid phosphatase activity [GO:0003993]; phosphatase activity [GO:0016791]	IPR033379;IPR029630;IPR000560;IPR029033;	PF00328;	PTHR11567:SF183;
X	_	X	_	metabolism, nucleic acids	OM_7006	ISCW018064-PA	adenylate kinase, putative	B7PHX7	Adenylate kinase (EC 2.7.4.3) (ATP-AMP transphosphorylase) (ATP:AMP phosphotransferase) (Adenylate kinase cytosolic and mitochondrial) (Adenylate monophosphate kinase)	8029211 IscW_ISCW018064	Ixodes scapularis						ADP biosynthetic process [GO:0006172]; AMP metabolic process [GO:0046033]; ATP metabolic process [GO:0046034]; nucleoside diphosphate metabolic process [GO:0009132]; purine nucleotide metabolic process [GO:0006163]	cytoplasm [GO:0005737]; cytosol [GO:0005829]; mitochondrial intermembrane space [GO:0005758]; mitochondrion [GO:0005739]	adenylate kinase activity [GO:0004017]; ATP binding [GO:0005524]	IPR006259;IPR000850;IPR033690;IPR007862;IPR028587;IPR027417;	PF05191;	PTHR23359;
X	_	X	X	metabolism, nucleic acids	OM_4462	B7PJJ3	Adenosine deaminase, putative	B7PJJ3	Adenosine deaminase, putative (EC 3.5.4.4)	8029886 IscW_ISCW005182	Ixodes scapularis	0.01568	78459.8	897301	0.0874397	-1.05829	adenosine catabolic process [GO:0006154]; hypoxanthine salvage [GO:0043103]; inosine biosynthetic process [GO:0046103]; negative regulation of adenosine receptor signaling pathway [GO:0060169]; purine ribonucleoside monophosphate biosynthetic process [GO:0009168]	cytosol [GO:0005829]; external side of plasma membrane [GO:0009897]	adenosine deaminase activity [GO:0004000]	IPR006650;IPR001365;IPR032466;	PF00962;
X	X	X	_	metabolism, nucleic acids	OM_24247	B7QDE2	RB13-6 antigen, putative (Fragment)	B7QDE2	RB13-6 antigen, putative (EC 3.1.4.1) (RB13-6 antigen, putative (Fragment)) (Fragment)	8039578 IscW_ISCW013243	Ixodes scapularis								metal ion binding [GO:0046872]; nucleic acid binding [GO:0003676]; phosphodiesterase I activity [GO:0004528]	IPR017850;IPR020821;IPR002591;	PF01663;
X	_	X	_	metabolism, nucleic acids	OM_4963	B7QF15	Inosine-uridine preferring nucleoside hydrolase, putative (Fragment)	B7QF15	Inosine-uridine preferring nucleoside hydrolase, putative (EC 3.2.2.1) (Inosine-uridine preferring nucleoside hydrolase, putative (Fragment)) (Fragment)	8040283 IscW_ISCW013084	Ixodes scapularis						metabolic process [GO:0008152]		purine nucleosidase activity [GO:0008477]	IPR001910;IPR036452;	PF01156;
_	_	X	_	metabolism, nucleic acids	OM_78851	B7QNN9	Putative uncharacterized protein (Fragment)	B7QNN9	Uncharacterized protein (Fragment)	8043995 IscW_ISCW015268	Ixodes scapularis						cellular calcium ion homeostasis [GO:0006874]; RNA processing [GO:0006396]	perinuclear region of cytoplasm [GO:0048471]	RNA binding [GO:0003723]	IPR039037;IPR006569;IPR008942;IPR000467;IPR000061;IPR035967;	PF04818;PF01585;PF01805;	PTHR12323;
X	X	X	X	metabolism, nucleic acids	OM_8712	AGJ90350.1	apyrase	M9WFX8	Apyrase		Ornithodoros moubata	0.00296	243704	77944.2	3.12665	0.49508	nucleotide catabolic process [GO:0009166]		hydrolase activity, acting on ester bonds [GO:0016788]; metal ion binding [GO:0046872]; nucleotide binding [GO:0000166]	IPR008334;IPR036907;IPR006146;IPR006179;IPR004843;IPR029052;	PF02872;PF00149;	PTHR11575;
_	_	X	X	nuclear regulation	OM_8754	XP_021694215.1	uncharacterized protein K02A2.6-like, partial	_	_		Aedes aegypti	0.25708	29930.6	18185	1.6459	0.216403
_	_	X	_	nuclear regulation	OM_48787	XP_013776605.1	WD repeat-containing protein 18-like	_	_		Limulus polyphemus
_	_	X	_	nuclear regulation	OM_4958	AKU04652.1	polyprotein	A0A0K1IJB0	Polyprotein		Blattella germanica									IPR043502;IPR036691;IPR000477;IPR026960;	PF00078;PF13966;
_	_	X	_	nuclear regulation	OM_5354	B7P977	Zinc finger protein, putative	B7P977	Zinc finger protein, putative	8026446 IscW_ISCW017007	Ixodes scapularis						negative regulation of transcription, DNA-templated [GO:0045892]; positive regulation of transcription, DNA-templated [GO:0045893]	nucleoplasm [GO:0005654]	nucleic acid binding [GO:0003676]; zinc ion binding [GO:0008270]	IPR003604;
_	_	X	_	nuclear regulation	OM_31616	B7Q2X9	WD-repeat protein, putative	B7Q2X9	WD-repeat protein, putative (EC 2.3.1.48)	8035108 IscW_ISCW008840	Ixodes scapularis						histone deacetylation [GO:0016575]; regulation of transcription by RNA polymerase II [GO:0006357]	histone deacetylase complex [GO:0000118]	histone acetyltransferase activity [GO:0004402]; transcription corepressor activity [GO:0003714]	IPR020472;IPR006594;IPR015943;IPR001680;IPR019775;IPR017986;IPR036322;	PF08513;PF00400;
_	_	X	_	nuclear regulation	OM_9887	AEI91122.1	inorganic pyrophosphatase	H6BG92	Inorganic diphosphatase (EC 3.6.1.1)		Rhipicephalus microplus						phosphate-containing compound metabolic process [GO:0006796]	cytoplasm [GO:0005737]	inorganic diphosphatase activity [GO:0004427]; magnesium ion binding [GO:0000287]	IPR008162;IPR036649;	PF00719;	PTHR10286;
_	_	X	_	nuclear replication	OM_6380	B7PTZ8	Topbp1, putative (Fragment)	B7PTZ8	Topbp1, putative (Topbp1, putative (Fragment)) (Fragment)	8031329 IscW_ISCW019571	Ixodes scapularis						DNA replication initiation [GO:0006270]; mitotic DNA replication checkpoint [GO:0033314]; mitotic G2 DNA damage checkpoint [GO:0007095]			IPR001357;IPR036420;	PF00533;PF12738;
_	_	X	X	protease	OM_6549	XP_015905389.1	aminopeptidase N-like	_	_		Parasteatoda tepidariorum	0.14594	84361.1	8828.55	9.55549	0.980253
X	_	_	_	protease	OM_6873	XP_028967496.1	calpain-A	_	_		Galendromus occidentalis
_	_	X	_	protease	OM_71773	XP_023248422.1	calpain-A isoform X8	_	_		Copidosoma floridanum
X	_	X	X	protease	OM_10124	XP_028163405.1	carboxypeptidase Q-like isoform X1	_	_		Ostrinia furnacalis	0.44815	16888.5	40764.6	0.414294	-0.382692
X	_	X	X	protease	OM_63043	XP_022662065.1	membrane metallo-endopeptidase-like 1 isoform X1	_	_		Varroa destructor	0.15919	4264.46	2449.43	1.741	0.240799
X	X	X	_	protease	OM_401	XP_022255642.1	neprilysin-1-like isoform X2	_	_		Limulus polyphemus
_	X	X	_	protease	OM_19674	XP_023321543.1	neprilysin-2-like	_	_		Eurytemora affinis
X	X	X	X	protease	OM_72794	AIE44749.1	metalloprotease 3	A0A068LJY7	Metalloprotease 3		Ixodes persulcatus	0.08912	6776.43	47976.7	0.141244	-0.850029			metalloendopeptidase activity [GO:0004222]	IPR024079;IPR001590;
X	_	X	X	protease	OM_77678	KFM77940.1	Retinoid-inducible serine carboxypeptidase, partial	A0A087UKQ1	Carboxypeptidase (EC 3.4.16.-) (Fragment)	X975_20104	Stegodyphus mimosarum	0.0007	5750.96	34525	0.166574	-0.778393			serine-type carboxypeptidase activity [GO:0004185]	IPR029058;IPR001563;IPR018202;	PF00450;	PTHR11802;
X	_	X	X	protease	OM_42384	KPM11342.1	Trypsin-like serine protease 10	A0A132AK16	Trypsin-like serine protease 10	QR98_0099130	Sarcoptes scabiei	0.38495	6625.17	15697.7	0.422047	-0.374639			serine-type endopeptidase activity [GO:0004252]	IPR009003;IPR043504;IPR001254;IPR033116;	PF00089;
X	_	X	X	protease	OM_9822	QBB68764.1	cathepsin L-like cysteine protein	A0A411HE54	Cathepsin L-like cysteine protein		Haemaphysalis flava	0.14945	15191.8	69429.1	0.218811	-0.659932			cysteine-type peptidase activity [GO:0008234]	IPR038765;IPR025661;IPR000169;IPR025660;IPR000668;IPR039417;IPR013201;	PF08246;PF00112;
X	X	X	X	protease	OM_18904	RZC36911.1	endothelin-converting enzyme 1-like, partial	A0A482VVE0	Endothelin-converting enzyme 1-like (Fragment)	BDFB_003648	Asbolus verrucosus	0.00078	24655.9	173301	0.142272	-0.84688		integral component of membrane [GO:0016021]; plasma membrane [GO:0005886]	metal ion binding [GO:0046872]; metalloendopeptidase activity [GO:0004222]	IPR024079;IPR000718;IPR018497;IPR042089;IPR008753;	PF01431;PF05649;	PTHR11733;
X	_	X	X	protease	OM_73357	B7P3H3	Carboxypeptidase, putative	B7P3H3	Carboxypeptidase, putative (EC 3.4.17.22)	8024055 IscW_ISCW001311	Ixodes scapularis	0.27459	20481	9069.17	2.25831	0.353783	peptide metabolic process [GO:0006518]; protein processing [GO:0016485]	extracellular space [GO:0005615]	metallocarboxypeptidase activity [GO:0004181]; zinc ion binding [GO:0008270]	IPR008969;IPR000834;	PF00246;
_	_	X	_	protease	OM_67300	B7P9W2	Putative uncharacterized protein	B7P9W2	Uncharacterized protein	8026736 IscW_ISCW016869	Ixodes scapularis								calcium ion binding [GO:0005509]; metalloendopeptidase activity [GO:0004222]	IPR015446;IPR000859;IPR001881;IPR000742;IPR000152;IPR018097;IPR035914;	PF00431;PF07645;
_	_	X	X	protease	OM_59628	B7PA58	Putative uncharacterized protein (Fragment)	B7PA58	CYTOSOL_AP domain-containing protein (Fragment)	8026854 IscW_ISCW003100	Ixodes scapularis	0.07199	8539.53	24409.4	0.349846	-0.456123		cytoplasm [GO:0005737]	manganese ion binding [GO:0030145]; metalloaminopeptidase activity [GO:0070006]	IPR011356;IPR000819;	PF00883;	PTHR11963;
_	_	X	_	protease	OM_45371	B7PJ51	Serine carboxypeptidase, putative (Fragment)	B7PJ51	Serine carboxypeptidase, putative (Serine carboxypeptidase, putative (Fragment)) (Fragment)	8029717 IscW_ISCW024278	Ixodes scapularis								serine-type carboxypeptidase activity [GO:0004185]	IPR029058;IPR001563;	PF00450;
X	X	X	_	protease	OM_61064	B7PL32	Neprilysin, putative (Fragment)	B7PL32	Neprilysin, putative (EC 3.4.24.11) (Neprilysin, putative (Fragment)) (Fragment)	8054055 IscW_ISCW018482	Ixodes scapularis								metalloendopeptidase activity [GO:0004222]	IPR024079;IPR000718;IPR018497;	PF01431;	PTHR11733;
_	_	X	_	protease	OM_37080	B7Q2B8	Metalloprotease, putative	B7Q2B8	Metalloprotease, putative (EC 3.4.24.52)	8034854 IscW_ISCW008968	Ixodes scapularis						membrane protein ectodomain proteolysis [GO:0006509]		metalloendopeptidase activity [GO:0004222]	IPR024079;IPR001590;
X	_	X	X	protease	OM_30377	B7QBM2	Dipeptidyl peptidase III, putative (Fragment)	B7QBM2	Dipeptidyl aminopeptidase III (EC 3.4.14.4) (Dipeptidyl peptidase 3) (Dipeptidyl peptidase III) (Fragment)	8038814 IscW_ISCW013099	Ixodes scapularis	0.02689	8361.75	17679.5	0.472962	-0.325174		cytoplasm [GO:0005737]	dipeptidyl-peptidase activity [GO:0008239]; metal ion binding [GO:0046872]; metalloaminopeptidase activity [GO:0070006]	IPR005317;IPR039461;	PF03571;	PTHR23422;
_	X	X	X	protease	OM_76721	EEC17498.1	conserved hypothetical protein, partial	B7QF76	Carboxypeptidase (EC 3.4.16.-) (Fragment)	8040369 IscW_ISCW022356	Ixodes scapularis	0.46122	777.549	398.294	1.9522	0.290524			serine-type carboxypeptidase activity [GO:0004185]	IPR029058;IPR001563;IPR018202;	PF00450;	PTHR11802;
X	X	X	X	protease	OM_59329	B7QF76	Carboxypeptidase (Fragment)	B7QF76	Carboxypeptidase (EC 3.4.16.-) (Fragment)	8040369 IscW_ISCW022356	Ixodes scapularis	0.01414	333745	388237	0.859644	-0.0656816			serine-type carboxypeptidase activity [GO:0004185]	IPR029058;IPR001563;IPR018202;	PF00450;	PTHR11802;
X	_	X	X	protease	OM_8106	ADK25183.1	angiotensin-converting enzyme-like protein, partial	E0AD92	Angiotensin-converting enzyme (EC 3.4.-.-) (Fragment)		Rhipicephalus microplus	0.001	84616.4	442495	0.191226	-0.718454		membrane [GO:0016020]	carboxypeptidase activity [GO:0004180]; metal ion binding [GO:0046872]; metallopeptidase activity [GO:0008237]; peptidyl-dipeptidase activity [GO:0008241]	IPR001548;	PF01401;	PTHR10514;
_	_	X	_	protease	OM_1409	ADU03674.1	cathepsin D2	E7E820	Cathepsin D2		Ixodes ricinus								aspartic-type endopeptidase activity [GO:0004190]	IPR001461;IPR001969;IPR033121;IPR021109;	PF00026;	PTHR13683;
_	X	_	_	protease	OM_5609	ABI52815.1	metalloprotease, partial	Q09JE8	Metalloprotease (Fragment)		Argas monolakensis								metalloendopeptidase activity [GO:0004222]	IPR024079;IPR001590;
_	X	_	_	protease	OM_65268	ABI52738.1	metalloprotease, partial	Q09JM5	Metalloprotease (Fragment)		Argas monolakensis								metallopeptidase activity [GO:0008237]	IPR041645;	PF17771;
X	X	X	X	protease	OM_26011	ABI52714.1	metalloprotease, partial	Q09JP9	Metalloprotease (Fragment)		Argas monolakensis	0.2451	28384.6	14644.4	1.93826	0.287411			metallopeptidase activity [GO:0008237]	IPR024079;
X	X	X	X	protease	OM_61650	ABI52680.1	metalloprotease, partial	Q09JT3	Metalloprotease (Fragment)		Argas monolakensis	0.03234	219176	59723.4	3.66985	0.564648			metalloendopeptidase activity [GO:0004222]	IPR024079;IPR001590;
_	_	X	X	protease	OM_75959	ABD66751.1	metalloproteinase	Q1ZZW9	Metalloproteinase		Rhipicephalus haemaphysaloides	0.0382	32028.1	11236.5	2.85035	0.454898			metalloendopeptidase activity [GO:0004222]	IPR024079;IPR001590;IPR034030;	PF01421;
_	X	X	_	protease	OM_45738	W4VS99.1	Neprilysin-1; Flags: Precursor	W4VS99	Neprilysin-1 (EC 3.4.24.-)		Trittame loki							extracellular region [GO:0005576]	metal ion binding [GO:0046872]; metalloendopeptidase activity [GO:0004222]	IPR024079;IPR000718;IPR018497;IPR042089;IPR008753;	PF01431;PF05649;	PTHR11733;
X	_	X	X	protease	OM_17146	AAN78224.1	factor D-like protein	Q8I862	Factor D-like protein		Dermacentor variabilis	0.10894	13143.1	26925.7	0.488126	-0.311468			serine-type endopeptidase activity [GO:0004252]	IPR009003;IPR043504;IPR001314;IPR041515;IPR001254;	PF18322;PF00089;
X	_	X	_	protease inhibitor	OM_65481	PRD26467.1	BPTI/Kunitz domain-containing protein	_	_		Nephila clavipes
X	_	X	X	protease inhibitor	OM_17224	XP_022249736.1	carboxypeptidase inhibitor SmCI-like isoform X2	_	_		Limulus polyphemus	0.1892	140515	478560	0.293621	-0.532213
X	_	X	_	protease inhibitor	OM_61976	XP_022817328.1	kappaPI-actitoxin-Avd3b-like	_	_		Spodoptera litura
X	_	X	_	protease inhibitor	OM_72941	XP_023211824.1	papilin-like isoform X1	_	_		Centruroides sculpturatus
X	_	X	X	protease inhibitor	OM_27462	XP_013784276.1	protein D3-like	_	_		Limulus polyphemus	0.06778	5430.47	16466.8	0.329784	-0.48177
X	_	X	X	protease inhibitor	OM_17133	XP_021004313.1	SCO-spondin-like	_	_		Parasteatoda tepidariorum	0.41738	341419	670848	0.508937	-0.293336
X	_	X	X	protease inhibitor	OM_76127	RWS20793.1	hypothetical protein B4U80_08130	A0A443RZZ2	Uncharacterized protein	B4U80_08130	Leptotrombidium deliense	0.78	127613	113263	1.1267	0.0518086			serine-type endopeptidase inhibitor activity [GO:0004867]	IPR002223;IPR036880;IPR020901;	PF00014;
_	_	X	_	protease inhibitor	OM_78346	XP_024226275.1	chymotrypsin inhibitor-like	A0A6P6FH51	chymotrypsin inhibitor-like	LOC105681326	Bombus impatiens
_	X	_	_	protease inhibitor	OM_71018	ABR23431.1	kunitz domain-containing salivary protein	A6N9U8	Kunitz domain-containing salivary protein		Ornithodoros parkeri								serine-type endopeptidase inhibitor activity [GO:0004867]	IPR002223;IPR036880;IPR020901;	PF00014;
X	_	X	X	protease inhibitor	OM_24547	ACB70299.1	ixodidin	B2D258	Ixodidin		Ornithodoros coriaceus	0.04585	9457.19	145643	0.0649342	-1.18753			serine-type endopeptidase inhibitor activity [GO:0004867]	IPR036084;IPR002919;	PF01826;
X	_	X	_	protease inhibitor	OM_10129	B7PPZ7	Secreted salivary gland peptide, putative	B7PPZ7	CLIP domain-containing serine protease (EC 3.4.21.-)	8052611 IscW_ISCW018541	Ixodes scapularis							extracellular region [GO:0005576]	serine-type endopeptidase activity [GO:0004252]	IPR022700;IPR038565;IPR009003;IPR043504;IPR001314;IPR001254;IPR018114;IPR033116;	PF12032;PF00089;
X	_	X	_	protease inhibitor	OM_72986	B7QP12	Secreted protein, putative	B7QP12	Secreted protein, putative	8044138 IscW_ISCW015500	Ixodes scapularis								serine-type endopeptidase inhibitor activity [GO:0004867]	IPR036084;IPR002919;	PF01826;
_	_	X	_	protease inhibitor	OM_78255	ACF57858.1	chymotrypsin inhibitor precursor	B8QPD3	Chymotrypsin inhibitor		Rhipicephalus microplus								serine-type endopeptidase inhibitor activity [GO:0004867]	IPR002223;IPR036880;IPR020901;	PF00014;
X	X	X	X	protease inhibitor	OM_22109	ABI94058.1	serpin-8 precursor	Q06B72	Serpin-8		Ixodes ricinus	0.1827	106184	1.00431e+06	0.105728	-0.975808		extracellular space [GO:0005615]	serine-type endopeptidase inhibitor activity [GO:0004867]	IPR023795;IPR023796;IPR000215;IPR036186;IPR042178;IPR042185;	PF00079;	PTHR11461;
X	X	X	X	protease inhibitor	OM_21174	ABI94056.2	serpin-2 precursor	Q06B74	Serpin-2		Ixodes ricinus	0.05767	112865	3.61016e+06	0.0312632	-1.50497		extracellular space [GO:0005615]	serine-type endopeptidase inhibitor activity [GO:0004867]	IPR023795;IPR023796;IPR000215;IPR036186;IPR042178;IPR042185;	PF00079;	PTHR11461;
X	_	X	_	protease inhibitor	OM_39899	AAY66864.1	cytoplasmic cystatin	Q4PMA0	Cytoplasmic cystatin		Ixodes scapularis								cysteine-type endopeptidase inhibitor activity [GO:0004869]	IPR000010;IPR001713;	PF00031;	PTHR11414;
X	X	X	X	protease inhibitor	OM_65798	AAS55948.1	cystatin-2 precursor	Q6QD55	Cystatin-2		Ornithodoros moubata	0.11877	50457.4	1.1131e+06	0.0453305	-1.34361			cysteine-type endopeptidase inhibitor activity [GO:0004869]	IPR000010;IPR018073;	PF00031;
X	_	X	X	protease inhibitor	OM_28783	AAS01022.1	putative thyropin precursor	Q6QZV4	Putative thyropin		Ornithodoros moubata	0.40965	7730.04	3532.37	2.18834	0.340115				IPR000716;IPR036857;	PF00086;
X	X	X	X	protease inhibitor	OM_29768	AAN10129.1	alpha-2-macroglobulin precursor splice variant 1	Q8IT76	Alpha-2-macroglobulin splice variant 1		Ornithodoros moubata	0.14741	90349.5	229871	0.393044	-0.405559		extracellular space [GO:0005615]	serine-type endopeptidase inhibitor activity [GO:0004867]	IPR009048;IPR036595;IPR011625;IPR041813;IPR011626;IPR013783;IPR014756;IPR001599;IPR019742;IPR002890;IPR041555;IPR040839;IPR008930;	PF00207;PF07703;PF07677;PF01835;PF17791;PF17789;PF07678;
X	_	X	X	proteasome machinery	OM_74410	XP_017463961.1	polyubiquitin-B, partial	_	_		Rhagoletis zephyria	0.12856	46544.3	12226.1	3.80696	0.580579
_	_	X	_	proteasome machinery	OM_4027	PRD36921.1	Psma4	_	_		Nephila clavipes
_	_	X	_	proteasome machinery	OM_78220	XP_022252466.1	ubiquitin carboxyl-terminal hydrolase 20-like	_	_		Limulus polyphemus
X	_	_	_	proteasome machinery	OM_9936	PRD26058.1	Ubiquitin-like modifier-activating enzyme	_	_		Nephila clavipes
X	_	_	_	proteasome machinery	OM_60021	PSN55865.1	UV excision repair protein RAD23 B	A0A2P8ZH86	UV excision repair protein RAD23	RAD23B C0J52_02744	Blattella germanica						nucleotide-excision repair [GO:0006289]; proteasome-mediated ubiquitin-dependent protein catabolic process [GO:0043161]	cytosol [GO:0005829]; nucleoplasm [GO:0005654]	damaged DNA binding [GO:0003684]; polyubiquitin modification-dependent protein binding [GO:0031593]; ubiquitin binding [GO:0043130]	IPR004806;IPR006636;IPR015940;IPR009060;IPR000626;IPR029071;IPR015360;IPR036353;	PF00627;PF00240;PF09280;
_	_	X	_	proteasome machinery	OM_72265	XP_015514496.1	ubiquitin carboxyl-terminal hydrolase isozyme L3	A0A6J0BIZ4	Ubiquitin carboxyl-terminal hydrolase (EC 3.4.19.12)	LOC107220418	Neodiprion lecontei								hydrolase activity [GO:0016787]	IPR038765;IPR001578;IPR036959;	PF01088;	PTHR10589;
_	_	X	X	proteasome machinery	OM_19589	DAA34423.1	ubiquitin-protein ligase	F0J9D7	Ubiquitin-protein ligase (Fragment)		Amblyomma variegatum	0.13264	2125.21	22011.9	0.0965483	-1.01526			ATP binding [GO:0005524]; ligase activity [GO:0016874]; transferase activity [GO:0016740]	IPR000608;IPR023313;IPR016135;	PF00179;
_	_	X	_	proteasome machinery	OM_11461	DAA34467.1	proteasome alpha type 1	F0J9K5	Proteasome subunit alpha type-1 (Fragment)		Amblyomma variegatum						ubiquitin-dependent protein catabolic process [GO:0006511]	cytoplasm [GO:0005737]; nucleus [GO:0005634]; proteasome core complex, alpha-subunit complex [GO:0019773]	peptidase activity [GO:0008233]	IPR029055;IPR023332;IPR035144;IPR000426;IPR001353;	PF00227;PF10584;	PTHR11599:SF12;
X	_	_	_	protein modification	OM_14670	XP_022235032.1	14 kDa phosphohistidine phosphatase-like	_	_		Limulus polyphemus
X	_	X	X	protein modification	OM_9849	XP_023224182.1	heat shock protein 83-like	_	_		Centruroides sculpturatus	0.00758	38135	118387	0.322121	-0.491981
X	_	X	X	protein modification	OM_10152	XP_013787333.1	hsc70-interacting protein-like	_	_		Limulus polyphemus	0.17014	33634	8376.13	4.01546	0.603736
X	_	X	X	protein modification	OM_7903	XP_023229829.1	nucleobindin-2-like	_	_		Centruroides sculpturatus	0.68224	26728.5	32816.2	0.81449	-0.0891143
X	_	X	X	protein modification	OM_65148	XP_013776160.1	serine/threonine-protein phosphatase PP1-beta catalytic subunit	_	_		Limulus polyphemus	0.66784	10323.4	8594.6	1.20115	0.0795973
X	_	X	_	protein modification	OM_21421	XP_013777806.1	stress-induced-phosphoprotein 1-like	_	_		Limulus polyphemus
_	_	X	X	protein modification	OM_15575	KFM67348.1	Heat shock protein 67B2, partial	A0A087TQF9	Heat shock protein 67B2 (Fragment)	X975_22915	Stegodyphus mimosarum	0.68692	4952.12	4379.49	1.13075	0.0533676				IPR001763;IPR036873;	PF00581;
X	_	X	X	protein modification	OM_10649	AGM71680.1	small heat shock protein I	A0A0A0N845	Small heat shock protein I	HSPI	Rhipicephalus annulatus	0.00304	150340	473046	0.317813	-0.497828				IPR002068;IPR001436;IPR008978;	PF00011;	PTHR45640;
_	_	X	X	protein modification	OM_2125	APO36715.1	heat shock protein 70-8235	A0A1L5L8R3	Heat shock protein 70-8235	HSP70-8235	Haemaphysalis flava	0.00205	3267.83	15254.3	0.214223	-0.669133			ATP binding [GO:0005524]	IPR043129;IPR018181;IPR029048;IPR029047;IPR013126;	PF00012;	PTHR19375;
_	X	_	_	protein modification	OM_75508	RWS04304.1	glucuronosyltransferase sqv-8-like protein	A0A443QMN8	Galactosylgalactosylxylosylprotein 3-beta-glucuronosyltransferase (EC 2.4.1.135)	B4U79_05504	Dinothrombium tinctorium						protein glycosylation [GO:0006486]	Golgi membrane [GO:0000139]	galactosylgalactosylxylosylprotein 3-beta-glucuronosyltransferase activity [GO:0015018]; metal ion binding [GO:0046872]	IPR005027;IPR029044;	PF03360;	PTHR10896;
X	_	X	_	protein modification	OM_37039	B7P1Z8	Heat shock protein, putative	B7P1Z8	Heat shock protein, putative (EC 1.3.1.74)	8023438 IscW_ISCW016090	Ixodes scapularis							cytosol [GO:0005829]; nucleus [GO:0005634]	2-alkenal reductase [NAD(P)+] activity [GO:0032440]; ATP binding [GO:0005524]	IPR043129;IPR018181;IPR029048;IPR029047;IPR013126;	PF00012;
X	_	X	X	protein modification	OM_10526	B7PAR6	Heat shock protein, putative	B7PAR6	Heat shock protein, putative (EC 1.3.1.74)	8027107 IscW_ISCW017456	Ixodes scapularis	0.01452	94746.6	229607	0.412646	-0.384422	cellular response to unfolded protein [GO:0034620]; chaperone cofactor-dependent protein refolding [GO:0051085]; protein refolding [GO:0042026]; response to unfolded protein [GO:0006986]; vesicle-mediated transport [GO:0016192]	cytoplasm [GO:0005737]; cytosol [GO:0005829]; nucleus [GO:0005634]; plasma membrane [GO:0005886]	2-alkenal reductase [NAD(P)+] activity [GO:0032440]; ATPase activity [GO:0016887]; ATP binding [GO:0005524]; heat shock protein binding [GO:0031072]; misfolded protein binding [GO:0051787]; protein folding chaperone [GO:0044183]; unfolded protein binding [GO:0051082]	IPR043129;IPR018181;IPR029048;IPR029047;IPR013126;	PF00012;	PTHR19375;
X	_	_	_	protein modification	OM_60262	EEC05056.1	heat shock protein, putative	B7PEN4	Heat shock protein, putative (EC 1.3.1.74)	8051659 IscW_ISCW017754	Ixodes scapularis						cellular response to unfolded protein [GO:0034620]; chaperone cofactor-dependent protein refolding [GO:0051085]; endoplasmic reticulum unfolded protein response [GO:0030968]; protein refolding [GO:0042026]; response to unfolded protein [GO:0006986]; ubiquitin-dependent ERAD pathway [GO:0030433]	cytoplasm [GO:0005737]; endoplasmic reticulum chaperone complex [GO:0034663]; endoplasmic reticulum lumen [GO:0005788]; membrane [GO:0016020]; nucleus [GO:0005634]	2-alkenal reductase [NAD(P)+] activity [GO:0032440]; ATPase activity [GO:0016887]; ATP binding [GO:0005524]; heat shock protein binding [GO:0031072]; misfolded protein binding [GO:0051787]; protein folding chaperone [GO:0044183]; unfolded protein binding [GO:0051082]	IPR043129;IPR042050;IPR018181;IPR029048;IPR029047;IPR013126;	PF00012;	PTHR19375;
X	_	X	X	protein modification	OM_36647	B7PIN1	Heat shock protein 20.6, putative	B7PIN1	Heat shock protein 20.6, putative	8029505 IscW_ISCW017709	Ixodes scapularis	0.96851	30772.7	30179.9	1.01964	0.00844704				IPR002068;IPR001436;IPR008978;	PF00011;	PTHR45640;
X	_	X	X	protein modification	OM_62340	B7Q5I4	Multifunctional chaperone, putative	B7Q5I4	Multifunctional chaperone, putative	8036204 IscW_ISCW011376	Ixodes scapularis	0.50998	14920.6	18080.8	0.825216	-0.0834326				IPR000308;IPR023409;IPR036815;IPR023410;	PF00244;	PTHR18860;
X	_	X	X	protein modification	OM_10323	EEC17198.1	secreted salivary gland peptide, putative, partial	B7QEC6	Fucosyltransferase, putative (Secreted salivary gland peptide, putative) (Fragment)	8039987 IscW_ISCW024742	Ixodes scapularis	0.34646	50196.6	171911	0.291993	-0.534628
X	_	X	X	Protein modification	OM_26359	AAO92281.1	putative heat shock-related protein	Q86G69	Putative heat shock-related protein		Dermacentor variabilis	0.00361	6077.19	38228.7	0.158969	-0.798687			metal ion binding [GO:0046872]	IPR002068;IPR001436;IPR008978;	PF00011;	PTHR45640;
X	_	X	X	protein synthesis	OM_15983	ISCW020299-PA	translation elongation factor EF-1 alpha/Tu, putative	B7Q349	Elongation factor 1-alpha	8035179 IscW_ISCW020299	Ixodes scapularis	0.00017	13399.6	58418.4	0.229373	-0.639459	translation [GO:0006412]; translational elongation [GO:0006414]	cytoplasm [GO:0005737]	GTPase activity [GO:0003924]; GTP binding [GO:0005525]; nucleotidyltransferase activity [GO:0016779]; translation elongation factor activity [GO:0003746]	IPR004161;IPR031157;IPR027417;IPR000795;IPR009000;IPR009001;IPR004539;IPR004160;	PF00009;PF03144;PF03143;
X	_	X	X	regulation	OM_11561	XP_013774746.1	14-3-3 protein zeta-like	_	_		Limulus polyphemus	0.21186	42142.4	74444.4	0.566092	-0.247113
X	_	X	X	regulation	OM_5231	XP_013794506.1	cAMP-dependent protein kinase type II regulatory subunit-like isoform X1	_	_		Limulus polyphemus	0.52771	8787.72	13476.1	0.652098	-0.185687
X	_	X	X	regulation	OM_73164	XP_013771971.1	L-asparaginase-like isoform X1	_	_		Limulus polyphemus	0.02857	1131.29	7814.49	0.144768	-0.839328
X	_	X	X	regulation	OM_11316	XP_023224526.1	protein/nucleic acid deglycase DJ-1-like	_	_		Centruroides sculpturatus	0.01547	8394.07	43886.7	0.191267	-0.71836
_	_	X	_	regulation	OM_46487	XP_022244356.1	rab3 GTPase-activating protein non-catalytic subunit-like isoform X2	_	_		Limulus polyphemus
X	X	X	X	regulation	OM_65425	PNF32218.1	Regulator of rDNA transcription protein 15	A0A2J7QUF9	Regulator of rDNA transcription protein 15	RRT15_0 B7P43_G18314	Cryptotermes secundus	0.14849	19130.5	37459.1	0.510705	-0.29183
X	_	X	X	regulation	OM_11776	BAF73714.1	valosin containing protein	A7BFI9	Vesicle-fusing ATPase (EC 3.6.4.6)	VCP	Haemaphysalis longicornis	0.20893	9447.36	28158	0.335512	-0.474291			ATPase activity [GO:0016887]; ATP binding [GO:0005524]	IPR003593;IPR005938;IPR041569;IPR009010;IPR003959;IPR003960;IPR004201;IPR029067;IPR003338;IPR027417;IPR015415;	PF00004;PF17862;PF02933;PF02359;PF09336;
_	_	X	_	regulation	OM_24576	ISCW015824-PA	thrombospondin type 1 domaincontaining protein	B7P3A6	Thrombospondin type 1 domaincontaining protein	8023981 IscW_ISCW015824	Ixodes scapularis							cell periphery [GO:0071944]; integral component of membrane [GO:0016021]		IPR038877;IPR000884;IPR036383;	PF00090;	PTHR16311;
_	_	X	X	regulation	OM_6039	B7PF53	MACRO domain-containing protein, putative	B7PF53	MACRO domain-containing protein, putative (EC 2.7.7.48)	8051530 IscW_ISCW004288	Ixodes scapularis	0.43898	2411.23	5438.58	0.443356	-0.353247	cellular response to DNA damage stimulus [GO:0006974]; peptidyl-glutamate ADP-deribosylation [GO:0140291]; purine nucleoside metabolic process [GO:0042278]	nucleoplasm [GO:0005654]	ADP-ribosylglutamate hydrolase activity [GO:0140293]; RNA-directed 5'-3' RNA polymerase activity [GO:0003968]	IPR002589;IPR043472;	PF01661;
_	_	X	_	regulation	OM_4074	B7PKJ4	Negative elongation factor A, putative (Fragment)	B7PKJ4	Negative elongation factor A, putative (Negative elongation factor A, putative (Fragment)) (Fragment)	8053225 IscW_ISCW018991	Ixodes scapularis						negative regulation of transcription elongation from RNA polymerase II promoter [GO:0034244]	NELF complex [GO:0032021]	translation elongation factor activity [GO:0003746]	IPR037517;
X	_	_	_	regulation	OM_25721	B7PSI7	Putative uncharacterized protein	B7PSI7	Uncharacterized protein	8030710 IscW_ISCW019499	Ixodes scapularis						double-strand break repair via synthesis-dependent strand annealing [GO:0045003]; interstrand cross-link repair [GO:0036297]; replication fork reversal [GO:0071932]		3'-5' DNA helicase activity [GO:0043138]; ATP binding [GO:0005524]; four-way junction DNA binding [GO:0000400]; four-way junction helicase activity [GO:0009378]	IPR031879;IPR039686;IPR006935;IPR014001;IPR001650;IPR027417;	PF16783;PF00271;PF04851;	PTHR14025:SF20;
_	_	X	_	regulation	OM_21191	B7PZU7	RNA recognition motif-containing protein	B7PZU7	RNA recognition motif-containing protein	8033816 IscW_ISCW009356	Ixodes scapularis								RNA binding [GO:0003723]	IPR012677;IPR035979;IPR000504;	PF00076;
X	_	_	_	regulation	OM_21506	ISCW020890-PA	FHA domaincontaining protein	B7Q7N2	FHA domaincontaining protein	8037100 IscW_ISCW020890	Ixodes scapularis									IPR000253;IPR008984;	PF00498;
_	X	X	X	regulation	OM_31795	B7QNU9	Putative uncharacterized protein (Fragment)	B7QNU9	CCR4-NOT transcription complex subunit 11 (Fragment)	8044062 IscW_ISCW015190	Ixodes scapularis	0.63353	611.737	1063.62	0.575147	-0.240221	gene silencing by RNA [GO:0031047]	CCR4-NOT complex [GO:0030014]; cytoplasm [GO:0005737]; nucleus [GO:0005634]		IPR019312;	PF10155;	PTHR15975;
_	_	X	_	regulation	OM_66711	B7QP23	Paramyosin, putative	B7QP23	Paramyosin, putative	8044149 IscW_ISCW015486	Ixodes scapularis						attachment of mitotic spindle microtubules to kinetochore [GO:0051315]; mitotic spindle assembly checkpoint [GO:0007094]	kinetochore [GO:0000776]; mitotic spindle [GO:0072686]; nuclear envelope [GO:0005635]		IPR008672;	PF05557;	PTHR23168;
X	_	_	_	regulation	OM_23337	EFN72044.1	14-3-3 protein zeta	E2A3I0	14-3-3 protein zeta	EAG_13996	Camponotus floridanus									IPR000308;IPR023409;IPR036815;IPR023410;	PF00244;	PTHR18860;
X	_	X	X	regulation	OM_3603	DAA34752.1	ixodegrin	F0JAA7	Ixodegrin		Amblyomma variegatum	0.06599	8455.63	277948	0.0304216	-1.51682
X	_	X	X	regulation	OM_77345	AAP93589.1	dorin M precursor	Q7YXM0	Dorin M		Ornithodoros moubata	0.53253	16997.3	21938	0.774785	-0.110819				IPR036056;IPR014716;IPR014715;IPR002181;IPR020837;	PF00147;
X	_	X	_	signal transduction	OM_49718	XP_013788467.1	sushi, von Willebrand factor type A, EGF and pentraxin domain-containing protein 1-like isoform X2	_	_		Limulus polyphemus
X	_	X	_	signal transduction	OM_60955	XP_013787705.1	sushi, von Willebrand factor type A, EGF and pentraxin domain-containing protein 1-like, partial	_	_		Limulus polyphemus
X	_	X	X	signal transduction	OM_71755	AII16520.1	calmodulin, partial	A0A076FFP4	Calmodulin (Fragment)		Paracyclopina nana	7.7036e-05	5094.86	26794.4	0.190147	-0.720911	calcium-mediated signaling [GO:0019722]		calcium ion binding [GO:0005509]	IPR039030;IPR011992;IPR018247;IPR002048;	PF13499;	PTHR23050:SF379;
_	_	X	_	signal transduction	OM_6977	B7PPA0	Ankyrin repeat containing protein	B7PPA0	Ankyrin repeat containing protein	8052869 IscW_ISCW006340	Ixodes scapularis						exocytosis [GO:0006887]; signal transduction [GO:0007165]	extracellular region [GO:0005576]; other organism cell membrane [GO:0044218]; plasma membrane [GO:0005886]	toxin activity [GO:0090729]	IPR039269;IPR002110;IPR020683;IPR036770;IPR003961;IPR036116;IPR013783;IPR000159;	PF00041;PF00788;	PTHR21437;
X	_	_	_	signal transduction	OM_66423	B7PUR0	Putative uncharacterized protein	B7PUR0	AD domain-containing protein	8031641 IscW_ISCW006950	Ixodes scapularis									IPR019181;IPR039683;	PF09793;	PTHR13542;
X	_	X	X	signal transduction	OM_65458	AAR29956.1	calreticulin	Q64K77	Calreticulin		Ixodes pararicinus	0.91357	42134.4	39895.6	1.05612	0.0237121	protein folding [GO:0006457]	endoplasmic reticulum lumen [GO:0005788]	calcium ion binding [GO:0005509]; unfolded protein binding [GO:0051082]	IPR001580;IPR018124;IPR009169;IPR009033;IPR013320;	PF00262;	PTHR11073;
X	_	X	X	signal transduction	OM_16212	AGK88373.1	calreticulin, partial	R4JGR3	Calreticulin (Fragment)		Hyalomma anatolicum anatolicum	0.70099	7748.99	5566.07	1.39218	0.143696	protein folding [GO:0006457]	endoplasmic reticulum [GO:0005783]	calcium ion binding [GO:0005509]; unfolded protein binding [GO:0051082]	IPR001580;IPR018124;IPR009033;IPR013320;	PF00262;	PTHR11073;
_	_	X	_	transporter/ receptors	OM_4003	XP_022239457.1	ATP-binding cassette sub-family A member 1-like	_	_		Limulus polyphemus
_	_	X	X	transporter/ receptors	OM_19370	XP_018013098.1	low-density lipoprotein receptor-related protein 8-like	_	_		Hyalella azteca	0.31469	6943.98	3446.59	2.01474	0.304218
_	_	X	_	transporter/ receptors	OM_56838	XP_022250496.1	MAM and LDL-receptor class A domain-containing protein 2-like	_	_		Limulus polyphemus
X	_	X	X	transporter/ receptors	OM_33796	CFW94196.1	Csa-PI transferase 2, partial	A0A0F7VJC4	Csa-PI transferase 2 (Fragment)	Csa-PI transferase 2	Cupiennius salei	0.97623	17182.5	16912.1	1.01599	0.00688822			phospholipid transporter activity [GO:0005548]; transferase activity [GO:0016740]	IPR001666;IPR023393;	PF02121;	PTHR10658;
X	_	_	_	transporter/ receptors	OM_65683	XP_015907390.1	chloride intracellular channel exc-4	A0A2L2XXI8	Chloride intracellular channel exc-4		Parasteatoda tepidariorum									IPR036282;IPR036249;
X	_	X	X	transporter/ receptors	OM_10181	ISCW017892-PA	GDI-1 GDP dissociation inhibitor, putative	B7PIZ1	Rab GDP dissociation inhibitor (Fragment)	8029643 IscW_ISCW017892	Ixodes scapularis	0.01847	27646.5	80516.6	0.343364	-0.464246	protein transport [GO:0015031]; small GTPase mediated signal transduction [GO:0007264]; vesicle-mediated transport [GO:0016192]	cytoplasm [GO:0005737]	GTPase activator activity [GO:0005096]; Rab GDP-dissociation inhibitor activity [GO:0005093]; Rab GTPase binding [GO:0017137]	IPR036188;IPR018203;IPR000806;	PF00996;	PTHR11787;
X	_	_	_	transporter/ receptors	OM_9848	ISCW008652-PA	sodium/proton exchanger, putative	B7Q041	Sodium/hydrogen exchanger	8033936 IscW_ISCW008652	Ixodes scapularis						potassium ion transmembrane transport [GO:0071805]; regulation of intracellular pH [GO:0051453]; sodium ion import across plasma membrane [GO:0098719]	endosome membrane [GO:0010008]; integral component of membrane [GO:0016021]; plasma membrane [GO:0005886]; recycling endosome [GO:0055037]	potassium:proton antiporter activity [GO:0015386]; sodium:proton antiporter activity [GO:0015385]	IPR006153;IPR018422;IPR004709;IPR002090;	PF00999;	PTHR10110;
X	X	X	X	transporter/ receptors	OM_19289	ISCW021709-PA	hemelipoglyco-carrier protein	B7Q406	Hemelipoglyco-carrier protein (Hemelipoglycoprotein, putative)	8035572 IscW_ISCW021709	Ixodes scapularis	0.22926	88229.8	1.51189e+06	0.0583573	-1.2339			lipid transporter activity [GO:0005319]	IPR015819;IPR001747;IPR011030;IPR015816;IPR015255;IPR001846;	PF09172;PF01347;PF00094;
X	_	X	X	transporter/ receptors	OM_74417	B7QEN3	Carbonic anhydrase, putative (Fragment)	B7QEN3	Carbonic anhydrase, putative (EC 4.2.1.1) (Carbonic anhydrase, putative (Fragment)) (Fragment)	8040118 IscW_ISCW013450	Ixodes scapularis	0.05482	6600.11	17017.2	0.387849	-0.411337	one-carbon metabolic process [GO:0006730]	cytoplasm [GO:0005737]	carbonate dehydratase activity [GO:0004089]; hydro-lyase activity [GO:0016836]; zinc ion binding [GO:0008270]	IPR001148;IPR036398;IPR023561;	PF00194;	PTHR18952;
X	_	X	_	transporter/receptor	OM_5113	AUQ44344.1	vitellogenin receptor	A0A2I7G3Y1	Putative vitellogenin receptor (Vitellogenin receptor)	VgR	Rhipicephalus microplus						endocytosis [GO:0006897]	integral component of membrane [GO:0016021]	calcium ion binding [GO:0005509]	IPR011042;IPR001881;IPR000742;IPR000152;IPR018097;IPR036055;IPR023415;IPR000033;IPR002172;	PF00008;PF07645;PF00057;PF00058;
_	_	X	_	transposable element	OM_4350	ODM87732.1	Retrovirus-related Pol polyprotein from transposon 17.6	A0A1D2M491	Endonuclease (EC 2.7.7.49) (Reverse transcriptase)	Ocin01_18950	Orchesella cincta						DNA integration [GO:0015074]		nucleic acid binding [GO:0003676]; RNA-directed DNA polymerase activity [GO:0003964]; zinc ion binding [GO:0008270]	IPR043502;IPR001584;IPR041588;IPR021109;IPR043128;IPR012337;IPR036397;IPR000477;IPR041373;IPR001878;IPR036875;	PF17921;PF17917;PF00665;PF00078;PF00098;
X	X	X	X	unknown function	OM_64888	XP_023235971.1	ectonucleotide pyrophosphatase/phosphodiesterase family member 1-like	_	_		Centruroides sculpturatus	9.0941e-05	194178	76544.1	2.53681	0.404288
X	X	X	_	unknown function	OM_9481	XP_023349364.1	GATA zinc finger domain-containing protein 14-like isoform X1	_	_		Eurytemora affinis
_	_	X	_	unknown function	OM_66416	XP_023219587.1	histone-lysine N-methyltransferase SETD2-like isoform X3	_	_		Centruroides sculpturatus
_	_	X	_	unknown function	OM_66882	XP_023209896.1	integral membrane protein 2B-like isoform X1	_	_		Centruroides sculpturatus
_	_	X	X	unknown function	OM_9998	XP_013784032.1	peptidylglycine alpha-hydroxylating monooxygenase-like	_	_		Limulus polyphemus	0.20663	1260.77	5405.36	0.233244	-0.63219
X	_	X	X	unknown function	OM_17065	XP_023027015.1	putative uncharacterized protein DDB_G0282133, partial	_	_		Leptinotarsa decemlineata	0.18728	63915.6	29883.5	2.13883	0.330176
_	_	X	_	unknown function	OM_62808	XP_015918056.1	sorbin and SH3 domain-containing protein 1	_	_		Parasteatoda tepidariorum
_	_	X	_	unknown function	OM_6412	XP_022254246.1	THAP domain-containing protein 2-like isoform X2	_	_		Limulus polyphemus
_	_	X	_	unknown function	OM_75667	XP_022256813.1	uncharacterized protein LOC106472539	_	_		Limulus polyphemus
_	_	X	_	unknown function	OM_47536	XP_026481087.1	uncharacterized protein LOC113387918	_	_		Ctenocephalides felis
_	_	X	X	unknown function	OM_6653	KFM65726.1	hypothetical protein X975_16341, partial	A0A087TKT7	Uncharacterized protein (Fragment)	X975_16341	Stegodyphus mimosarum	0.52176	8854.61	7063.79	1.25352	0.0981317			metal ion binding [GO:0046872]	IPR011249;IPR011765;IPR007863;	PF00675;PF05193;
X	_	X	X	unknown function	OM_20477	SPP86525.1	Hypothetical predicted protein	A0A3B0JWS0	Uncharacterized protein	DGUA_6G008741	Drosophila guanche	0.04827	5487.04	22542.9	0.243404	-0.613672
X	_	X	X	unknown function	OM_77974	RXG61262.1	Tumor protein p53-inducible protein 13	A0A444T6H3	Tumor protein p53-inducible protein 13	Avbf_09873	Armadillidium vulgare	0.81422	114095	106061	1.07575	0.0317129				IPR021454;	PF11303;
_	_	X	X	unknown function	OM_77370	ABR23355.1	acid tail salivary protein	A6N9M2	Acid tail salivary protein		Ornithodoros parkeri	0.07002	884.833	510.307	1.73392	0.239029				IPR011694;	PF07771;
_	X	X	_	unknown function	OM_21083	ABR23361.1	acid tail salivary protein	A6N9M8	Acid tail salivary protein		Ornithodoros parkeri									IPR011694;	PF07771;
_	X	X	X	unknown function	OM_74113	ABR23379.1	salivary basic tailless protein	A6N9P6	Salivary basic tailless protein		Ornithodoros parkeri	0.00391	33884.8	5377.48	6.30124	0.799426
_	X	_	_	unknown function	OM_72887	ABR23425.1	hypothetical protein	A6N9U2	Uncharacterized protein		Ornithodoros parkeri
_	X	X	X	unknown function	OM_60321	ACB70313.1	salivary secreted basic tail protein	B2D272	Salivary secreted basic tail protein		Ornithodoros coriaceus	0.00854	216502	30042.8	7.20645	0.857722				IPR011694;	PF07771;
_	X	X	X	unknown function	OM_60112	ACB70321.1	BTSP	B2D280	BTSP		Ornithodoros coriaceus	0.10468	20128.7	5088.38	3.95581	0.597235				IPR011694;	PF07771;
_	_	X	X	unknown function	OM_46452	ACB70342.1	hypothetical secreted protein	B2D2A1	Hypothetical secreted protein		Ornithodoros coriaceus	0.95538	498.736	514.281	0.969772	-0.0133306
_	X	_	_	unknown function	OM_73861	ACB70369.1	acid tail salivary protein	B2D2C8	Acid tail salivary protein		Ornithodoros coriaceus									IPR011694;	PF07771;
X	X	X	X	unknown function	OM_64784	ACB70371.1	acid tail salivary protein	B2D2D0	Acid tail sal+J3:J188ivary protein		Ornithodoros coriaceus	0.1577	874884	4534.86	192.924	2.28539				IPR011694;	PF07771;
X	_	X	X	unknown function	OM_67400	ACB70374.1	putative salivary secreted protein, partial	B2D2D3	Putative salivary secreted protein (Fragment)		Ornithodoros coriaceus	0.14913	4986.49	52970.4	0.0941374	-1.02624
_	X	X	_	unknown function	OM_77032	ACB70394.1	BTSP, partial	B2D2F3	BTSP (Fragment)		Ornithodoros coriaceus									IPR011694;	PF07771;
_	_	X	X	unknown function	OM_3000	B7P3C7	Putative uncharacterized protein	B7P3C7	Uncharacterized protein	8024006 IscW_ISCW001049	Ixodes scapularis	0.07788	2303.2	44331.9	0.0519537	-1.28438
X	_	_	_	unknown function	OM_27599	B7P5N8	Putative uncharacterized protein	B7P5N8	Uncharacterized protein	8024983 IscW_ISCW001339	Ixodes scapularis
X	_	X	X	unknown function	OM_6393	B7PK51	Putative uncharacterized protein (Fragment)	B7PK51	Uncharacterized protein (Fragment)	8030148 IscW_ISCW004451	Ixodes scapularis	0.95191	36326.2	38753.1	0.937375	-0.0280868				IPR003961;IPR036116;IPR013783;
X	_	X	X	unknown function	OM_69194	EEC07569.1	hypothetical protein IscW_ISCW005527	B7PLU7	Uncharacterized protein	8053854 IscW_ISCW005527	Ixodes scapularis	0.04693	3391.02	463223	0.00732049	-2.13546
_	X	X	_	unknown function	OM_16564	B7PP67	Putative uncharacterized protein	B7PP67	Coiled-coil domain-containing protein 167	8051902 IscW_ISCW005409	Ixodes scapularis							integral component of membrane [GO:0016021]		IPR028194;	PF15188;	PTHR31759;
_	_	X	_	unknown function	OM_68940	B7Q093	Putative uncharacterized protein	B7Q093	RRM domain-containing protein	8033989 IscW_ISCW009293	Ixodes scapularis								RNA binding [GO:0003723]	IPR012677;IPR035979;IPR000504;	PF00076;
X	_	X	X	unknown function	OM_66322	B7Q6K2	Putative uncharacterized protein	B7Q6K2	Uncharacterized protein	8036643 IscW_ISCW021563	Ixodes scapularis	0.0075	32282.2	10895.2	2.96299	0.47173
X	_	X	X	unknown function	OM_68735	B7Q933	Putative uncharacterized protein	B7Q933	Uncharacterized protein	8037716 IscW_ISCW010327	Ixodes scapularis	0.10015	58632	282103	0.207839	-0.682273
X	_	_	_	unknown function	OM_40694	B7Q9Z8	Secreted protein, putative	B7Q9Z8	Secreted protein, putative	8038114 IscW_ISCW022620	Ixodes scapularis
X	_	_	_	unknown function	OM_1205	B7QAL8	Putative uncharacterized protein	B7QAL8	BRCT domain-containing protein	8038371 IscW_ISCW012332	Ixodes scapularis									IPR001357;IPR036420;	PF00533;
X	X	X	X	unknown function	OM_23397	EEC16427.1	hypothetical protein IscW_ISCW011937	B7QC55	Uncharacterized protein	8039034 IscW_ISCW011937	Ixodes scapularis	6.2251e-05	146567	5.87394e+06	0.024952	-1.60289
X	_	X	X	unknown function	OM_11155	B7QEW7	Putative uncharacterized protein	B7QEW7	Uncharacterized protein	8040223 IscW_ISCW012380	Ixodes scapularis	0.28824	15248.7	230341	0.0662005	-1.17914
X	_	_	_	unknown function	OM_3929	B7QIJ6	Putative uncharacterized protein (Fragment)	B7QIJ6	Uncharacterized protein (Fragment)	8041774 IscW_ISCW023112	Ixodes scapularis									IPR028108;	PF14956;	PTHR31449;
_	_	X	X	unknown function	OM_1440	ISCW023355-PA	adenylate cyclase-associated protein, putative	B7QL57	Adenylate cyclase-associated protein, putative	8042903 IscW_ISCW023355	Ixodes scapularis	0.05216	10571.6	26771.7	0.394879	-0.403536	actin polymerization or depolymerization [GO:0008154]; cell morphogenesis [GO:0000902]; establishment or maintenance of cell polarity [GO:0007163]; regulation of adenylate cyclase activity [GO:0045761]	cortical actin cytoskeleton [GO:0030864]	actin binding [GO:0003779]; adenylate cyclase binding [GO:0008179]	IPR001837;IPR013912;IPR017901;IPR016098;IPR036223;IPR028417;IPR018106;IPR036222;IPR006599;	PF08603;	PTHR10652;
X	_	X	X	unknown function	OM_20629	DAA34176.1	hypothetical secreted protein 1669	F0J8E8	Hypothetical secreted protein 1669 (Fragment)		Amblyomma variegatum	0.0203	108701	1.41084e+06	0.0770467	-1.11325
_	_	X	_	unknown function	OM_51159	AGH08176.1	AV422	M4PPE7	AV422		Amblyomma americanum
X	_	X	X	unknown function	OM_79887	AAS94230.1	unknown secreted protein PK-26 precursor	Q6PRC8	Uncharacterized protein		Ornithodoros moubata	0.29931	1341.98	16362.1	0.0820177	-1.08609
X	_	X	X	unknown function	OM_68420	AAS94229.1	unknown secreted protein DS-1 precursor	Q6PRC9	Uncharacterized protein		Ornithodoros moubata	0.50648	12970.9	31432.2	0.412664	-0.384403
