# Supplementary material for: Proteomics informed by transcriptomics for a qualitative and quantitative analysis of the sialoproteome of adult Ornithodoros moubata ticks
Source: Parasit Vectors. 2021 Aug 11;14:396. doi: 10.1186/s13071-021-04892-2 (PMC8356541; doi:10.1186/s13071-021-04892-2)
Supplement: Supplementary file 4 — Additional file 4: Table S2. List of salivary proteins identified by SWATH-MS. Signal peak area, fold change (FC) for females vs males, logFC and P-values are shown. [file 13071_2021_4892_MOESM4_ESM.xlsx]

## Sheet: Hoja1
Additional file 4: Table S2. List of salivary proteins identified by SWATH MS. Signal peak area, fold change (FC) for female versus (vs) male, logFC and P-value are shown.
Classification	Accession	Name	Gene names	Species	Signal peak area_F1	Signal peak area_F2	Signal peak area_F3	Signal peak area_M1	Signal peak area_M2	Signal peak area_M3	Mean signal peak area_ female (F1, F2, F3))	Mean signal peak area_ male (M1, M2, M3)	Fold Change_female/male	Log FC (Fold Change)	P-value	Gene ontology (biological process)	Gene ontology (cellular component)	Gene ontology (molecular function)	Cross-reference (InterPro)	Cross-reference (Pfam)	Cross-reference (PANTHER)	SignalIP	TMH	SecretomeP	TargetP
antioxidant/ detoxification	Q4PMF0	Glutathione peroxidase		Ixodes scapularis	9294.22	17606.9	12302.1	80764.1	13707.6	19812.1	13067.7	38094.6	0.343034	-0.464663	0.30998	response to oxidative stress [GO:0006979]		glutathione peroxidase activity [GO:0004602]	IPR000889;IPR029760;IPR036249;	PF00255;	PTHR11592;	SIGNAL 1..23; /evidence="ECO:0000256|SAM:SignalP"
antioxidant/ detoxification	Q09JE3	Superoxide dismutase [Cu-Zn] (EC 1.15.1.1)		Argas monolakensis	6375.47	2726.46	2483.49	38687.2	29505.3	42583.8	3861.8	36925.4	0.104584	-0.980535	0.00126			metal ion binding [GO:0046872]; superoxide dismutase activity [GO:0004784]	IPR036423;IPR024134;IPR018152;IPR001424;	PF00080;	PTHR10003;
antioxidant/ detoxification	A6N9S1	Thioredoxin peroxidase		Ornithodoros parkeri	8661.14	2715.96	4024.58	36733.1	28692.5	31774.8	5133.89	32400.1	0.158453	-0.8001	0.00077			peroxidase activity [GO:0004601]; peroxiredoxin activity [GO:0051920]	IPR000866;IPR024706;IPR019479;IPR036249;IPR013766;	PF10417;PF00578;
antioxidant/ detoxification	A0A2U8T6B2	Catalase (EC 1.11.1.6)		Rhipicephalus microplus	16882.4	10853.4	5674.67	56175.9	63738.9	25066.7	11136.8	48327.2	0.230446	-0.637431	0.03873	hydrogen peroxide catabolic process [GO:0042744]; response to oxidative stress [GO:0006979]		catalase activity [GO:0004096]; heme binding [GO:0020037]; metal ion binding [GO:0046872]	IPR018028;IPR040333;IPR024708;IPR024711;IPR011614;IPR037060;IPR002226;IPR010582;IPR020835;	PF00199;PF06628;	PTHR11465;
antioxidant/ detoxification	B7PQF4	Sulfotransferase, putative (EC 2.8.2.2)	8053210 IscW_ISCW005531	Ixodes scapularis	16943	7410.18	19188	117617	47799.3	50259.1	14513.7	71892	0.201883	-0.694901	0.06837			alcohol sulfotransferase activity [GO:0004027]	IPR038602;IPR027417;IPR000863;	PF00685;
antioxidant/ detoxification	B7PUM7	Peroxinectin, putative (EC 1.11.1.7)	8031604 IscW_ISCW007552	Ixodes scapularis	610329	75351.3	78078.3	389403	117424	136066	254586	214298	1.188	0.0748169	0.84894	oogenesis [GO:0048477]; response to oxidative stress [GO:0006979]		heme binding [GO:0020037]; peroxidase activity [GO:0004601]	IPR019791;IPR010255;IPR037120;IPR029590;	PF03098;	PTHR11475:SF120;	SIGNAL 1..24; /evidence="ECO:0000256|SAM:SignalP"
antioxidant/ detoxification	B7QAL5	Aldehyde dehydrogenase, putative (EC 1.2.1.36) (Aldehyde dehydrogenase, putative (Fragment)) (Fragment)	8038370 IscW_ISCW012082	Ixodes scapularis	173151	328529	272523	128067	155849	118720	258068	134212	1.92284	0.283942	0.05713			aldehyde dehydrogenase (NAD+) activity [GO:0004029]; retinal dehydrogenase activity [GO:0001758]	IPR016161;IPR016163;IPR016160;IPR029510;IPR016162;IPR015590;	PF00171;
antioxidant/ detoxification	B7Q9F1	Protein disulfide-isomerase (EC 5.3.4.1)	8037869 IscW_ISCW010827	Ixodes scapularis	12778.3	33230.6	45511.7	24544.9	36383.9	26631.1	30506.9	29186.6	1.04523	0.0192135	0.90345	protein folding [GO:0006457]; response to endoplasmic reticulum stress [GO:0034976]	endoplasmic reticulum [GO:0005783]; endoplasmic reticulum lumen [GO:0005788]	protein disulfide isomerase activity [GO:0003756]; transferase activity, transferring glycosyl groups [GO:0016757]	IPR005788;IPR005792;IPR036249;IPR017937;IPR013766;	PF00085;		SIGNAL 1..18; /evidence="ECO:0000256|RuleBase:RU361130"
antioxidant/ detoxification	B7QEW8	Superoxide dismutase [Cu-Zn] (EC 1.15.1.1)	8040225 IscW_ISCW012382	Ixodes scapularis	7081.26	9876.44	15938.9	29165.5	4519.04	5011.93	10965.5	12898.8	0.850118	-0.0705207	0.11048	removal of superoxide radicals [GO:0019430]	extracellular region [GO:0005576]; extracellular space [GO:0005615]	copper ion binding [GO:0005507]; superoxide dismutase activity [GO:0004784]	IPR036423;IPR024134;IPR018152;IPR001424;	PF00080;	PTHR10003;
antioxidant/ detoxification	XP_026761353.1	superoxide dismutase [Cu-Zn]-like, partial		Galleria mellonella	4524.38	1689.94	3219.19	21311.3	60586.7	62344.3	3144.5	48080.8	0.0654004	-1.18442	0.02861
cytoskeletal	Q86G66	Putative beta thymosin		Dermacentor variabilis	96992.9	105664	25963.9	179346	95209	92731.9	76207	122429	0.622459	-0.205889	0.29125	actin filament organization [GO:0007015]	cytoskeleton [GO:0005856]	actin monomer binding [GO:0003785]	IPR001152;IPR038386;	PF01290;
cytoskeletal	A4UTU3	Beta-actin		Dermacentor variabilis	46032.3	75002.1	44327.5	655873	427810	433096	55120.6	505593	0.109022	-0.962487	0.00402				IPR004000;IPR020902;IPR004001;IPR043129;	PF00022;	PTHR11937;
cytoskeletal	B7PVR6	Villin, putative (Villin, putative (Fragment)) (Fragment)	8032070 IscW_ISCW007199	Ixodes scapularis	88756.5	5653.51	8692.57	10245.6	14087.7	9915.25	34367.5	11416.2	3.01042	0.478627	0.44693	actin filament severing [GO:0051014]; actin polymerization or depolymerization [GO:0008154]; barbed-end actin filament capping [GO:0051016]	actin cytoskeleton [GO:0015629]; cytoplasm [GO:0005737]	actin filament binding [GO:0051015]; phosphatidylinositol-4,5-bisphosphate binding [GO:0005546]	IPR029006;IPR007123;IPR007122;	PF00626;	PTHR11977;
cytoskeletal	F0JA36	Profilin		Amblyomma variegatum	14804.2	47412	29422.5	125393	94572.5	94618.1	30546.2	104861	0.291302	-0.535657	0.00596			actin binding [GO:0003779]	IPR005455;IPR036140;IPR027310;	PF00235;	PTHR11604;
cytoskeletal	A0A3S3PLC6	Tubulin alpha chain (Fragment)	B4U79_03488	Dinothrombium tinctorium	13314.4	8724.78	1353.85	24257.2	17033.3	14105.7	7797.69	18465.4	0.422287	-0.374392	0.08159	microtubule-based process [GO:0007017]	microtubule [GO:0005874]	GTPase activity [GO:0003924]; GTP binding [GO:0005525]; structural constituent of cytoskeleton [GO:0005200]	IPR002452;IPR008280;IPR000217;IPR018316;IPR037103;IPR036525;IPR023123;IPR017975;IPR003008;	PF00091;PF03953;	PTHR11588;
cytoskeletal	A0A6P3UL57	titin	LOC100648429	Bombus terrestris	48040.3	88896.7	76630.4	89186	79932.5	107902	71189.1	92340.2	0.770944	-0.112977	0.22191
cytoskeletal	XP_023220065.1	moesin/ezrin/radixin homolog 1-like isoform X2		Centruroides sculpturatus	59292.2	62568	46894.1	247681	308808	240427	56251.4	265639	0.211759	-0.674158	0.00071
cytoskeletal	XP_023239632.1	cofilin/actin-depolymerizing factor homolog		Centruroides sculpturatus	2709.43	4983.62	5113.32	38156	14291.1	16006.7	4268.79	22818	0.18708	-0.727972	0.07425
cytoskeletal	XP_026476739.1	tubulin beta chain		Ctenocephalides felis	1508.48	1028.38	3105.43	41969.1	8674.85	10057.4	1880.76	20233.8	0.0929517	-1.03174	0.1673
extracellular matrix	Q6QZV3	Mucin/peritrophin-like protein		Ornithodoros moubata	226147	63433.8	107282	55808.2	64052	58837.2	132288	59565.8	2.22086	0.346522	0.20941		extracellular region [GO:0005576]	chitin binding [GO:0008061]	IPR002557;IPR036508;	PF01607;		SIGNAL 1..17; /evidence="ECO:0000256|SAM:SignalP"
extracellular matrix	A0A3G1T1P7	Mucin-like	Muc	Galleria mellonella	26473.5	14661.1	28032.9	74945.6	88093.7	50851.6	23055.8	71297	0.323377	-0.490291	0.0069							SIGNAL 1..19; /evidence="ECO:0000256|SAM:SignalP"
extracellular matrix	A0A3B0JRB0	Blast:Peritrophin-1	DGUA_6G014491	Drosophila guanche	7146.94	22189.7	7409.79	58494.6	53239.1	33370.9	12248.8	48368.2	0.253241	-0.596467	0.01669		extracellular region [GO:0005576]	chitin binding [GO:0008061]	IPR002557;IPR036508;	PF01607;		SIGNAL 1..30; /evidence="ECO:0000256|SAM:SignalP"
extracellular matrix	B7P7C0	Fasciclin, putative	8025692 IscW_ISCW001538	Ixodes scapularis	62342	59008.9	84707.3	217652	60251.9	269410	68686.1	182438	0.37649	-0.424246	0.14727	cell adhesion [GO:0007155]; extracellular matrix organization [GO:0030198]	extracellular matrix [GO:0031012]; extracellular space [GO:0005615]	cell adhesion molecule binding [GO:0050839]	IPR011489;IPR036378;IPR000782;	PF02469;		SIGNAL 1..23; /evidence="ECO:0000256|SAM:SignalP"
glicine rich	B2D267	Putative secreted glycine-rich salivary protein		Ornithodoros coriaceus	10551.3	13605	10701.8	110752	62937.9	37182.4	11619.4	70290.7	0.165304	-0.781716	0.05303							SIGNAL 1..19; /evidence="ECO:0000256|SAM:SignalP"
glycine rich	Q09JS4	GGY domain protein		Argas monolakensis	11905.5	1975.16	7059.92	87735.1	23479.3	35784.1	6980.21	48999.5	0.142455	-0.846323	0.1023							SIGNAL 1..16; /evidence="ECO:0000256|SAM:SignalP"
glycine rich	Q09JF0	GGY domain protein		Argas monolakensis	2117.23	7504.44	1964.54	22201	1960.08	975.333	3862.07	8378.8	0.460934	-0.336362	0.56203							SIGNAL 1..22; /evidence="ECO:0000256|SAM:SignalP"
glycine rich	B7Q6J1	GGY domain-containing protein, putative (GGY domain-containing protein, putative (Fragment)) (Fragment)	8036632 IscW_ISCW021552	Ixodes scapularis	32797.7	28062.2	35125.9	2.14281e+06	154665	520665	31995.3	939379	0.03406	-1.46776	0.21165							SIGNAL 1..15; /evidence="ECO:0000256|SAM:SignalP"
glycine rich	B7Q6J2	Glycine proline-rich secreted protein, putative	8036633 IscW_ISCW021553	Ixodes scapularis	15055.4	53257.2	22393.6	69192	8640.79	13097.1	30235.4	30310	0.997539	-0.00107004	0.99754
glycine rich	F0J948	Hypothetical conserved protein 275 (Fragment)		Amblyomma variegatum	8888.25	9181.53	3711.27	106615	6042.03	29384.2	7260.35	47347.2	0.153343	-0.814336	0.25828
glycine rich	F0JA81	GGY domain protein		Amblyomma variegatum	10661	211313	13587.4	158666	21215.7	50785.4	78520.4	76888.9	1.02122	0.00911884	0.9844							SIGNAL 1..19; /evidence="ECO:0000256|SAM:SignalP"
glycine rich	XP_021703737.1	glycine-rich cell wall structural protein 1.8-like		Aedes aegypti	4709.66	13575.9	8687.08	44361.1	28186.4	32343.4	8990.87	34963.6	0.257149	-0.589814	0.00907
heme/ iron binding	A0A1Z2X6N4	Vitellogenin-1		Neoseiulus barkeri	10252.3	10489.5	5270.77	9250.92	2890.75	6099.52	8670.85	6080.39	1.42603	0.15413	0.35919			lipid transporter activity [GO:0005319]	IPR015819;IPR001747;IPR011030;IPR015816;IPR015255;IPR001846;	PF09172;PF01347;PF00094;		SIGNAL 1..16; /evidence="ECO:0000256|SAM:SignalP"
inmune related/defense	Q5YD59	Complement inhibitor	CI	Ornithodoros moubata	10529.3	75151.1	45706.7	2685.55	1762.53	1558.28	43795.7	2002.12	21.8747	1.33994	0.08891				IPR012674;			SIGNAL 1..18; /evidence="ECO:0000256|SAM:SignalP"
inmune related/defense	Q09JS7	Defensin		Argas monolakensis	30812.9	25670.9	4583.19	106029	27973.7	48025.7	20355.7	60676	0.335481	-0.474332	0.1785							SIGNAL 1..28; /evidence="ECO:0000256|SAM:SignalP"
inmune related/defense	B7Q4R4	Double sized immunoglobulin G binding protein A, putative	8035889 IscW_ISCW021766	Ixodes scapularis	86241.4	96197.1	77744.5	215763	574937	658421	86727.7	483040	0.179545	-0.745826	0.04341
inmune related/defense	B7QFC1	Spatzle alternatively spliced isoform 11.27, putative	8040415 IscW_ISCW022569	Ixodes scapularis	46406.8	46582.5	33464.5	733600	1.25511e+06	1.96792e+06	42151.3	1.31888e+06	0.03196	-1.49539	0.02341	central nervous system formation [GO:0021556]; innate immune response [GO:0045087]; nervous system development [GO:0007399]; regulation of Toll signaling pathway [GO:0008592]	extracellular region [GO:0005576]	growth factor activity [GO:0008083]; Toll binding [GO:0005121]	IPR029034;IPR032104;	PF16077;
inmune related/defense	B7QIC3	Gamma-interferon inducible lysosomal thiol reductase, putative (Gamma-interferon inducible lysosomal thiol reductase, putative (Fragment)) (Fragment)	8041691 IscW_ISCW014730	Ixodes scapularis	1480.92	3018.54	1180.94	45228.6	35709.9	30461.4	1893.47	37133.3	0.0509911	-1.29251	0.00127				IPR004911;	PF03227;	PTHR13234;
inmune related/defense	B7Q0J9	Peptidyl-prolyl cis-trans isomerase (PPIase) (EC 5.2.1.8)	8034110 IscW_ISCW008497	Ixodes scapularis	81345.7	77394.1	106957	81538.9	84324.7	72446.3	88565.6	79436.6	1.11492	0.0472445	0.4102	protein folding [GO:0006457]; protein peptidyl-prolyl isomerization [GO:0000413]	cytoplasm [GO:0005737]; intracellular membrane-bounded organelle [GO:0043231]	cyclosporin A binding [GO:0016018]; peptidyl-prolyl cis-trans isomerase activity [GO:0003755]	IPR029000;IPR024936;IPR020892;IPR002130;	PF00160;
lipocalin	Q09JF6	Lipocalin (Fragment)		Argas monolakensis	103354	856929	607978	38970.9	41792.3	20332.9	522754	33698.7	15.5126	1.19068	0.09212	mitigation of host defenses by symbiont [GO:0030682]		amine binding [GO:0043176]	IPR012674;IPR002970;	PF02098;
lipocalin	A6N9L7	Salivary lipid interacting protein		Ornithodoros parkeri	8725.13	10315	4588.88	96567.6	32442.6	26465.3	7876.33	51825.2	0.151979	-0.818217	0.12252				IPR014756;IPR003172;IPR039670;	PF02221;	PTHR11306;	SIGNAL 1..28; /evidence="ECO:0000256|SAM:SignalP"
lipocalin	A6N9R6	Moubatin 1-like 2		Ornithodoros parkeri	0	0	1	314.222	763.458	179.912	0.333333	419.197	0.0078	-2.10791	0.07634				IPR012674;			SIGNAL 1..19; /evidence="ECO:0000256|SAM:SignalP"
lipocalin	A6N9V4	Salivary lipocalin		Ornithodoros parkeri	83409.8	158902	117426	262115	126599	65182.6	119912	151299	0.792552	-0.100972	0.17728				IPR012674;			SIGNAL 1..20; /evidence="ECO:0000256|SAM:SignalP"
lipocalin	A6N9Y0	Putative salivary secreted protein		Ornithodoros parkeri	283011	172687	245167	67537	34961.7	70542.1	233622	57680.3	4.05028	0.607485	0.00685							SIGNAL 1..17; /evidence="ECO:0000256|SAM:SignalP"
lipocalin	B2D2A7	Salivary lipocalin		Ornithodoros coriaceus	1.14216e+06	874066	524567	269836	179448	149397	846931	199560	4.24398	0.627774	0.02383	mitigation of host defenses by symbiont [GO:0030682]		amine binding [GO:0043176]	IPR012674;IPR002970;	PF02098;		SIGNAL 1..18; /evidence="ECO:0000256|SAM:SignalP"
lipocalin	B2D2B7	Salivary secreted lipocalin		Ornithodoros coriaceus	1.35692e+06	1.85147e+06	2.19125e+06	2.87675e+06	2.10672e+06	1.72391e+06	1.79988e+06	2.23579e+06	0.80503	-0.0941878	0.13212	mitigation of host defenses by symbiont [GO:0030682]		amine binding [GO:0043176]	IPR012674;IPR002970;	PF02098;		SIGNAL 1..19; /evidence="ECO:0000256|SAM:SignalP"
lipocalin	B2D2D9	Salivary lipocalin		Ornithodoros coriaceus	49046.1	42028.9	28359.3	13933.2	8199.2	4981.22	39811.4	9037.87	4.40496	0.643942	0.00964				IPR012674;			SIGNAL 1..21; /evidence="ECO:0000256|SAM:SignalP"
lipocalin	F6K8G8	Salivary lipocalin	TSGP1	Ornithodoros moubata	5.29185e+07	6.93519e+07	8.17631e+07	7.26659e+06	9.94777e+06	3.62503e+06	6.80111e+07	6.94647e+06	9.79075	0.990816	0.00018				IPR012674;			SIGNAL 1..17; /evidence="ECO:0000256|SAM:SignalP"
lipocalin	M9W8K9	TSGP4		Ornithodoros moubata	3.02848e+06	1.8507e+06	514131	648642	647632	366159	1.69233e+06	507125	3.3371	0.52337	0.17886	mitigation of host defenses by symbiont [GO:0030682]		amine binding [GO:0043176]	IPR012674;IPR002970;	PF02098;		SIGNAL 1..20; /evidence="ECO:0000256|SAM:SignalP"
lipocalin	Q04669	Moubatin		Ornithodoros moubata	6.41851e+07	4.61763e+07	3.85781e+07	502380	618838	327055	4.96465e+07	482758	102.839	2.01216	0.00282				IPR012674;			SIGNAL 1..15; /evidence="ECO:0000255"
metabolism, amino acids	B7PV15	Glyoxylate/hydroxypyruvate reductase, putative (EC 1.1.1.26)	8031760 IscW_ISCW019963	Ixodes scapularis	20597.8	41275.1	15535	664340	185335	804755	25802.6	551477	0.0467882	-1.32986	0.04876		cytosol [GO:0005829]	glycerate dehydrogenase activity [GO:0008465]; glyoxylate reductase (NADP) activity [GO:0030267]; glyoxylate reductase activity [GO:0047964]; hydroxypyruvate reductase activity [GO:0016618]; NAD binding [GO:0051287]; oxidoreductase activity, acting on the CH-OH group of donors, NAD or NADP as acceptor [GO:0016616]	IPR006139;IPR029753;IPR006140;IPR036291;	PF00389;PF02826;
metabolism, carbohydrate	B7P585	Phosphoglycerate kinase (EC 2.7.2.3)	8024802 IscW_ISCW015616	Ixodes scapularis	49943.3	38149.9	70509.5	365961	129014	457313	52867.6	317430	0.166549	-0.778458	0.05456	gluconeogenesis [GO:0006094]; glycolytic process [GO:0006096]; positive regulation of oxidative phosphorylation [GO:1903862]	cytosol [GO:0005829]	ADP binding [GO:0043531]; ATP binding [GO:0005524]; phosphoglycerate kinase activity [GO:0004618]	IPR001576;IPR015911;IPR015824;IPR036043;	PF00162;	PTHR11406;
metabolism, carbohydrates	D4P967	2-phospho-D-glycerate hydro-lyase (EC 4.2.1.11)		Ornithodoros moubata	107613	202299	271386	4.46962e+06	1.0489e+06	4.82101e+06	193766	3.44651e+06	0.0562209	-1.2501	0.05401	glycolytic process [GO:0006096]	phosphopyruvate hydratase complex [GO:0000015]	magnesium ion binding [GO:0000287]; phosphopyruvate hydratase activity [GO:0004634]	IPR000941;IPR036849;IPR029017;IPR020810;IPR020809;IPR020811;	PF00113;PF03952;	PTHR11902;
metabolism, carbohydrates	B7PLL4	Fructose-bisphosphatase (EC 3.1.3.11) (Fragment)	8052463 IscW_ISCW005292	Ixodes scapularis	6554.03	12504.7	12079.1	20343.2	23884.7	17046.5	10379.3	20424.8	0.50817	-0.293991	0.02176	fructose 1,6-bisphosphate metabolic process [GO:0030388]; fructose 6-phosphate metabolic process [GO:0006002]; fructose metabolic process [GO:0006000]; gluconeogenesis [GO:0006094]; sucrose biosynthetic process [GO:0005986]	cytoplasm [GO:0005737]; cytosol [GO:0005829]	fructose 1,6-bisphosphate 1-phosphatase activity [GO:0042132]; metal ion binding [GO:0046872]	IPR044015;IPR000146;IPR033391;IPR028343;IPR020548;	PF00316;PF18913;	PTHR11556;
metabolism, carbohydrates	E9GBC4	Uncharacterized protein	DAPPUDRAFT_302108	Daphnia pulex	64253.8	58592.7	64858.6	457089	148346	496865	62568.4	367433	0.170285	-0.768823	0.05046	carbohydrate metabolic process [GO:0005975]; glucose metabolic process [GO:0006006]	cytosol [GO:0005829]	magnesium ion binding [GO:0000287]; phosphoglucomutase activity [GO:0004614]	IPR005844;IPR016055;IPR005845;IPR005846;IPR005843;IPR036900;IPR016066;IPR005841;	PF02878;PF02879;PF02880;PF00408;
metabolism, carbohydrates	B7P5Y3	Alpha-1,4 glucan phosphorylase (EC 2.4.1.1)	8025110 IscW_ISCW000885	Ixodes scapularis	185284	166519	179983	655950	293421	854930	177262	601434	0.294732	-0.530573	0.06138	glycogen catabolic process [GO:0005980]	cytoplasm [GO:0005737]	glycogen phosphorylase activity [GO:0008184]; linear malto-oligosaccharide phosphorylase activity [GO:0102250]; pyridoxal phosphate binding [GO:0030170]; SHG alpha-glucan phosphorylase activity [GO:0102499]	IPR011833;IPR000811;IPR035090;	PF00343;	PTHR11468;
metabolism, carbohydrates	B7Q5H9	Fructose-bisphosphate aldolase (EC 4.1.2.13)	8036199 IscW_ISCW011371	Ixodes scapularis	107442	81159.4	69668.9	1.48497e+06	430480	2.02078e+06	86090.1	1.31208e+06	0.0656135	-1.18301	0.05857	fructose 1,6-bisphosphate metabolic process [GO:0030388]; glycolytic process [GO:0006096]	cytosol [GO:0005829]	fructose-bisphosphate aldolase activity [GO:0004332]	IPR029768;IPR013785;IPR000741;	PF00274;
metabolism, carbohydrates	XP_013777447.1	glucose-6-phosphate isomerase		Limulus polyphemus	48950	73535.1	47588.9	143356	33543.7	182091	56691.3	119663	0.473757	-0.324445	0.23668
metabolism, carbohydrates	XP_022651224.1	lysosomal alpha-mannosidase-like isoform X2		Varroa destructor	3934.33	740.661	9316.32	1020.2	165.512	1600.16	4663.77	928.622	5.02225	0.700898	0.21489
metabolism, energy	B7Q0R0	Phosphoglycerate mutase (2,3-diphosphoglycerate-independent) (EC 5.4.2.12)	8034180 IscW_ISCW020443	Ixodes scapularis	41564.2	63375	41394.5	500664	161567	733958	48777.9	465396	0.104809	-0.9796	0.06643	cellular carbohydrate metabolic process [GO:0044262]; glucose catabolic process [GO:0006007]; glycolytic process [GO:0006096]	cytoplasm [GO:0005737]	2,3-bisphosphoglycerate-independent phosphoglycerate mutase activity [GO:0046537]; manganese ion binding [GO:0030145]	IPR017850;IPR011258;IPR006124;IPR036646;IPR005995;	PF06415;PF01676;	PTHR31637;
metabolism, energy	B7Q3K7	Triosephosphate isomerase (EC 5.3.1.1)	8035390 IscW_ISCW008869	Ixodes scapularis	86354.7	104428	81641.5	527234	106853	501967	90808	378685	0.239799	-0.620153	0.10223	gluconeogenesis [GO:0006094]; glyceraldehyde-3-phosphate biosynthetic process [GO:0046166]; glycerol catabolic process [GO:0019563]; glycolytic process [GO:0006096]	cytosol [GO:0005829]	triose-phosphate isomerase activity [GO:0004807]	IPR013785;IPR035990;IPR022896;IPR000652;IPR020861;	PF00121;	PTHR21139;
metabolism, energy	B7PFJ2	Isocitrate dehydrogenase [NADP] (EC 1.1.1.42)	8051027 IscW_ISCW003975	Ixodes scapularis	2103.12	2345.64	973.022	16024.8	15783.3	12217	1807.26	14675	0.123152	-0.909558	0.00059	glyoxylate cycle [GO:0006097]; isocitrate metabolic process [GO:0006102]; NADP metabolic process [GO:0006739]; tricarboxylic acid cycle [GO:0006099]	cytosol [GO:0005829]; mitochondrion [GO:0005739]; peroxisome [GO:0005777]	isocitrate dehydrogenase (NADP+) activity [GO:0004450]; magnesium ion binding [GO:0000287]; NAD binding [GO:0051287]	IPR019818;IPR004790;IPR024084;	PF00180;	PTHR11822;
metabolism, energy	B7Q1Y2	6-phosphogluconate dehydrogenase, decarboxylating (EC 1.1.1.44) (Fragment)	8034678 IscW_ISCW010101	Ixodes scapularis	4238.01	5302.17	4211.98	8532.4	4845.84	2498.03	4584.05	5292.09	0.866209	-0.0623774	0.71301	D-gluconate catabolic process [GO:0046177]; pentose-phosphate shunt, oxidative branch [GO:0009051]	cytosol [GO:0005829]	NADP binding [GO:0050661]; phosphogluconate dehydrogenase (decarboxylating) activity [GO:0004616]	IPR008927;IPR013328;IPR006114;IPR006113;IPR006115;IPR006184;IPR036291;IPR006183;	PF00393;PF03446;	PTHR11811;
metabolism, energy	B7PKP9	Glyceraldehyde-3-phosphate dehydrogenase (EC 1.2.1.12)	8053012 IscW_ISCW018700	Ixodes scapularis	24158.4	8988.03	16520.7	56483.1	33013.7	110158	16555.7	66551.5	0.248765	-0.60421	0.09792	glucose metabolic process [GO:0006006]; glycolytic process [GO:0006096]	cytosol [GO:0005829]	glyceraldehyde-3-phosphate dehydrogenase (NAD+) (phosphorylating) activity [GO:0004365]; NAD binding [GO:0051287]; NADP binding [GO:0050661]	IPR020831;IPR020830;IPR020829;IPR020828;IPR006424;IPR036291;	PF02800;PF00044;	PTHR10836;
metabolism, energy	B7Q0D5	Pyruvate kinase (EC 2.7.1.40)	8034034 IscW_ISCW020197	Ixodes scapularis	11539.1	64777.5	9837.98	1.94256e+06	309308	1.94193e+06	28718.2	1.39793e+06	0.0205433	-1.68733	0.06577	glycolytic process [GO:0006096]	cytoplasm [GO:0005737]	ATP binding [GO:0005524]; kinase activity [GO:0016301]; magnesium ion binding [GO:0000287]; potassium ion binding [GO:0030955]; pyruvate kinase activity [GO:0004743]	IPR001697;IPR015813;IPR040442;IPR011037;IPR018209;IPR015793;IPR015795;IPR036918;IPR015806;	PF00224;PF02887;	PTHR11817;
metabolism, energy	A0A087USX1	6-phosphofructokinase (Fragment)	X975_25262	Stegodyphus mimosarum	18814.7	21365.5	8343.28	9969.46	4609.16	59081.8	16174.5	24553.5	0.658746	-0.181282	0.6621	fructose 6-phosphate metabolic process [GO:0006002]	cytoplasm [GO:0005737]	6-phosphofructokinase activity [GO:0003872]; ATP binding [GO:0005524]; metal ion binding [GO:0046872]	IPR009161;IPR022953;IPR015912;IPR000023;IPR035966;	PF00365;
metabolism, energy	A0A484APK1	Arginine kinase (EC 2.7.3.3)	AWZ03_015082	Drosophila navojoa	11073.3	6555.74	7757.04	57593	74982.2	175845	8462.03	102807	0.0823101	-1.08455	0.06279	phosphocreatine biosynthetic process [GO:0046314]		arginine kinase activity [GO:0004054]; ATP binding [GO:0005524]; creatine kinase activity [GO:0004111]	IPR000749;IPR022415;IPR022414;IPR022413;IPR036802;IPR014746;	PF00217;PF02807;	PTHR11547;
metabolism, energy	A0A194QJ05	Transketolase-like protein 2	RR46_03502	Papilio xuthus	9134.9	1550.45	7231.35	10964.8	9823.49	1846.11	5972.24	7544.81	0.791569	-0.101511	0.68981			metal ion binding [GO:0046872]; transferase activity [GO:0016740]	IPR029061;IPR009014;IPR005475;IPR020826;IPR033248;IPR005474;	PF02779;PF02780;PF00456;
metabolism, energy	XP_013773334.1	lysosomal alpha-glucosidase-like		Limulus polyphemus	57307.8	123019	74541.3	98251.9	130895	142703	84955.9	123950	0.685406	-0.164052	0.04098
metabolism, energy	XP_013773746.1	glycerol-3-phosphate phosphatase-like isoform X1		Limulus polyphemus	790.627	946.703	3424.67	5472.36	262.096	3462.17	1720.67	3065.54	0.561293	-0.25081	0.48284
metabolism, energy	A0A6J0BJM6	Vacuolar proton pump subunit B (V-ATPase subunit B) (Vacuolar proton pump subunit B)	LOC107220087	Neodiprion lecontei	1508.41	4353.42	14442.8	16237.1	2573.6	4763.74	6768.22	7858.16	0.861298	-0.0648466	0.85949				IPR020003;IPR004100;IPR000194;IPR005723;IPR027417;IPR022879;	PF00006;PF02874;	PTHR43389;
metabolism, lipids	B2D2F9	Phospholipase A2 (Fragment)		Ornithodoros coriaceus	2440.36	60954.6	13023.2	7109.11	334.172	2090.01	25472.7	3177.76	8.01593	0.903954	0.28587	arachidonic acid secretion [GO:0050482]; lipid catabolic process [GO:0016042]; phospholipid metabolic process [GO:0006644]		metal ion binding [GO:0046872]; phospholipase A2 activity [GO:0004623]; phospholipase A2 activity (consuming 1,2-dipalmitoylphosphatidylcholine) [GO:0102567]; phospholipase A2 activity consuming 1,2-dioleoylphosphatidylethanolamine) [GO:0102568]	IPR016090;IPR036444;	PF05826;
metabolism, lipids	M9W8K4	Phospholipase A2		Ornithodoros moubata	500751	457690	181500	70283.1	77228.2	31773.2	379980	59761.5	6.35828	0.803339	0.03385	arachidonic acid secretion [GO:0050482]; lipid catabolic process [GO:0016042]; phospholipid metabolic process [GO:0006644]		metal ion binding [GO:0046872]; phospholipase A2 activity [GO:0004623]; phospholipase A2 activity (consuming 1,2-dipalmitoylphosphatidylcholine) [GO:0102567]; phospholipase A2 activity consuming 1,2-dioleoylphosphatidylethanolamine) [GO:0102568]	IPR016090;IPR036444;	PF05826;
metabolism, lipids	B7PQA7	Secreted protein, putative (EC 3.1.4.46)	8053135 IscW_ISCW006190	Ixodes scapularis	2951.82	8599.63	2963.09	200992	29547.5	47104.1	4838.18	92547.9	0.0522776	-1.28168	0.18277	lipid metabolic process [GO:0006629]	extracellular region [GO:0005576]; integral component of membrane [GO:0016021]	glycerophosphodiester phosphodiesterase activity [GO:0008889]; lyase activity [GO:0016829]; metal ion binding [GO:0046872]	IPR030395;IPR017946;	PF03009;			TRANSMEM 12..32; /note="Helical"; /evidence="ECO:0000256|SAM:Phobius"
metabolism, lipids	B7QMW0	Fatty acid-binding protein FABP, putative	8043635 IscW_ISCW015316	Ixodes scapularis	132713	126811	8560.65	416547	418267	551666	89361.3	462160	0.193356	-0.713643	0.00348			lipid binding [GO:0008289]	IPR012674;IPR000463;IPR031259;IPR000566;	PF00061;	PTHR11955;
metabolism, lipids	B7QGM6	Phospholipase A2 precursor, putative (Phospholipase A2, putative) (EC 3.1.1.4)	8040959 IscW_ISCW014959	Ixodes scapularis	62884.6	34712.2	16027.6	84112.8	36802.7	32669.1	37874.8	51194.9	0.739816	-0.130876	0.56731	arachidonic acid secretion [GO:0050482]; lipid catabolic process [GO:0016042]; phospholipid metabolic process [GO:0006644]		calcium-dependent phospholipase A2 activity [GO:0047498]; metal ion binding [GO:0046872]; phospholipase A2 activity (consuming 1,2-dipalmitoylphosphatidylcholine) [GO:0102567]; phospholipase A2 activity consuming 1,2-dioleoylphosphatidylethanolamine) [GO:0102568]	IPR016090;IPR036444;	PF05826;		SIGNAL 1..21; /evidence="ECO:0000256|SAM:SignalP"
metabolism, lipids	XP_023224832.1	acyl-CoA-binding protein-like		Centruroides sculpturatus	1565.43	2801.05	1722.37	11705.6	11233.7	16898.3	2029.61	13279.2	0.152842	-0.815759	0.00374
metabolism, nucleic acids	M9WFX8	Apyrase		Ornithodoros moubata	296607	268187	166319	90274.2	89738.4	53819.8	243704	77944.2	3.12665	0.49508	0.00296	nucleotide catabolic process [GO:0009166]		hydrolase activity, acting on ester bonds [GO:0016788]; metal ion binding [GO:0046872]; nucleotide binding [GO:0000166]	IPR008334;IPR036907;IPR006146;IPR006179;IPR004843;IPR029052;	PF02872;PF00149;	PTHR11575;	SIGNAL 1..18; /evidence="ECO:0000256|RuleBase:RU362119"
metabolism, nucleic acids	B7PCV9	Lysosomal acid phosphatase, putative (EC 3.1.3.2)	8028036 IscW_ISCW017166	Ixodes scapularis	22025.2	7542.38	11248.4	18511	17416.8	10972.7	13605.3	15633.5	0.870268	-0.0603469	0.83434	dephosphorylation [GO:0016311]		acid phosphatase activity [GO:0003993]; phosphatase activity [GO:0016791]	IPR033379;IPR029630;IPR000560;IPR029033;	PF00328;	PTHR11567:SF183;	SIGNAL 1..17; /evidence="ECO:0000256|SAM:SignalP"
metabolism, nucleic acids	B7PJJ3	Adenosine deaminase, putative (EC 3.5.4.4)	8029886 IscW_ISCW005182	Ixodes scapularis	81368.5	76374.1	77636.8	1.3125e+06	723985	655417	78459.8	897301	0.0874397	-1.05829	0.01568	adenosine catabolic process [GO:0006154]; hypoxanthine salvage [GO:0043103]; inosine biosynthetic process [GO:0046103]; negative regulation of adenosine receptor signaling pathway [GO:0060169]; purine ribonucleoside monophosphate biosynthetic process [GO:0009168]	cytosol [GO:0005829]; external side of plasma membrane [GO:0009897]	adenosine deaminase activity [GO:0004000]	IPR006650;IPR001365;IPR032466;	PF00962;
nuclear regulation	XP_021694215.1	uncharacterized protein K02A2.6-like, partial		Aedes aegypti	25849.6	32017.8	31924.5	22519.3	30532.7	1503.02	29930.6	18185	1.6459	0.216403	0.25708
protease	Q1ZZW9	Metalloproteinase		Rhipicephalus haemaphysaloides	39811	31298.2	24975.1	2222.12	20586.7	10900.8	32028.1	11236.5	2.85035	0.454898	0.0382			metalloendopeptidase activity [GO:0004222]	IPR024079;IPR001590;IPR034030;	PF01421;		SIGNAL 1..16; /evidence="ECO:0000256|SAM:SignalP"
protease	Q09JT3	Metalloprotease (Fragment)		Argas monolakensis	184585	311833	161109	81015.7	70248.9	27905.5	219176	59723.4	3.66985	0.564648	0.03234			metalloendopeptidase activity [GO:0004222]	IPR024079;IPR001590;
protease	Q09JP9	Metalloprotease (Fragment)		Argas monolakensis	29227.2	45358.5	10568.1	15926.4	15158.5	12848.3	28384.6	14644.4	1.93826	0.287411	0.2451			metallopeptidase activity [GO:0008237]	IPR024079;
protease	E0AD92	Angiotensin-converting enzyme (EC 3.4.-.-) (Fragment)		Rhipicephalus microplus	81618.1	77325.5	94905.7	403262	524987	399236	84616.4	442495	0.191226	-0.718454	0.001		membrane [GO:0016020]	carboxypeptidase activity [GO:0004180]; metal ion binding [GO:0046872]; metallopeptidase activity [GO:0008237]; peptidyl-dipeptidase activity [GO:0008241]	IPR001548;	PF01401;	PTHR10514;
protease	A0A068LJY7	Metalloprotease 3		Ixodes persulcatus	2696.45	12801.7	4831.15	84081.8	33592.4	26255.8	6776.43	47976.7	0.141244	-0.850029	0.08912			metalloendopeptidase activity [GO:0004222]	IPR024079;IPR001590;			SIGNAL 1..20; /evidence="ECO:0000256|SAM:SignalP"
protease	B7P3H3	Carboxypeptidase, putative (EC 3.4.17.22)	8024055 IscW_ISCW001311	Ixodes scapularis	35689.6	8007.3	17746.1	16982.8	5311.99	4912.7	20481	9069.17	2.25831	0.353783	0.27459	peptide metabolic process [GO:0006518]; protein processing [GO:0016485]	extracellular space [GO:0005615]	metallocarboxypeptidase activity [GO:0004181]; zinc ion binding [GO:0008270]	IPR008969;IPR000834;	PF00246;
protease	B7PA58	CYTOSOL_AP domain-containing protein (Fragment)	8026854 IscW_ISCW003100	Ixodes scapularis	10198.4	13833.1	1587.06	14362.9	32998	25867.3	8539.53	24409.4	0.349846	-0.456123	0.07199		cytoplasm [GO:0005737]	manganese ion binding [GO:0030145]; metalloaminopeptidase activity [GO:0070006]	IPR011356;IPR000819;	PF00883;	PTHR11963;
protease	B7QBM2	Dipeptidyl aminopeptidase III (EC 3.4.14.4) (Dipeptidyl peptidase 3) (Dipeptidyl peptidase III) (Fragment)	8038814 IscW_ISCW013099	Ixodes scapularis	5593.13	7403.23	12088.9	20396.1	13964.6	18677.9	8361.75	17679.5	0.472962	-0.325174	0.02689		cytoplasm [GO:0005737]	dipeptidyl-peptidase activity [GO:0008239]; metal ion binding [GO:0046872]; metalloaminopeptidase activity [GO:0070006]	IPR005317;IPR039461;	PF03571;	PTHR23422;
protease	B7QF76	Carboxypeptidase (EC 3.4.16.-) (Fragment)	8040369 IscW_ISCW022356	Ixodes scapularis	242008	408426	350802	542271	252619	369821	333745	388237	0.859644	-0.0656816	0.01414			serine-type carboxypeptidase activity [GO:0004185]	IPR029058;IPR001563;IPR018202;	PF00450;	PTHR11802;
protease	B7QF76	Carboxypeptidase (EC 3.4.16.-) (Fragment)	8040369 IscW_ISCW022356	Ixodes scapularis	1591.99	740.661	0	501.44	437.724	255.719	777.549	398.294	1.9522	0.290524	0.46122			serine-type carboxypeptidase activity [GO:0004185]	IPR029058;IPR001563;IPR018202;	PF00450;	PTHR11802;
protease	A0A087UKQ1	Carboxypeptidase (EC 3.4.16.-) (Fragment)	X975_20104	Stegodyphus mimosarum	4572.7	4666.38	8013.79	35318.7	29289.3	38966.9	5750.96	34525	0.166574	-0.778393	0.0007			serine-type carboxypeptidase activity [GO:0004185]	IPR029058;IPR001563;IPR018202;	PF00450;	PTHR11802;	SIGNAL 1..18; /evidence="ECO:0000256|RuleBase:RU361156"
protease	A0A132AK16	Trypsin-like serine protease 10	QR98_0099130	Sarcoptes scabiei	3726.85	1604.95	14543.7	31943	11302.2	3847.91	6625.17	15697.7	0.422047	-0.374639	0.38495			serine-type endopeptidase activity [GO:0004252]	IPR009003;IPR043504;IPR001254;IPR033116;	PF00089;
protease	A0A411HE54	Cathepsin L-like cysteine protein		Haemaphysalis flava	14601.8	7950.61	23023	114157	12084.2	82045.9	15191.8	69429.1	0.218811	-0.659932	0.14945			cysteine-type peptidase activity [GO:0008234]	IPR038765;IPR025661;IPR000169;IPR025660;IPR000668;IPR039417;IPR013201;	PF08246;PF00112;		SIGNAL 1..16; /evidence="ECO:0000256|SAM:SignalP"
protease	A0A482VVE0	Endothelin-converting enzyme 1-like (Fragment)	BDFB_003648	Asbolus verrucosus	15878.1	19727.3	38362.3	165902	152471	201530	24655.9	173301	0.142272	-0.84688	0.00078		integral component of membrane [GO:0016021]; plasma membrane [GO:0005886]	metal ion binding [GO:0046872]; metalloendopeptidase activity [GO:0004222]	IPR024079;IPR000718;IPR018497;IPR042089;IPR008753;	PF01431;PF05649;	PTHR11733;		TRANSMEM 681..702; /note="Helical"; /evidence="ECO:0000256|SAM:Phobius"
protease	XP_015905389.1	aminopeptidase N-like		Parasteatoda tepidariorum	132929	119130	1024.06	8136.27	13133.3	5216.07	84361.1	8828.55	9.55549	0.980253	0.14594
protease	XP_022662065.1	membrane metallo-endopeptidase-like 1 isoform X1		Varroa destructor	3482.82	4363.69	4946.87	4121.57	2433.25	793.462	4264.46	2449.43	1.741	0.240799	0.15919
protease	XP_028163405.1	carboxypeptidase Q-like isoform X1		Ostrinia furnacalis	9553.88	15761	25350.7	96859.7	12537.9	12896.1	16888.5	40764.6	0.414294	-0.382692	0.44815
protease	Q8I862	Factor D-like protein		Dermacentor variabilis	11585.2	14207.3	13636.9	40155.8	21588.1	19033.3	13143.1	26925.7	0.488126	-0.311468	0.10894			serine-type endopeptidase activity [GO:0004252]	IPR009003;IPR043504;IPR001314;IPR041515;IPR001254;	PF18322;PF00089;		SIGNAL 1..18; /evidence="ECO:0000256|SAM:SignalP"
protease inhibitor	XP_022249736.1	carboxypeptidase inhibitor SmCI-like isoform X2		Limulus polyphemus	158388	199293	63865	897384	239219	299079	140515	478560	0.293621	-0.532213	0.1892
protease inhibitor	Q8IT76	Alpha-2-macroglobulin splice variant 1		Ornithodoros moubata	105443	67534.3	98070.9	483634	134869	71110.7	90349.5	229871	0.393044	-0.405559	0.14741		extracellular space [GO:0005615]	serine-type endopeptidase inhibitor activity [GO:0004867]	IPR009048;IPR036595;IPR011625;IPR041813;IPR011626;IPR013783;IPR014756;IPR001599;IPR019742;IPR002890;IPR041555;IPR040839;IPR008930;	PF00207;PF07703;PF07677;PF01835;PF17791;PF17789;PF07678;		SIGNAL 1..24; /evidence="ECO:0000256|SAM:SignalP"
protease inhibitor	Q6QZV4	Putative thyropin		Ornithodoros moubata	5231.01	1441.84	16517.3	2636.12	4575.62	3385.39	7730.04	3532.37	2.18834	0.340115	0.40965				IPR000716;IPR036857;	PF00086;		SIGNAL 1..22; /evidence="ECO:0000256|SAM:SignalP"
protease inhibitor	Q6QD55	Cystatin-2		Ornithodoros moubata	35450.2	54931.4	60990.7	2.17846e+06	692105	468741	50457.4	1.1131e+06	0.0453305	-1.34361	0.11877			cysteine-type endopeptidase inhibitor activity [GO:0004869]	IPR000010;IPR018073;	PF00031;		SIGNAL 1..19; /evidence="ECO:0000256|SAM:SignalP"
protease inhibitor	Q06B74	Serpin-2		Ixodes ricinus	114556	76574.3	147465	997623	5.30385e+06	4.529e+06	112865	3.61016e+06	0.0312632	-1.50497	0.05767		extracellular space [GO:0005615]	serine-type endopeptidase inhibitor activity [GO:0004867]	IPR023795;IPR023796;IPR000215;IPR036186;IPR042178;IPR042185;	PF00079;	PTHR11461;	SIGNAL 1..21; /evidence="ECO:0000256|SAM:SignalP"
protease inhibitor	Q06B72	Serpin-8		Ixodes ricinus	152560	80752.8	85240	262420	2.09583e+06	654684	106184	1.00431e+06	0.105728	-0.975808	0.1827		extracellular space [GO:0005615]	serine-type endopeptidase inhibitor activity [GO:0004867]	IPR023795;IPR023796;IPR000215;IPR036186;IPR042178;IPR042185;	PF00079;	PTHR11461;	SIGNAL 1..16; /evidence="ECO:0000256|SAM:SignalP"
protease inhibitor	B2D258	Ixodidin		Ornithodoros coriaceus	5121.15	17364.4	5886.07	233678	71056.4	132193	9457.19	145643	0.0649342	-1.18753	0.04585			serine-type endopeptidase inhibitor activity [GO:0004867]	IPR036084;IPR002919;	PF01826;		SIGNAL 1..20; /evidence="ECO:0000256|SAM:SignalP"
protease inhibitor	A0A443RZZ2	Uncharacterized protein	B4U80_08130	Leptotrombidium deliense	165207	111915	105717	43324.7	194962	101501	127613	113263	1.1267	0.0518086	0.78			serine-type endopeptidase inhibitor activity [GO:0004867]	IPR002223;IPR036880;IPR020901;	PF00014;
protease inhibitor	XP_013784276.1	protein D3-like		Limulus polyphemus	10717.7	1758.27	3815.42	22509.7	10327.8	16562.7	5430.47	16466.8	0.329784	-0.48177	0.06778
protease inhibitor	XP_021004313.1	SCO-spondin-like		Parasteatoda tepidariorum	306437	331168	386652	1.36052e+06	124882	527137	341419	670848	0.508937	-0.293336	0.41738
proteasome machinery	F0J9D7	Ubiquitin-protein ligase (Fragment)		Amblyomma variegatum	0	3918.44	2457.19	39360.1	23563.2	3112.39	2125.21	22011.9	0.0965483	-1.01526	0.13264			ATP binding [GO:0005524]; ligase activity [GO:0016874]; transferase activity [GO:0016740]	IPR000608;IPR023313;IPR016135;	PF00179;
proteasome machinery	XP_017463961.1	polyubiquitin-B, partial		Rhagoletis zephyria	11408.6	69723.4	58500.8	14321.2	8616.66	13740.4	46544.3	12226.1	3.80696	0.580579	0.12856
Protein modification	Q86G69	Putative heat shock-related protein		Dermacentor variabilis	2877.81	11411.9	3941.83	47256.1	33432.9	33997.2	6077.19	38228.7	0.158969	-0.798687	0.00361			metal ion binding [GO:0046872]	IPR002068;IPR001436;IPR008978;	PF00011;	PTHR45640;
protein modification	A0A0A0N845	Small heat shock protein I	HSPI	Rhipicephalus annulatus	175181	183967	91873.7	521670	481478	415991	150340	473046	0.317813	-0.497828	0.00304				IPR002068;IPR001436;IPR008978;	PF00011;	PTHR45640;
protein modification	A0A1L5L8R3	Heat shock protein 70-8235	HSP70-8235	Haemaphysalis flava	6188.74	1305.57	2309.18	16137.2	15935.4	13690.3	3267.83	15254.3	0.214223	-0.669133	0.00205			ATP binding [GO:0005524]	IPR043129;IPR018181;IPR029048;IPR029047;IPR013126;	PF00012;	PTHR19375;
protein modification	B7PAR6	Heat shock protein, putative (EC 1.3.1.74)	8027107 IscW_ISCW017456	Ixodes scapularis	96780.8	85298.2	102161	293317	188621	206883	94746.6	229607	0.412646	-0.384422	0.01452	cellular response to unfolded protein [GO:0034620]; chaperone cofactor-dependent protein refolding [GO:0051085]; protein refolding [GO:0042026]; response to unfolded protein [GO:0006986]; vesicle-mediated transport [GO:0016192]	cytoplasm [GO:0005737]; cytosol [GO:0005829]; nucleus [GO:0005634]; plasma membrane [GO:0005886]	2-alkenal reductase [NAD(P)+] activity [GO:0032440]; ATPase activity [GO:0016887]; ATP binding [GO:0005524]; heat shock protein binding [GO:0031072]; misfolded protein binding [GO:0051787]; protein folding chaperone [GO:0044183]; unfolded protein binding [GO:0051082]	IPR043129;IPR018181;IPR029048;IPR029047;IPR013126;	PF00012;	PTHR19375;
protein modification	B7PIN1	Heat shock protein 20.6, putative	8029505 IscW_ISCW017709	Ixodes scapularis	3426.06	49067.2	39824.7	25694.5	32188.3	32656.9	30772.7	30179.9	1.01964	0.00844704	0.96851				IPR002068;IPR001436;IPR008978;	PF00011;	PTHR45640;
protein modification	B7Q5I4	Multifunctional chaperone, putative	8036204 IscW_ISCW011376	Ixodes scapularis	12152.2	21887	10722.5	23269.9	16029.3	14943.2	14920.6	18080.8	0.825216	-0.0834326	0.50998				IPR000308;IPR023409;IPR036815;IPR023410;	PF00244;	PTHR18860;
protein modification	B7QEC6	Fucosyltransferase, putative (Secreted salivary gland peptide, putative) (Fragment)	8039987 IscW_ISCW024742	Ixodes scapularis	83096.2	19144.6	48349	396575	44611.6	74544.8	50196.6	171911	0.291993	-0.534628	0.34646							SIGNAL 1..23; /evidence="ECO:0000256|SAM:SignalP"
protein modification	A0A087TQF9	Heat shock protein 67B2 (Fragment)	X975_22915	Stegodyphus mimosarum	6819.79	4456.64	3579.92	5282.39	2581.96	5274.12	4952.12	4379.49	1.13075	0.0533676	0.68692				IPR001763;IPR036873;	PF00581;
protein modification	XP_013776160.1	serine/threonine-protein phosphatase PP1-beta catalytic subunit		Limulus polyphemus	10045.7	9358.01	11566.5	10763.4	1416.42	13604	10323.4	8594.6	1.20115	0.0795973	0.66784
protein modification	XP_013787333.1	hsc70-interacting protein-like		Limulus polyphemus	4038.97	44380.2	52483	4902.97	11975.2	8250.2	33634	8376.13	4.01546	0.603736	0.17014
protein modification	XP_023224182.1	heat shock protein 83-like		Centruroides sculpturatus	52312.8	12373	49719.1	120478	133940	100743	38135	118387	0.322121	-0.491981	0.00758
protein modification	XP_023229829.1	nucleobindin-2-like		Centruroides sculpturatus	26116.1	3557.53	50511.8	27930.2	33457.3	37061.1	26728.5	32816.2	0.81449	-0.0891143	0.68224
protein synthesis	B7Q349	Elongation factor 1-alpha	8035179 IscW_ISCW020299	Ixodes scapularis	12838.9	13094.6	14265.2	64936.1	55367	54952.1	13399.6	58418.4	0.229373	-0.639459	0.00017	translation [GO:0006412]; translational elongation [GO:0006414]	cytoplasm [GO:0005737]	GTPase activity [GO:0003924]; GTP binding [GO:0005525]; nucleotidyltransferase activity [GO:0016779]; translation elongation factor activity [GO:0003746]	IPR004161;IPR031157;IPR027417;IPR000795;IPR009000;IPR009001;IPR004539;IPR004160;	PF00009;PF03144;PF03143;
regulation	Q7YXM0	Dorin M		Ornithodoros moubata	9903.97	10058.5	31029.3	25340.5	21218.2	19255.3	16997.3	21938	0.774785	-0.110819	0.53253				IPR036056;IPR014716;IPR014715;IPR002181;IPR020837;	PF00147;		SIGNAL 1..18; /evidence="ECO:0000256|SAM:SignalP"
regulation	B7PF53	MACRO domain-containing protein, putative (EC 2.7.7.48)	8051530 IscW_ISCW004288	Ixodes scapularis	2765.47	2831.93	1636.28	12415.4	2533.73	1366.59	2411.23	5438.58	0.443356	-0.353247	0.43898	cellular response to DNA damage stimulus [GO:0006974]; peptidyl-glutamate ADP-deribosylation [GO:0140291]; purine nucleoside metabolic process [GO:0042278]	nucleoplasm [GO:0005654]	ADP-ribosylglutamate hydrolase activity [GO:0140293]; RNA-directed 5'-3' RNA polymerase activity [GO:0003968]	IPR002589;IPR043472;	PF01661;		SIGNAL 1..23; /evidence="ECO:0000256|SAM:SignalP"
regulation	B7QNU9	CCR4-NOT transcription complex subunit 11 (Fragment)	8044062 IscW_ISCW015190	Ixodes scapularis	1150.05	685.161	0	326.747	2683.19	180.912	611.737	1063.62	0.575147	-0.240221	0.63353	gene silencing by RNA [GO:0031047]	CCR4-NOT complex [GO:0030014]; cytoplasm [GO:0005737]; nucleus [GO:0005634]		IPR019312;	PF10155;	PTHR15975;
regulation	A7BFI9	Vesicle-fusing ATPase (EC 3.6.4.6)	VCP	Haemaphysalis longicornis	6451.9	7770.56	14119.6	52637.5	14214.2	17622.2	9447.36	28158	0.335512	-0.474291	0.20893			ATPase activity [GO:0016887]; ATP binding [GO:0005524]	IPR003593;IPR005938;IPR041569;IPR009010;IPR003959;IPR003960;IPR004201;IPR029067;IPR003338;IPR027417;IPR015415;	PF00004;PF17862;PF02933;PF02359;PF09336;
regulation	F0JAA7	Ixodegrin		Amblyomma variegatum	16140.2	6297.96	2928.71	484503	124564	224778	8455.63	277948	0.0304216	-1.51682	0.06599							SIGNAL 1..21; /evidence="ECO:0000256|SAM:SignalP"
regulation	A0A2J7QUF9	Regulator of rDNA transcription protein 15	RRT15_0 B7P43_G18314	Cryptotermes secundus	26384.4	22369.1	8638.17	49381.5	42562.3	20433.4	19130.5	37459.1	0.510705	-0.29183	0.14849
regulation	XP_013771971.1	L-asparaginase-like isoform X1		Limulus polyphemus	2011.25	665.652	716.964	11581.1	6779.3	5083.03	1131.29	7814.49	0.144768	-0.839328	0.02857
regulation	XP_013774746.1	14-3-3 protein zeta-like		Limulus polyphemus	59755.8	7912.99	58758.5	98678.6	72382.8	52271.8	42142.4	74444.4	0.566092	-0.247113	0.21186
regulation	XP_013794506.1	cAMP-dependent protein kinase type II regulatory subunit-like isoform X1		Limulus polyphemus	5813.73	4247.19	16302.2	22150.7	2909.69	15367.8	8787.72	13476.1	0.652098	-0.185687	0.52771
regulation	XP_023224526.1	protein/nucleic acid deglycase DJ-1-like		Centruroides sculpturatus	6523.52	14232.1	4426.58	41858.3	30735.9	59065.8	8394.07	43886.7	0.191267	-0.71836	0.01547
signal transduction	Q64K77	Calreticulin		Ixodes pararicinus	63649.3	7391.37	55362.5	49982.7	46134.5	23569.5	42134.4	39895.6	1.05612	0.0237121	0.91357	protein folding [GO:0006457]	endoplasmic reticulum lumen [GO:0005788]	calcium ion binding [GO:0005509]; unfolded protein binding [GO:0051082]	IPR001580;IPR018124;IPR009169;IPR009033;IPR013320;	PF00262;	PTHR11073;	SIGNAL 1..16; /evidence="ECO:0000256|RuleBase:RU362126"
signal transduction	R4JGR3	Calreticulin (Fragment)		Hyalomma anatolicum anatolicum	4916.69	1234.35	17095.9	8697.99	1232.16	6768.05	7748.99	5566.07	1.39218	0.143696	0.70099	protein folding [GO:0006457]	endoplasmic reticulum [GO:0005783]	calcium ion binding [GO:0005509]; unfolded protein binding [GO:0051082]	IPR001580;IPR018124;IPR009033;IPR013320;	PF00262;	PTHR11073;	SIGNAL 1..16; /evidence="ECO:0000256|RuleBase:RU362126"
signal transduction	A0A076FFP4	Calmodulin (Fragment)		Paracyclopina nana	4923.77	3102.11	7258.7	27808.1	26391.4	26183.6	5094.86	26794.4	0.190147	-0.720911	7.7036e-05	calcium-mediated signaling [GO:0019722]		calcium ion binding [GO:0005509]	IPR039030;IPR011992;IPR018247;IPR002048;	PF13499;	PTHR23050:SF379;
transporter/ receptors	B7QEN3	Carbonic anhydrase, putative (EC 4.2.1.1) (Carbonic anhydrase, putative (Fragment)) (Fragment)	8040118 IscW_ISCW013450	Ixodes scapularis	3398.46	5304.66	11097.2	15710.7	12404.7	22936.1	6600.11	17017.2	0.387849	-0.411337	0.05482	one-carbon metabolic process [GO:0006730]	cytoplasm [GO:0005737]	carbonate dehydratase activity [GO:0004089]; hydro-lyase activity [GO:0016836]; zinc ion binding [GO:0008270]	IPR001148;IPR036398;IPR023561;	PF00194;	PTHR18952;
transporter/ receptors	A0A0F7VJC4	Csa-PI transferase 2 (Fragment)	Csa-PI transferase 2	Cupiennius salei	14920	16083.5	20543.8	7312.96	9862.35	33560.9	17182.5	16912.1	1.01599	0.00688822	0.97623			phospholipid transporter activity [GO:0005548]; transferase activity [GO:0016740]	IPR001666;IPR023393;	PF02121;	PTHR10658;
transporter/ receptors	B7PIZ1	Rab GDP dissociation inhibitor (Fragment)	8029643 IscW_ISCW017892	Ixodes scapularis	50254.6	22852.6	9832.11	86470.5	88335.1	66744.1	27646.5	80516.6	0.343364	-0.464246	0.01847	protein transport [GO:0015031]; small GTPase mediated signal transduction [GO:0007264]; vesicle-mediated transport [GO:0016192]	cytoplasm [GO:0005737]	GTPase activator activity [GO:0005096]; Rab GDP-dissociation inhibitor activity [GO:0005093]; Rab GTPase binding [GO:0017137]	IPR036188;IPR018203;IPR000806;	PF00996;	PTHR11787;
transporter/ receptors	B7Q406	Hemelipoglyco-carrier protein (Hemelipoglycoprotein, putative)	8035572 IscW_ISCW021709	Ixodes scapularis	59482.1	90248.7	114959	3.53377e+06	665975	335924	88229.8	1.51189e+06	0.0583573	-1.2339	0.22926			lipid transporter activity [GO:0005319]	IPR015819;IPR001747;IPR011030;IPR015816;IPR015255;IPR001846;	PF09172;PF01347;PF00094;		SIGNAL 1..17; /evidence="ECO:0000256|SAM:SignalP"
transporter/ receptors	XP_018013098.1	low-density lipoprotein receptor-related protein 8-like		Hyalella azteca	6877.9	12161.9	1792.13	4480.01	3278.06	2581.71	6943.98	3446.59	2.01474	0.304218	0.31469
unknown function	Q6PRC9	Uncharacterized protein		Ornithodoros moubata	4743.41	11978.8	22190.6	8815.15	81006.9	4474.53	12970.9	31432.2	0.412664	-0.384403	0.50648							SIGNAL 1..16; /evidence="ECO:0000256|SAM:SignalP"
unknown function	Q6PRC8	Uncharacterized protein		Ornithodoros moubata	2185.18	974.195	866.57	4911.11	41525.7	2649.55	1341.98	16362.1	0.0820177	-1.08609	0.29931							SIGNAL 1..16; /evidence="ECO:0000256|SAM:SignalP"
unknown function	A6N9M2	Acid tail salivary protein		Ornithodoros parkeri	621.638	1111.09	921.769	407.373	531.402	592.148	884.833	510.307	1.73392	0.239029	0.07002				IPR011694;	PF07771;		SIGNAL 1..16; /evidence="ECO:0000256|SAM:SignalP"
unknown function	A6N9P6	Salivary basic tailless protein		Ornithodoros parkeri	34443.6	41153.8	26057	9151.48	3810.71	3170.24	33884.8	5377.48	6.30124	0.799426	0.00391							SIGNAL 1..22; /evidence="ECO:0000256|SAM:SignalP"
unknown function	B2D272	Salivary secreted basic tail protein		Ornithodoros coriaceus	285386	211534	152586	33131.2	36170.1	20827.2	216502	30042.8	7.20645	0.857722	0.00854				IPR011694;	PF07771;		SIGNAL 1..19; /evidence="ECO:0000256|SAM:SignalP"
unknown function	B2D280	BTSP		Ornithodoros coriaceus	12182.6	33891.5	14311.9	9076.55	3320.8	2867.79	20128.7	5088.38	3.95581	0.597235	0.10468				IPR011694;	PF07771;		SIGNAL 1..19; /evidence="ECO:0000256|SAM:SignalP"
unknown function	B2D2A1	Hypothetical secreted protein		Ornithodoros coriaceus	0	726.923	769.284	602.909	577.903	362.032	498.736	514.281	0.969772	-0.0133306	0.95538							SIGNAL 1..16; /evidence="ECO:0000256|SAM:SignalP"
unknown function	B2D2D0	Acid tail salivary protein		Ornithodoros coriaceus	114901	1.82185e+06	687901	358.916	6638.08	6607.57	874884	4534.86	192.924	2.28539	0.1577				IPR011694;	PF07771;		SIGNAL 1..16; /evidence="ECO:0000256|SAM:SignalP"
unknown function	B2D2D3	Putative salivary secreted protein (Fragment)		Ornithodoros coriaceus	1921.36	5325.13	7712.99	110385	10474.9	38051.3	4986.49	52970.4	0.0941374	-1.02624	0.14913
unknown function	B7P3C7	Uncharacterized protein	8024006 IscW_ISCW001049	Ixodes scapularis	3435.9	1172.81	2300.9	53234.9	10001.2	69759.5	2303.2	44331.9	0.0519537	-1.28438	0.07788
unknown function	B7PK51	Uncharacterized protein (Fragment)	8030148 IscW_ISCW004451	Ixodes scapularis	9453.81	8894.9	90629.9	91279.5	9383.4	15596.4	36326.2	38753.1	0.937375	-0.0280868	0.95191				IPR003961;IPR036116;IPR013783;
unknown function	B7Q6K2	Uncharacterized protein	8036643 IscW_ISCW021563	Ixodes scapularis	25591.7	35381	35873.9	16148.6	9045.83	7491.08	32282.2	10895.2	2.96299	0.47173	0.0075							SIGNAL 1..20; /evidence="ECO:0000256|SAM:SignalP"
unknown function	B7Q933	Uncharacterized protein	8037716 IscW_ISCW010327	Ixodes scapularis	37042.6	84592.4	54261	379369	74311.1	392628	58632	282103	0.207839	-0.682273	0.10015
unknown function	B7QEW7	Uncharacterized protein	8040223 IscW_ISCW012380	Ixodes scapularis	32735.6	9314.23	3696.09	581239	65409.8	44372.8	15248.7	230341	0.0662005	-1.17914	0.28824							SIGNAL 1..22; /evidence="ECO:0000256|SAM:SignalP"
unknown function	F0J8E8	Hypothetical secreted protein 1669 (Fragment)		Amblyomma variegatum	137434	106777	81891.4	2.08511e+06	608153	1.53927e+06	108701	1.41084e+06	0.0770467	-1.11325	0.0203							SIGNAL 1..21; /evidence="ECO:0000256|SAM:SignalP"
unknown function	B7PLU7	Uncharacterized protein	8053854 IscW_ISCW005527	Ixodes scapularis	2681.76	3614.34	3876.96	155090	703956	530623	3391.02	463223	0.00732049	-2.13546	0.04693							SIGNAL 1..28; /evidence="ECO:0000256|SAM:SignalP"
unknown function	B7QC55	Uncharacterized protein	8039034 IscW_ISCW011937	Ixodes scapularis	90429.1	169245	180026	5.22277e+06	6.19566e+06	6.20337e+06	146567	5.87394e+06	0.024952	-1.60289	6.2251e-05
unknown function	B7QL57	Adenylate cyclase-associated protein, putative	8042903 IscW_ISCW023355	Ixodes scapularis	16078.3	4090.78	11545.6	35164.5	18604.6	26545.9	10571.6	26771.7	0.394879	-0.403536	0.05216	actin polymerization or depolymerization [GO:0008154]; cell morphogenesis [GO:0000902]; establishment or maintenance of cell polarity [GO:0007163]; regulation of adenylate cyclase activity [GO:0045761]	cortical actin cytoskeleton [GO:0030864]	actin binding [GO:0003779]; adenylate cyclase binding [GO:0008179]	IPR001837;IPR013912;IPR017901;IPR016098;IPR036223;IPR028417;IPR018106;IPR036222;IPR006599;	PF08603;	PTHR10652;
unknown function	A0A087TKT7	Uncharacterized protein (Fragment)	X975_16341	Stegodyphus mimosarum	3806.18	11451.9	11305.8	6888.3	6505.47	7797.59	8854.61	7063.79	1.25352	0.0981317	0.52176			metal ion binding [GO:0046872]	IPR011249;IPR011765;IPR007863;	PF00675;PF05193;
unknown function	A0A444T6H3	Tumor protein p53-inducible protein 13	Avbf_09873	Armadillidium vulgare	150559	91434.1	100292	53673.3	131958	132551	114095	106061	1.07575	0.0317129	0.81422				IPR021454;	PF11303;		SIGNAL 1..19; /evidence="ECO:0000256|SAM:SignalP"
unknown function	A0A3B0JWS0	Uncharacterized protein	DGUA_6G008741	Drosophila guanche	4942.62	4260.53	7257.96	10705.9	30162.6	26760.1	5487.04	22542.9	0.243404	-0.613672	0.04827							SIGNAL 1..19; /evidence="ECO:0000256|SAM:SignalP"
unknown function	XP_013784032.1	peptidylglycine alpha-hydroxylating monooxygenase-like		Limulus polyphemus	1089.47	1107.81	1585.02	10773.3	3742.77	1700.03	1260.77	5405.36	0.233244	-0.63219	0.20663
unknown function	XP_023027015.1	putative uncharacterized protein DDB_G0282133, partial		Leptinotarsa decemlineata	23958.6	94274.6	73513.6	21034.6	37819.1	30796.7	63915.6	29883.5	2.13883	0.330176	0.18728
unknown function	XP_023235971.1	ectonucleotide pyrophosphatase/phosphodiesterase family member 1-like		Centruroides sculpturatus	206591	183275	192668	79386.1	79603.1	70643.1	194178	76544.1	2.53681	0.404288	9.0941e-05
